# Supplementary material for: A simple high throughput assay to evaluate water consumption in the fruit fly
Source: Sci Rep. 2017 Dec 1;7:16786. doi: 10.1038/s41598-017-16849-6 (PMC5711950; doi:10.1038/s41598-017-16849-6)
Supplement: Supplementary file 2 — Supplementary Table 1 [file 41598_2017_16849_MOESM2_ESM.xlsx]

## Sheet: Table S1a
Supplementary Table 1a. All differential expressed genes in Fed Vs Dehydrated conditions.
Fb no.	Gene_length	Fed-Expression	Dehydrated-Expression	Fed-RPKM	Dehydrated-RPKM	log2 Ratio(Dehydrated/Fed)	Up-Down-Regulation(Dehydrated/Fed)	P-value	FDR
FBgn0000053	4522	1458	6438	33.9556	150.071	2.14392	Up	0	0
FBgn0003067	2653	2200	10529	87.3314	418.337	2.26009	Up	0	0
FBgn0011559	2843	1260	6	46.6744	0.222459	-7.71295	Down	0	0
FBgn0023129	1529	1673	5120	115.232	352.971	1.61501	Up	0	0
FBgn0029831	2602	148	1693	5.99017	68.5845	3.51721	Up	0	0
FBgn0030482	2521	589	2728	24.6052	114.064	2.2128	Up	0	0
FBgn0031746	529	1112	8	221.378	1.59408	-7.11764	Down	0	0
FBgn0032275	3372	1482	2	46.2856	0.0625199	-9.53203	Down	0	0
FBgn0032699	2868	603	3494	22.1423	128.416	2.53595	Up	0	0
FBgn0036091	334	318	2801	100.269	883.981	3.14014	Up	0	0
FBgn0085249	2239	117240	93276	5514.51	4391.29	-0.328588	Down	0	0
FBgn0263006	5133	31811	21716	652.666	445.948	-0.549468	Down	0	0
FBgn0000052	4287	759	2920	18.6455	71.7969	1.9451	Up	6.73e-297	6.67e-294
FBgn0031653	823	868	2	111.072	0.256157	-8.76025	Down	7.13e-257	6.57e-254
FBgn0030999	1613	843	2	55.04	0.130699	-8.71809	Down	2.23e-249	1.92e-246
FBgn0036992	1518	1434	3818	99.4861	265.119	1.41407	Up	1.45e-246	1.17e-243
FBgn0261560	755	1687	4102	235.317	572.697	1.28317	Up	2.32e-228	1.76e-225
FBgn0000045	1619	6469	3344	420.8	217.719	-0.950669	Down	1.35e-221	9.64e-219
FBgn0020513	2547	1287	3393	53.2151	140.421	1.39985	Up	4.8e-216	3.26e-213
FBgn0040060	904	1588	292	184.998	34.0479	-2.44187	Down	2.87e-215	1.85e-212
FBgn0032505	1169	2400	4995	216.213	450.399	1.05875	Up	8.54e-205	5.24e-202
FBgn0013674	1536	132391	117039	9077.21	8031.85	-0.176516	Down	1.26e-204	7.37e-202
FBgn0028433	2799	657	2256	24.7199	84.9596	1.7811	Up	4.41e-204	2.47e-201
FBgn0030013	1186	253	1395	22.4657	123.984	2.46436	Up	1.41e-191	7.56e-189
FBgn0051872	3347	608	2	19.1308	0.0629869	-8.24663	Down	5.78e-179	2.98e-176
FBgn0011668	325	592	3	191.833	0.973003	-7.62319	Down	3.55e-172	1.76e-169
FBgn0023415	864	569	4	69.3559	0.488003	-7.15099	Down	1.88e-163	8.99e-161
FBgn0263593	4418	4204	7021	100.213	167.513	0.741213	Up	5.94e-158	2.73e-155
FBgn0010222	1255	233	1173	19.5523	98.5214	2.3331	Up	2.43e-151	1.08e-148
FBgn0020908	984	4374	2279	468.132	244.132	-0.939253	Down	1.6e-147	6.88e-145
FBgn0262623	256	474	0	194.995	0.01	-14.2511	Down	2.54e-143	1.06e-140
FBgn0264695	7147	29886	23969	440.381	353.51	-0.317001	Down	1.59e-142	6.42e-140
FBgn0011669	193	474	2	258.646	1.09232	-7.88744	Down	7.23e-139	2.83e-136
FBgn0020385	3289	2411	4468	77.2002	143.194	0.891297	Up	3.11e-138	1.18e-135
FBgn0032269	1873	761	83	42.789	4.67107	-3.19541	Down	4.34e-138	1.6e-135
FBgn0035670	936	664	50	74.7097	5.6308	-3.72988	Down	4.89e-138	1.75e-135
FBgn0261625	3001	1141	2615	40.041	91.8506	1.19781	Up	1.65e-131	5.74e-129
FBgn0038762	4470	2479	1050	58.4055	24.7604	-1.23807	Down	3.21e-131	1.09e-128
FBgn0038395	954	64	649	7.06507	71.7088	3.34337	Up	3.67e-123	1.21e-120
FBgn0036203	4802	22889	18113	501.984	397.598	-0.33633	Down	2.44e-122	7.87e-120
FBgn0047334	540	438	6	85.4211	1.17121	-6.18853	Down	2.83e-121	8.9e-119
FBgn0036449	2437	903	2176	39.0227	94.1195	1.27018	Up	3.48e-120	1.07e-117
FBgn0034515	482	898	180	196.207	39.3642	-2.31742	Down	3.1e-115	9.29e-113
FBgn0250842	957	400	4	44.0183	0.440579	-6.64256	Down	3.23e-113	9.47e-111
FBgn0002773	2286	15105	11435	695.872	527.274	-0.40027	Down	5.2e-112	1.49e-109
FBgn0085353	984	55358	48162	5924.75	5159.24	-0.199597	Down	1.78e-109	4.99e-107
FBgn0013675	685	28994	23866	4457.62	3672.53	-0.279498	Down	2.3e-109	6.32e-107
FBgn0028986	1392	354	0	26.7824	0.01	-11.3871	Down	3.2e-107	8.59e-105
FBgn0034153	486	343	0	74.3264	0.01	-12.8597	Down	6.52e-104	1.72e-101
FBgn0086687	2019	13083	16796	682.427	876.891	0.361724	Up	2.46e-103	6.34e-101
FBgn0264489	5929	9760	7003	173.362	124.503	-0.477609	Down	1.61e-100	4.06e-98
FBgn0027560	2920	3806	5888	137.269	212.55	0.630801	Up	2.08e-100	5.16e-98
FBgn0038181	4134	8966	6373	228.409	162.499	-0.491193	Down	2.83e-97	6.89e-95
FBgn0034374	7116	562	71	8.31736	1.05172	-2.98338	Down	7.11e-96	1.7e-93
FBgn0000120	2207	86078	77667	4107.47	3709.46	-0.147043	Down	2.33e-94	5.46e-92
FBgn0034152	461	353	8	80.6415	1.82922	-5.46223	Down	1.72e-93	3.97e-91
FBgn0259795	2137	1449	557	71.4083	27.4743	-1.37801	Down	4.02e-91	9.11e-89
FBgn0011823	2571	1080	340	44.2391	13.9397	-1.66613	Down	6.43e-90	1.43e-87
FBgn0036030	2163	2207	3743	107.456	182.406	0.763408	Up	1.7e-89	3.71e-87
FBgn0052064	2074	1093	349	55.5004	17.7375	-1.6457	Down	2.03e-89	4.36e-87
FBgn0037607	2386	3916	5857	172.845	258.75	0.58208	Up	9.25e-87	1.96e-84
FBgn0028583	573	1582	2877	290.761	529.251	0.864115	Up	3.32e-85	6.9e-83
FBgn0038236	1623	2712	1457	175.977	94.6275	-0.895057	Down	3.59e-85	7.36e-83
FBgn0032382	2237	1908	3306	89.825	155.78	0.794325	Up	9.04e-85	1.82e-82
FBgn0035781	1566	538	81	36.1806	5.45217	-2.73031	Down	7.38e-84	1.47e-81
FBgn0083938	1394	300	4	22.6644	0.302464	-6.22752	Down	1.26e-83	2.46e-81
FBgn0030317	2160	10625	13554	518.036	661.439	0.352555	Up	6.56e-80	1.26e-77
FBgn0015584	455	281	3	65.0399	0.695002	-6.54816	Down	1.41e-79	2.67e-77
FBgn0000556	2278	27828	32393	1286.51	1498.9	0.220444	Up	3.31e-78	6.18e-76
FBgn0000116	2415	22005	18237	959.598	795.999	-0.269664	Down	4.38e-78	8.08e-76
FBgn0038658	648	261	1	42.418	0.162668	-8.02661	Down	4.01e-77	7.28e-75
FBgn0034416	1541	266	2	18.1787	0.136805	-7.05398	Down	8.63e-77	1.55e-74
FBgn0045770	2640	839	246	33.469	9.82217	-1.76871	Down	2.86e-76	5.05e-74
FBgn0003889	1841	758	204	43.3611	11.6803	-1.89233	Down	1.3e-75	2.27e-73
FBgn0035348	1689	2998	4589	186.933	286.394	0.615479	Up	2.23e-75	3.83e-73
FBgn0035915	2121	1624	741	80.6363	36.8259	-1.13071	Down	3.13e-75	5.31e-73
FBgn0001208	1619	1458	2619	94.8409	170.516	0.846325	Up	4.32e-75	7.25e-73
FBgn0013672	675	24368	20504	3801.9	3201.92	-0.247783	Down	1.14e-73	1.88e-71
FBgn0031925	1823	1356	571	78.3354	33.0161	-1.2465	Down	2.19e-73	3.58e-71
FBgn0033868	2122	1282	537	63.625	26.675	-1.2541	Down	3.96e-70	6.39e-68
FBgn0017581	4428	10575	13272	251.511	315.94	0.329027	Up	5.69e-69	9.06e-67
FBgn0002855	958	243	3	26.7132	0.33009	-6.33855	Down	2.48e-68	3.9e-66
FBgn0051198	3029	288	14	10.0133	0.487197	-4.36127	Down	6.78e-68	1.05e-65
FBgn0000615	2670	693	191	27.3342	7.54047	-1.85798	Down	1.27e-67	1.95e-65
FBgn0052351	2093	678	184	34.115	9.26669	-1.88028	Down	3e-67	4.56e-65
FBgn0036997	1314	210	724	16.831	58.079	1.7869	Up	4.76e-67	7.14e-65
FBgn0032587	3796	180	668	4.9938	18.5493	1.89315	Up	5.95e-67	8.82e-65
FBgn0013676	789	56471	50786	7537.61	6784.9	-0.15178	Down	2.04e-66	2.99e-64
FBgn0038294	2535	13587	10887	564.457	452.696	-0.318321	Down	2.41e-66	3.49e-64
FBgn0034132	2055	729	217	37.3595	11.1307	-1.74692	Down	2.16e-65	3.09e-63
FBgn0032144	1343	577	139	45.2465	10.9098	-2.05219	Down	2.38e-64	3.38e-62
FBgn0038465	2388	623	1364	27.4751	60.2083	1.13184	Up	1.22e-63	1.71e-61
FBgn0040093	1105	419	67	39.9334	6.39129	-2.64342	Down	1.9e-63	2.63e-61
FBgn0087002	10281	14784	12032	151.44	123.361	-0.295861	Down	6.03e-63	8.28e-61
FBgn0032122	1134	206	0	19.1311	0.01	-10.9017	Down	1.07e-62	1.45e-60
FBgn0053470	1159	35	331	3.18031	30.1038	3.2427	Up	6.83e-62	9.19e-60
FBgn0036232	860	8482	6454	1038.69	791.055	-0.392912	Down	1.27e-61	1.69e-59
FBgn0259998	1048	201	0	20.1985	0.01	-10.98	Down	3.41e-61	4.49e-59
FBgn0029990	1484	9610	12019	681.984	853.71	0.324008	Up	6.78e-61	8.83e-59
FBgn0032350	1279	2077	3267	171.022	269.249	0.654765	Up	2.75e-60	3.55e-58
FBgn0039777	913	190	0	21.9163	0.01	-11.0978	Down	6.94e-58	8.87e-56
FBgn0046294	766	827	301	113.7	41.4204	-1.45682	Down	3.02e-57	3.81e-55
FBgn0043825	1446	187	0	13.6194	0.01	-10.4114	Down	5.55e-57	6.95e-55
FBgn0030608	2300	1889	2991	86.4946	137.077	0.664305	Up	9.78e-57	1.21e-54
FBgn0259971	227	182	0	84.4366	0.01	-13.0437	Down	1.77e-55	2.18e-53
FBgn0261862	2904	1521	2497	55.1592	90.6354	0.716475	Up	3.43e-54	4.17e-52
FBgn0041194	1932	917	1700	49.9859	92.7509	0.89184	Up	8.37e-54	1.01e-51
FBgn0035667	860	173	0	21.1852	0.01	-11.0488	Down	9.03e-53	1.08e-50
FBgn0034497	1392	3978	2736	300.961	207.182	-0.538676	Down	6.19e-52	7.33e-50
FBgn0031645	2728	2098	3192	80.9927	123.337	0.606745	Up	1.08e-51	1.26e-49
FBgn0003034	223	181	2	85.4789	0.945369	-6.49855	Down	1.51e-51	1.75e-49
FBgn0020509	479	180	2	39.5751	0.44012	-6.49055	Down	2.98e-51	3.43e-49
FBgn0250815	904	1715	950	199.793	110.772	-0.85091	Down	3.43e-50	3.92e-48
FBgn0051233	3059	174	2	5.99039	0.068917	-6.44164	Down	1.78e-49	2.01e-47
FBgn0036663	7543	16140	18882	225.343	263.864	0.22767	Up	3.39e-49	3.8e-47
FBgn0028987	1213	160	0	13.8913	0.01	-10.44	Down	7.36e-49	8.18e-47
FBgn0002565	2304	628	1253	28.7053	57.3251	0.997849	Up	4.79e-48	5.28e-46
FBgn0031294	9821	28427	31968	304.832	343.112	0.170666	Up	8.62e-48	9.42e-46
FBgn0031176	366	1133	1930	326.012	555.843	0.769752	Up	1.11e-47	1.2e-45
FBgn0263199	2669	1026	1787	40.484	70.5752	0.801808	Up	2.2e-47	2.37e-45
FBgn0031617	3532	155	0	4.62164	0.01	-8.85226	Down	2.35e-47	2.5e-45
FBgn0263748	729	1292	662	186.647	95.7209	-0.963404	Down	9.74e-47	1.03e-44
FBgn0031545	2379	712	272	31.5189	12.0518	-1.38697	Down	4.1e-46	4.3e-44
FBgn0038299	1438	70	348	5.12654	25.5092	2.31496	Up	1.08e-45	1.12e-43
FBgn0035661	1361	160	2	12.3807	0.154899	-6.32063	Down	2.46e-45	2.54e-43
FBgn0261113	3571	4307	5714	127.019	168.666	0.409117	Up	2.75e-45	2.82e-43
FBgn0014863	2398	6058	4599	266.051	202.158	-0.396222	Down	3.38e-45	3.44e-43
FBgn0032400	755	6040	7682	842.51	1072.52	0.348233	Up	4.62e-45	4.65e-43
FBgn0002863	243	159	2	68.909	0.867561	-6.31158	Down	4.85e-45	4.85e-43
FBgn0035779	1483	147	0	10.4391	0.01	-10.0278	Down	5.99e-45	5.95e-43
FBgn0259209	2057	2588	1674	132.5	85.7822	-0.627239	Down	1.12e-44	1.1e-42
FBgn0003360	1853	26823	23661	1524.46	1345.97	-0.17966	Down	2.18e-44	2.13e-42
FBgn0033287	1079	778	322	75.9352	31.4565	-1.27141	Down	3.8e-44	3.68e-42
FBgn0039348	2362	2413	1546	107.588	68.9931	-0.640988	Down	2.38e-43	2.29e-41
FBgn0039104	873	604	216	72.8631	26.0805	-1.48222	Down	2.48e-43	2.37e-41
FBgn0029823	1998	1361	2174	71.7377	114.694	0.676984	Up	4.45e-43	4.22e-41
FBgn0035042	994	140	0	14.8329	0.01	-10.5346	Down	7.64e-43	7.2e-41
FBgn0038200	714	398	103	58.7043	15.206	-1.94882	Down	4.54e-42	4.25e-40
FBgn0038398	1583	1594	918	106.046	61.1277	-0.794786	Down	8.41e-42	7.81e-40
FBgn0013678	1137	44510	40546	4122.7	3758.93	-0.133271	Down	2.58e-41	2.38e-39
FBgn0000559	2871	25925	29055	950.978	1066.75	0.165742	Up	2.77e-41	2.53e-39
FBgn0025454	2065	1215	1954	61.9643	99.7426	0.686773	Up	7.58e-40	6.89e-38
FBgn0040502	643	19717	17171	3229.35	2814.89	-0.198167	Down	1.23e-39	1.11e-37
FBgn0028526	1194	1401	2183	123.572	192.719	0.641155	Up	1.95e-39	1.74e-37
FBgn0034435	3245	469	150	15.221	4.87251	-1.64333	Down	2.8e-39	2.49e-37
FBgn0053017	5159	174	11	3.55197	0.224752	-3.98221	Down	4e-39	3.53e-37
FBgn0052656	3332	151	5	4.77262	0.158176	-4.91518	Down	9.01e-39	7.91e-37
FBgn0038702	1757	145	4	8.69123	0.239974	-5.17861	Down	3.11e-38	2.71e-36
FBgn0036995	5071	89	351	1.84834	7.29608	1.98089	Up	4.11e-38	3.56e-36
FBgn0061197	3072	660	273	22.626	9.36737	-1.27227	Down	9.57e-38	8.23e-36
FBgn0004414	648	123	0	19.9901	0.01	-10.9651	Down	9.94e-38	8.5e-36
FBgn0034144	1664	646	265	40.885	16.7868	-1.28424	Down	1.69e-37	1.43e-35
FBgn0033953	1106	566	217	53.8947	20.6814	-1.38181	Down	8.38e-37	7.07e-35
FBgn0032820	1208	647	1184	56.4056	103.314	0.873131	Up	1.02e-36	8.52e-35
FBgn0038248	3436	372	104	11.4018	3.19048	-1.83742	Down	1.52e-36	1.27e-34
FBgn0039598	1236	119	0	10.1394	0.01	-9.98576	Down	1.59e-36	1.31e-34
FBgn0034840	1180	576	225	51.4074	20.0991	-1.35484	Down	2.3e-36	1.89e-34
FBgn0039474	1083	215	30	20.9072	2.91991	-2.84	Down	7.11e-36	5.81e-34
FBgn0004240	496	74	310	15.7121	65.8804	2.06797	Up	1.04e-35	8.45e-34
FBgn0029507	1001	371	791	39.0324	83.2949	1.09356	Up	1.08e-35	8.71e-34
FBgn0011670	375	127	2	35.6663	0.562179	-5.98739	Down	1.32e-35	1.06e-33
FBgn0031728	2162	521	195	25.3786	9.50725	-1.41651	Down	3.02e-35	2.4e-33
FBgn0035811	1450	1216	1903	88.3183	138.34	0.647432	Up	3.59e-35	2.84e-33
FBgn0003076	1843	2979	4007	170.228	229.177	0.428994	Up	4.4e-35	3.46e-33
FBgn0001124	1692	3088	4132	192.204	257.416	0.421467	Up	5.16e-35	4.03e-33
FBgn0039872	2100	113	0	5.66688	0.01	-9.14641	Down	1.01e-34	7.88e-33
FBgn0010198	735	3733	4865	534.879	697.705	0.383404	Up	1.37e-34	1.06e-32
FBgn0043575	555	153	10	29.0324	1.89925	-3.93416	Down	2.86e-34	2.2e-32
FBgn0004169	1684	7959	6487	497.739	406.049	-0.293736	Down	2.99e-34	2.28e-32
FBgn0002772	1728	3541	2590	215.808	157.991	-0.449905	Down	7e-34	5.31e-32
FBgn0035666	833	116	1	14.6655	0.126541	-6.85668	Down	7.55e-34	5.69e-32
FBgn0000565	1090	1533	933	148.116	90.2259	-0.715109	Down	8.46e-34	6.35e-32
FBgn0035142	11261	3232	4277	30.2259	40.0349	0.405471	Up	8.58e-34	6.4e-32
FBgn0037888	898	23	187	2.69734	21.9503	3.02463	Up	2.06e-33	1.52e-31
FBgn0040092	1472	379	117	27.1154	8.37827	-1.69439	Down	2.08e-33	1.53e-31
FBgn0066101	6312	2337	3231	38.9921	53.9568	0.468622	Up	2.21e-33	1.62e-31
FBgn0032636	1758	119	2	7.12875	0.119919	-5.89352	Down	2.98e-33	2.17e-31
FBgn0014018	3504	919	1505	27.6208	45.274	0.712926	Up	4.49e-33	3.25e-31
FBgn0002865	1319	586	246	46.7884	19.6592	-1.25094	Down	7.28e-33	5.22e-31
FBgn0051538	2158	758	362	36.9916	17.6821	-1.06491	Down	7.28e-33	5.24e-31
FBgn0011280	1104	5307	4150	506.25	396.237	-0.353486	Down	1.74e-32	1.24e-30
FBgn0035988	1455	526	212	38.0722	15.3585	-1.3097	Down	9.66e-32	6.85e-30
FBgn0000047	1572	1099	616	73.6258	41.3052	-0.83389	Down	1.01e-31	7.11e-30
FBgn0050395	2870	122	4	4.47675	0.146911	-4.92944	Down	1.32e-31	9.28e-30
FBgn0031689	1616	2251	3101	146.696	202.272	0.463467	Up	1.71e-31	1.19e-29
FBgn0004117	1980	4825	3742	256.636	199.212	-0.36542	Down	1.73e-31	1.2e-29
FBgn0050362	1112	166	18	15.7213	1.70625	-3.20382	Down	2.09e-31	1.44e-29
FBgn0013770	1502	3653	4713	256.133	330.753	0.368863	Up	2.43e-31	1.67e-29
FBgn0034871	849	13319	11479	1652.15	1425.19	-0.213189	Down	3.31e-31	2.26e-29
FBgn0027579	3597	1202	1838	35.1924	53.8618	0.613999	Up	4.11e-31	2.79e-29
FBgn0011555	1047	101	0	10.1592	0.01	-9.98857	Down	4.13e-31	2.79e-29
FBgn0033820	864	3504	4537	427.106	553.517	0.374035	Up	5.5e-31	3.7e-29
FBgn0015586	1201	111	2	9.73341	0.175535	-5.79312	Down	6.63e-31	4.43e-29
FBgn0030484	1106	867	1414	82.5561	134.763	0.706978	Up	9.58e-31	6.37e-29
FBgn0031110	653	496	197	79.9933	31.8002	-1.33085	Down	9.84e-31	6.51e-29
FBgn0000409	754	4644	3605	648.643	503.976	-0.364069	Down	3.59e-30	2.36e-28
FBgn0040097	779	131	8	17.71	1.0825	-4.03212	Down	4.82e-30	3.16e-28
FBgn0030558	1976	1317	1965	70.1914	104.822	0.578573	Up	5.76e-30	3.75e-28
FBgn0262099	165	97	0	61.9117	0.01	-12.596	Down	6.6e-30	4.28e-28
FBgn0262782	1159	4035	5115	366.644	465.199	0.343465	Up	7.77e-30	5.01e-28
FBgn0039452	665	96	0	15.2032	0.01	-10.5702	Down	1.32e-29	8.46e-28
FBgn0001217	2176	269	68	13.019	3.29402	-1.9827	Down	1.4e-29	8.92e-28
FBgn0050438	2704	248	58	9.65895	2.26098	-2.09492	Down	2.63e-29	1.67e-27
FBgn0037038	913	95	0	10.9582	0.01	-10.0978	Down	2.64e-29	1.67e-27
FBgn0004403	877	3149	4101	378.145	492.909	0.382381	Up	2.77e-29	1.74e-27
FBgn0051740	771	510	213	69.6628	29.1207	-1.25834	Down	4.58e-29	2.87e-27
FBgn0031585	1925	274	72	14.9901	3.94256	-1.92681	Down	4.85e-29	3.02e-27
FBgn0015801	1777	846	1369	50.1381	81.2068	0.695692	Up	4.92e-29	3.05e-27
FBgn0035926	337	94	0	29.3753	0.01	-11.5204	Down	5.27e-29	3.25e-27
FBgn0259878	3555	493	906	14.6047	26.8636	0.879223	Up	8.32e-29	5.11e-27
FBgn0036728	746	2590	1848	365.633	261.119	-0.485688	Down	8.68e-29	5.31e-27
FBgn0011244	2153	382	134	18.6855	6.5605	-1.51004	Down	9.6e-29	5.84e-27
FBgn0031249	970	103	2	11.1828	0.217337	-5.6852	Down	1.46e-28	8.87e-27
FBgn0036687	2244	189	32	8.87001	1.50315	-2.56094	Down	1.68e-28	1.01e-26
FBgn0038701	1564	111	4	7.47431	0.269587	-4.79312	Down	1.88e-28	1.13e-26
FBgn0029092	2566	1840	2571	75.5173	105.614	0.483923	Up	1.95e-28	1.17e-26
FBgn0037939	2107	300	88	14.9948	4.40245	-1.76809	Down	2.52e-28	1.5e-26
FBgn0011695	598	9691	8210	1706.68	1447.17	-0.237964	Down	3.24e-28	1.92e-26
FBgn0031517	1646	90	0	5.75834	0.01	-9.16951	Down	8.42e-28	4.96e-26
FBgn0014427	1178	623	1068	55.6965	95.5657	0.778907	Up	1.15e-27	6.75e-26
FBgn0033863	2566	142	15	5.82796	0.616184	-3.24156	Down	2.38e-27	1.39e-25
FBgn0034897	3095	1514	2168	51.517	73.8371	0.519299	Up	2.42e-27	1.41e-25
FBgn0036262	1540	3551	4518	242.837	309.244	0.348758	Up	2.84e-27	1.64e-25
FBgn0036154	1058	88	0	8.75955	0.01	-9.77471	Down	3.36e-27	1.94e-25
FBgn0003721	3054	5600	4512	193.11	155.731	-0.31036	Down	4.09e-27	2.34e-25
FBgn0038373	1799	425	167	24.8796	9.78501	-1.34632	Down	5.19e-27	2.97e-25
FBgn0031937	2234	252	553	11.8796	26.0926	1.13516	Up	6.35e-27	3.61e-25
FBgn0025879	1588	906	1421	60.0845	94.3235	0.650623	Up	6.66e-27	3.77e-25
FBgn0263249	318	87	0	28.8122	0.01	-11.4925	Down	6.72e-27	3.79e-25
FBgn0040773	1176	2205	1548	197.463	138.752	-0.509074	Down	7.94e-27	4.45e-25
FBgn0052436	5407	481	204	9.36858	3.97695	-1.23617	Down	8.58e-27	4.79e-25
FBgn0050360	1880	290	606	16.2452	33.9775	1.06456	Up	1.3e-26	7.21e-25
FBgn0035817	760	1612	1061	223.376	147.156	-0.602128	Down	1.4e-26	7.77e-25
FBgn0053340	1152	658	326	60.1532	29.8292	-1.01192	Down	1.44e-26	7.93e-25
FBgn0038172	1669	412	776	25.9972	49.0096	0.914712	Up	1.63e-26	8.95e-25
FBgn0264255	11483	1649	2316	15.1234	21.2598	0.491343	Up	1.85e-26	1.01e-24
FBgn0050365	1552	238	60	16.1499	4.07508	-1.98663	Down	2.05e-26	1.12e-24
FBgn0030697	2546	208	45	8.60379	1.86307	-2.20729	Down	2.06e-26	1.12e-24
FBgn0031347	2227	344	120	16.2676	5.67985	-1.51807	Down	3.1e-26	1.67e-24
FBgn0035985	1010	929	1442	96.8678	150.494	0.63562	Up	3.1e-26	1.67e-24
FBgn0044812	538	504	222	98.6582	43.4958	-1.18156	Down	3.52e-26	1.88e-24
FBgn0051025	3376	579	274	18.0618	8.55508	-1.07809	Down	5.7e-26	3.04e-24
FBgn0013984	8459	242	531	3.01288	6.61686	1.135	Up	6.54e-26	3.47e-24
FBgn0054051	771	102	4	13.9326	0.546867	-4.67113	Down	6.91e-26	3.66e-24
FBgn0001125	3084	3137	4021	107.124	137.435	0.359468	Up	8.72e-26	4.59e-24
FBgn0264086	2333	394	153	17.7855	6.91278	-1.36336	Down	1.29e-25	6.79e-24
FBgn0086902	18528	6920	8194	39.3335	46.6169	0.245095	Up	1.93e-25	1.01e-23
FBgn0038257	1215	203	469	17.5956	40.6886	1.20941	Up	2.34e-25	1.22e-23
FBgn0037835	743	1451	944	205.667	133.924	-0.618889	Down	3.23e-25	1.67e-23
FBgn0036428	2846	1692	1141	62.611	42.2597	-0.567131	Down	3.8e-25	1.96e-23
FBgn0263597	169	81	0	50.4758	0.01	-12.3014	Down	4.29e-25	2.21e-23
FBgn0046873	887	91	2	10.8045	0.237674	-5.5065	Down	4.7e-25	2.4e-23
FBgn0028490	2722	2511	3292	97.1502	127.482	0.392002	Up	6.96e-25	3.55e-23
FBgn0001257	2355	901	1391	40.292	62.2605	0.627823	Up	7.54e-25	3.81e-23
FBgn0033834	4681	102	5	2.29481	0.112592	-4.3492	Down	7.54e-25	3.83e-23
FBgn0020416	1443	387	727	28.2442	53.1061	0.910921	Up	8.85e-25	4.46e-23
FBgn0002570	1824	344	666	19.8618	38.488	0.954413	Up	1.47e-24	7.36e-23
FBgn0033464	1862	415	763	23.4722	43.1938	0.879871	Up	1.52e-24	7.62e-23
FBgn0262952	1339	12420	10851	976.846	854.211	-0.193538	Down	1.61e-24	8.02e-23
FBgn0034997	3516	493	866	14.7667	25.9624	0.814079	Up	2.08e-24	1.03e-22
FBgn0000078	1621	1914	2595	124.349	168.745	0.440443	Up	2.2e-24	1.09e-22
FBgn0004595	21497	6087	7257	29.8202	35.5841	0.254941	Up	2.28e-24	1.12e-22
FBgn0032783	1421	1205	756	89.3055	56.0795	-0.671276	Down	2.95e-24	1.44e-22
FBgn0041789	2580	2066	1463	84.3326	59.7724	-0.496611	Down	3.41e-24	1.67e-22
FBgn0250838	657	2639	1952	423.018	313.178	-0.433739	Down	4.21e-24	2.05e-22
FBgn0019644	918	5385	4382	617.772	503.16	-0.296058	Down	4.85e-24	2.35e-22
FBgn0034140	2004	514	890	27.0116	46.8132	0.793336	Up	5.05e-24	2.44e-22
FBgn0012034	3454	6461	7652	196.998	233.523	0.245379	Up	6.47e-24	3.12e-22
FBgn0032868	540	77	0	15.017	0.01	-10.5524	Down	6.85e-24	3.29e-22
FBgn0052203	1149	77	0	7.05758	0.01	-9.46303	Down	6.85e-24	3.27e-22
FBgn0034877	592	3486	2693	620.141	479.502	-0.371059	Down	7.82e-24	3.72e-22
FBgn0053519	12796	4105	3240	33.785	26.6899	-0.340089	Down	7.86e-24	3.73e-22
FBgn0015585	401	105	7	27.5759	1.84005	-3.90559	Down	8.32e-24	3.93e-22
FBgn0035982	864	1152	719	140.418	87.7185	-0.678778	Down	1.09e-23	5.12e-22
FBgn0034501	3610	3760	4675	109.69	136.506	0.315533	Up	1.33e-23	6.26e-22
FBgn0250904	1691	86	2	5.35599	0.12467	-5.42497	Down	1.34e-23	6.29e-22
FBgn0083919	7446	8391	7137	118.679	101.034	-0.232226	Down	1.35e-23	6.27e-22
FBgn0002856	504	76	0	15.8806	0.01	-10.6331	Down	1.37e-23	6.34e-22
FBgn0040098	792	76	0	10.1059	0.01	-9.98098	Down	1.37e-23	6.36e-22
FBgn0037889	873	114	318	13.7523	38.3963	1.48129	Up	1.4e-23	6.45e-22
FBgn0053196	71382	3526	4412	5.2021	6.51513	0.3247	Up	1.62e-23	7.43e-22
FBgn0034133	2375	127	15	5.63151	0.665739	-3.08049	Down	1.63e-23	7.46e-22
FBgn0031859	1239	488	224	41.4795	19.0569	-1.12208	Down	1.64e-23	7.48e-22
FBgn0051343	3001	107	8	3.75494	0.280996	-3.74017	Down	1.73e-23	7.84e-22
FBgn0264329	351	132	17	39.6052	5.10526	-2.95563	Down	1.82e-23	8.26e-22
FBgn0039398	1842	196	46	11.206	2.63235	-2.08985	Down	2.06e-23	9.3e-22
FBgn0034474	472	3068	2334	684.539	521.237	-0.393195	Down	2.11e-23	9.46e-22
FBgn0034816	1743	221	59	13.353	3.56805	-1.90396	Down	2.28e-23	1.02e-21
FBgn0003943	2759	1999	1417	76.3038	54.137	-0.495139	Down	2.42e-23	1.08e-21
FBgn0033286	1697	783	437	48.592	27.1441	-0.84008	Down	2.43e-23	1.08e-21
FBgn0038225	1317	134	18	10.7153	1.44066	-2.89486	Down	2.48e-23	1.1e-21
FBgn0041102	627	370	147	62.1469	24.713	-1.33041	Down	2.55e-23	1.13e-21
FBgn0039778	933	75	0	8.46573	0.01	-9.72549	Down	2.74e-23	1.21e-21
FBgn0037643	1920	4964	5999	272.28	329.347	0.274518	Up	2.82e-23	1.24e-21
FBgn0037288	1083	1372	901	133.417	87.6945	-0.605382	Down	4.55e-23	1.99e-21
FBgn0039830	1794	21295	19286	1250.09	1133.17	-0.141661	Down	4.88e-23	2.13e-21
FBgn0004028	1340	4700	3787	369.384	297.897	-0.310306	Down	5.19e-23	2.25e-21
FBgn0032833	1114	6041	4999	571.095	473.014	-0.271849	Down	5.26e-23	2.28e-21
FBgn0000406	1557	2607	3365	176.335	227.81	0.369515	Up	6.48e-23	2.79e-21
FBgn0039114	1895	519	249	28.8432	13.8505	-1.05829	Down	8.55e-23	3.68e-21
FBgn0035598	2101	282	95	14.1354	4.76622	-1.5684	Down	8.93e-23	3.83e-21
FBgn0036816	2600	1043	1538	42.247	62.3533	0.561616	Up	1.19e-22	5.09e-21
FBgn0013348	1880	970	586	54.3374	32.8561	-0.725785	Down	1.61e-22	6.85e-21
FBgn0036415	716	156	29	22.9454	4.26934	-2.42612	Down	1.95e-22	8.29e-21
FBgn0031724	1804	139	22	8.11453	1.28547	-2.65821	Down	3.47e-22	1.47e-20
FBgn0052652	846	297	106	36.9718	13.2072	-1.4851	Down	3.5e-22	1.48e-20
FBgn0000042	2654	10501	11934	416.692	473.981	0.18585	Up	5.55e-22	2.33e-20
FBgn0017558	2732	1732	2344	66.7655	90.4384	0.437833	Up	5.89e-22	2.47e-20
FBgn0035665	875	1793	1261	215.803	151.909	-0.506508	Down	6.29e-22	2.63e-20
FBgn0035154	1480	151	28	10.7448	1.99422	-2.42975	Down	8.47e-22	3.53e-20
FBgn0037040	3696	166	35	4.73	0.998188	-2.24446	Down	8.58e-22	3.56e-20
FBgn0261788	42128	20734	22708	51.8319	56.8178	0.132502	Up	1.11e-21	4.58e-20
FBgn0031190	2473	1063	1548	45.2683	65.9816	0.543563	Up	1.43e-21	5.89e-20
FBgn0035047	1919	556	282	30.513	15.49	-0.97809	Down	1.53e-21	6.27e-20
FBgn0038163	2406	244	77	10.6802	3.37343	-1.66265	Down	1.6e-21	6.56e-20
FBgn0029501	2458	129	19	5.52704	0.814794	-2.762	Down	1.67e-21	6.8e-20
FBgn0039897	3052	1963	1410	67.7362	48.698	-0.476066	Down	1.81e-21	7.36e-20
FBgn0020508	859	93	6	11.4018	0.736265	-3.9529	Down	2.09e-21	8.47e-20
FBgn0031461	2696	636	341	24.844	13.3325	-0.897956	Down	2.26e-21	9.15e-20
FBgn0005585	1464	3549	2792	255.299	201.025	-0.344814	Down	2.52e-21	1.01e-19
FBgn0005666	27470	9490	8223	36.3825	31.5535	-0.205444	Down	2.97e-21	1.19e-19
FBgn0011596	2391	68	0	2.99512	0.01	-8.22647	Down	3.5e-21	1.4e-19
FBgn0039597	1030	68	0	6.95275	0.01	-9.44144	Down	3.5e-21	1.4e-19
FBgn0028704	8578	6651	7777	81.6556	95.5657	0.226942	Up	4e-21	1.59e-19
FBgn0032276	2372	152	30	6.7486	1.33316	-2.33974	Down	4.86e-21	1.93e-19
FBgn0036652	2187	141	25	6.78977	1.20495	-2.4944	Down	4.9e-21	1.94e-19
FBgn0031589	2929	1126	1616	40.4859	58.1565	0.52252	Up	5.24e-21	2.07e-19
FBgn0085447	10831	7161	8322	69.629	80.9907	0.218069	Up	5.97e-21	2.35e-19
FBgn0039670	766	948	582	130.336	80.0885	-0.702569	Down	6.51e-21	2.55e-19
FBgn0264386	10893	3726	4576	36.023	44.2807	0.297759	Up	6.76e-21	2.64e-19
FBgn0260766	1587	119	16	7.89687	1.06272	-2.89352	Down	7.24e-21	2.82e-19
FBgn0038256	2349	843	1271	37.7946	57.0346	0.593659	Up	8.05e-21	3.13e-19
FBgn0029814	4315	4806	5761	117.297	140.732	0.262782	Up	9.42e-21	3.65e-19
FBgn0037759	2063	222	67	11.3328	3.42335	-1.72703	Down	1.02e-20	3.92e-19
FBgn0036072	1096	29	148	2.78659	14.234	2.35277	Up	1.13e-20	4.36e-19
FBgn0085335	11582	1664	2244	15.1306	20.4228	0.432717	Up	1.14e-20	4.39e-19
FBgn0033954	1177	583	307	52.1647	27.494	-0.923958	Down	1.29e-20	4.95e-19
FBgn0039511	1198	271	96	23.8231	8.44677	-1.49589	Down	1.41e-20	5.38e-19
FBgn0038774	791	1159	754	154.309	100.478	-0.618945	Down	1.82e-20	6.93e-19
FBgn0259969	554	75	2	14.2573	0.380537	-5.22752	Down	2.11e-20	8e-19
FBgn0067311	695	136	24	20.6082	3.64001	-2.5012	Down	2.12e-20	8.03e-19
FBgn0086347	4449	655	1033	15.5047	24.4745	0.658573	Up	2.15e-20	8.1e-19
FBgn0052103	3836	1314	1830	36.0746	50.2862	0.479178	Up	2.31e-20	8.69e-19
FBgn0030160	605	1338	1858	232.909	323.718	0.474972	Up	2.41e-20	9.04e-19
FBgn0035724	2379	92	7	4.07266	0.310156	-3.71491	Down	2.83e-20	1.06e-18
FBgn0000108	6355	10508	11876	174.136	196.984	0.17786	Up	3.15e-20	1.18e-18
FBgn0034479	2398	158	366	6.93894	16.0882	1.21322	Up	3.18e-20	1.18e-18
FBgn0035600	1521	4787	3924	331.451	271.942	-0.285497	Down	3.22e-20	1.19e-18
FBgn0034512	805	3685	4513	482.088	590.943	0.293721	Up	3.83e-20	1.42e-18
FBgn0069354	1128	208	61	19.4196	5.70029	-1.7684	Down	4.12e-20	1.52e-18
FBgn0029750	2655	123	19	4.87894	0.754337	-2.69329	Down	4.66e-20	1.71e-18
FBgn0003124	2980	94	8	3.32198	0.282976	-3.55329	Down	5.31e-20	1.95e-18
FBgn0035917	1725	5278	4375	322.229	267.341	-0.269409	Down	5.55e-20	2.03e-18
FBgn0035176	913	64	0	7.38234	0.01	-9.52793	Down	5.58e-20	2.03e-18
FBgn0039475	1085	64	0	6.21205	0.01	-9.27893	Down	5.58e-20	2.03e-18
FBgn0032061	1806	254	88	14.8116	5.13619	-1.52795	Down	6e-20	2.17e-18
FBgn0086558	1914	1018	646	56.0133	35.5768	-0.654832	Down	6.45e-20	2.33e-18
FBgn0038208	3351	341	143	10.7168	4.49819	-1.25246	Down	8.06e-20	2.9e-18
FBgn0036186	2926	96	9	3.45527	0.324223	-3.41374	Down	9.26e-20	3.33e-18
FBgn0039071	1795	178	46	10.4434	2.70128	-1.95087	Down	1.08e-19	3.88e-18
FBgn0000414	8461	2467	3142	30.7067	39.1436	0.350225	Up	1.35e-19	4.81e-18
FBgn0035978	2686	2611	3304	102.373	129.661	0.340911	Up	1.37e-19	4.88e-18
FBgn0010357	802	1709	2278	224.415	299.403	0.415915	Up	1.38e-19	4.91e-18
FBgn0010482	6243	2241	1674	37.8036	28.2643	-0.419544	Down	1.45e-19	5.15e-18
FBgn0040064	1391	903	1328	68.3669	100.635	0.557757	Up	1.51e-19	5.33e-18
FBgn0038694	983	98	10	10.4992	1.07232	-3.29148	Down	1.52e-19	5.35e-18
FBgn0038598	2040	348	149	17.9653	7.69896	-1.22248	Down	1.69e-19	5.93e-18
FBgn0037146	4686	4116	4971	92.5035	111.82	0.273592	Up	1.91e-19	6.7e-18
FBgn0263218	9940	4148	5006	43.9478	53.0861	0.272542	Up	1.94e-19	6.77e-18
FBgn0033188	2050	2483	3156	127.558	162.278	0.347312	Up	2.14e-19	7.47e-18
FBgn0037616	1620	249	87	16.1871	5.66083	-1.51576	Down	2.25e-19	7.83e-18
FBgn0031546	2390	120	19	5.28772	0.837976	-2.65766	Down	2.43e-19	8.42e-18
FBgn0004882	4860	461	227	9.98964	4.92341	-1.02078	Down	2.44e-19	8.45e-18
FBgn0013733	27842	9892	11187	37.417	42.3535	0.178788	Up	2.53e-19	8.72e-18
FBgn0250819	2550	1437	994	59.3474	41.0887	-0.530443	Down	2.57e-19	8.85e-18
FBgn0260934	6075	5904	6911	102.349	119.914	0.228501	Up	3.53e-19	1.21e-17
FBgn0261055	571	61	0	11.2507	0.01	-10.1358	Down	4.46e-19	1.53e-17
FBgn0033913	3943	1034	1479	27.6171	39.5383	0.517685	Up	4.63e-19	1.58e-17
FBgn0040519	521	255	92	51.5451	18.6134	-1.46949	Down	5.52e-19	1.88e-17
FBgn0014455	1598	855	1262	56.3475	83.2451	0.563015	Up	6.03e-19	2.05e-17
FBgn0038865	1855	203	423	11.5249	24.0366	1.06048	Up	6.09e-19	2.06e-17
FBgn0031878	2223	189	54	8.9538	2.56053	-1.80606	Down	6.58e-19	2.22e-17
FBgn0034827	2501	125	22	5.26358	0.927225	-2.50505	Down	6.8e-19	2.29e-17
FBgn0031574	3503	321	134	9.6505	4.03219	-1.25904	Down	6.88e-19	2.31e-17
FBgn0039792	1735	231	78	14.0216	4.73883	-1.56505	Down	7.08e-19	2.37e-17
FBgn0086915	1065	488	249	48.2564	24.6448	-0.969436	Down	7.68e-19	2.57e-17
FBgn0250831	362	60	0	17.4553	0.01	-10.7695	Down	8.92e-19	2.97e-17
FBgn0036007	3122	3731	4530	125.857	152.947	0.281248	Up	9.75e-19	3.24e-17
FBgn0000055	1245	154	349	13.0268	29.5483	1.1816	Up	1.26e-18	4.18e-17
FBgn0052687	2347	781	1167	35.0447	52.4124	0.580709	Up	1.47e-18	4.87e-17
FBgn0083962	6012	1902	2481	33.3178	43.4995	0.384704	Up	1.54e-18	5.07e-17
FBgn0259108	20736	6875	7937	34.9167	40.3467	0.208533	Up	1.57e-18	5.18e-17
FBgn0262899	491	59	0	12.6548	0.01	-10.3055	Down	1.78e-18	5.85e-17
FBgn0051523	2900	3192	2527	115.918	91.8509	-0.335736	Down	1.81e-18	5.93e-17
FBgn0001219	2407	14419	15932	630.876	697.703	0.145256	Up	1.87e-18	6.12e-17
FBgn0259246	11638	6537	7568	59.1541	68.5455	0.212583	Up	2.37e-18	7.73e-17
FBgn0023540	1946	1204	812	65.1581	43.9835	-0.566984	Down	2.42e-18	7.87e-17
FBgn0051226	389	305	126	82.5725	34.1426	-1.27409	Down	2.49e-18	8.06e-17
FBgn0002873	8643	118	20	1.43781	0.243917	-2.55942	Down	2.55e-18	8.24e-17
FBgn0019624	730	4429	3642	638.951	525.888	-0.280951	Down	2.64e-18	8.51e-17
FBgn0030041	1565	1731	1254	116.484	84.4616	-0.463769	Down	2.71e-18	8.71e-17
FBgn0015324	2269	6976	5979	323.785	277.76	-0.221196	Down	2.98e-18	9.57e-17
FBgn0050054	1067	665	384	65.636	37.9352	-0.790949	Down	3.04e-18	9.75e-17
FBgn0262961	439	58	0	13.9139	0.01	-10.4423	Down	3.56e-18	1.14e-16
FBgn0262742	4814	25087	27047	548.817	592.228	0.109828	Up	3.69e-18	1.18e-16
FBgn0000405	2670	67	2	2.6427	0.0789578	-5.06479	Down	4.34e-18	1.38e-16
FBgn0036785	1944	128	25	6.93424	1.35556	-2.35484	Down	4.54e-18	1.44e-16
FBgn0011211	2295	19976	18265	916.665	838.906	-0.127887	Down	4.6e-18	1.46e-16
FBgn0035491	550	134	28	25.6583	5.36626	-2.25743	Down	5.51e-18	1.74e-16
FBgn0260461	1827	252	94	14.526	5.42332	-1.42139	Down	6.12e-18	1.93e-16
FBgn0032136	13308	1600	2124	12.6617	16.8236	0.410011	Up	6.3e-18	1.98e-16
FBgn0051639	580	169	46	30.6862	8.35999	-1.87602	Down	6.87e-18	2.15e-16
FBgn0039553	1097	187	56	17.9523	5.38093	-1.73824	Down	7.8e-18	2.44e-16
FBgn0250847	1108	94	11	8.93456	1.04648	-3.09386	Down	8.03e-18	2.5e-16
FBgn0029752	1108	185	55	17.584	5.23238	-1.74872	Down	8.53e-18	2.65e-16
FBgn0052106	4545	99	13	2.29396	0.301499	-2.92762	Down	8.81e-18	2.73e-16
FBgn0047351	474	206	67	45.7693	14.8995	-1.61911	Down	8.96e-18	2.77e-16
FBgn0036924	1384	91	10	6.92453	0.761623	-3.18457	Down	9.75e-18	3.01e-16
FBgn0035707	2821	522	281	19.4873	10.4998	-0.89218	Down	1.21e-17	3.74e-16
FBgn0085434	12903	8269	9397	67.4912	76.767	0.185787	Up	1.24e-17	3.81e-16
FBgn0037664	1959	79	6	4.24695	0.322844	-3.71752	Down	1.36e-17	4.15e-16
FBgn0033047	1666	65	2	4.10888	0.126541	-5.02107	Down	1.64e-17	5e-16
FBgn0039883	10507	2002	2574	20.0664	25.823	0.363869	Up	1.96e-17	5.98e-16
FBgn0051326	1761	942	1346	56.3348	80.5679	0.516179	Up	2.11e-17	6.42e-16
FBgn0031591	795	81	7	10.7301	0.928126	-3.5312	Down	2.51e-17	7.63e-16
FBgn0263289	9887	4295	5111	45.7492	54.4901	0.252247	Up	2.63e-17	7.95e-16
FBgn0261283	3951	3511	4252	93.5856	113.439	0.277559	Up	2.78e-17	8.39e-16
FBgn0036158	782	55	0	7.40698	0.01	-9.53274	Down	2.85e-17	8.58e-16
FBgn0013679	939	9663	8516	1083.76	955.974	-0.180996	Down	2.94e-17	8.84e-16
FBgn0051709	979	208	70	22.3751	7.53688	-1.56986	Down	3.25e-17	9.75e-16
FBgn0086911	11549	1862	2410	16.9793	21.9963	0.373479	Up	3.64e-17	1.09e-15
FBgn0004242	6857	17739	19343	272.446	297.349	0.126186	Up	3.85e-17	1.15e-15
FBgn0051029	2992	368	174	12.953	6.13005	-1.07932	Down	4.22e-17	1.26e-15
FBgn0035921	1364	55	181	4.24652	13.9875	1.71979	Up	4.32e-17	1.28e-15
FBgn0002789	879	2635	2058	315.702	246.793	-0.355261	Down	4.41e-17	1.31e-15
FBgn0027571	8727	10766	9560	129.92	115.47	-0.1701	Down	4.58e-17	1.35e-15
FBgn0028543	1439	990	1398	72.4535	102.405	0.499163	Up	4.88e-17	1.44e-15
FBgn0053199	1541	300	541	20.5023	37.0059	0.851965	Up	5.48e-17	1.61e-15
FBgn0035933	800	54	0	7.10868	0.01	-9.47344	Down	5.69e-17	1.67e-15
FBgn0051017	1627	54	0	3.49535	0.01	-8.44929	Down	5.69e-17	1.67e-15
FBgn0034580	1448	1681	1229	122.26	89.4663	-0.450535	Down	5.76e-17	1.68e-15
FBgn0035581	13807	127	27	0.9687	0.20613	-2.2325	Down	6.59e-17	1.92e-15
FBgn0040099	1060	151	332	15.0022	33.0148	1.13793	Up	7.64e-17	2.23e-15
FBgn0035776	1843	261	104	14.9142	5.94818	-1.32617	Down	8.01e-17	2.33e-15
FBgn0011837	5009	394	663	8.28381	13.9521	0.752113	Up	8.11e-17	2.35e-15
FBgn0038052	1328	264	106	20.9359	8.41364	-1.31517	Down	8.41e-17	2.43e-15
FBgn0033864	3584	79	7	2.32137	0.205876	-3.49513	Down	8.53e-17	2.46e-15
FBgn0036763	2477	569	322	24.192	13.7027	-0.820069	Down	9.54e-17	2.75e-15
FBgn0032520	2209	170	50	8.10472	2.38589	-1.76424	Down	1.18e-16	3.38e-15
FBgn0011743	1316	69	4	5.52177	0.320391	-4.10723	Down	1.33e-16	3.81e-15
FBgn0028534	917	69	4	7.92437	0.459798	-4.10723	Down	1.33e-16	3.8e-15
FBgn0261575	2095	267	493	13.4218	24.805	0.886047	Up	1.38e-16	3.95e-15
FBgn0037913	1042	3085	3765	311.797	380.867	0.288679	Up	1.46e-16	4.17e-15
FBgn0051221	4347	8143	9223	197.279	223.645	0.180975	Up	1.49e-16	4.24e-15
FBgn0038359	1288	192	63	15.6989	5.15586	-1.60638	Down	1.71e-16	4.84e-15
FBgn0028870	1158	366	176	33.2857	16.0207	-1.05497	Down	1.89e-16	5.34e-15
FBgn0033733	1832	91	12	5.2312	0.690449	-2.92153	Down	2.03e-16	5.7e-15
FBgn0037502	1878	91	12	5.10306	0.673538	-2.92153	Down	2.03e-16	5.72e-15
FBgn0041605	3767	28531	30500	797.639	853.454	0.0975783	Up	2.14e-16	6e-15
FBgn0051988	1047	377	184	37.921	18.5245	-1.03356	Down	2.16e-16	6.05e-15
FBgn0036837	3142	3422	4131	114.699	138.588	0.272951	Up	2.35e-16	6.59e-15
FBgn0263048	4187	681	411	17.1289	10.347	-0.727217	Down	2.53e-16	7.06e-15
FBgn0016119	616	2860	2272	488.957	388.78	-0.330753	Down	2.75e-16	7.66e-15
FBgn0015575	2018	1554	2042	81.0989	106.662	0.395296	Up	2.93e-16	8.15e-15
FBgn0031751	724	303	134	44.0747	19.5093	-1.17579	Down	3.08e-16	8.54e-15
FBgn0039190	927	204	71	23.1758	8.07337	-1.52138	Down	3.2e-16	8.85e-15
FBgn0051820	440	243	95	58.1619	22.7587	-1.35366	Down	3.2e-16	8.87e-15
FBgn0032360	786	222	82	29.7451	10.9968	-1.43556	Down	3.38e-16	9.31e-15
FBgn0030191	1609	115	23	7.52708	1.50677	-2.32063	Down	4.07e-16	1.12e-14
FBgn0037483	1993	121	26	6.39386	1.37513	-2.21712	Down	4.75e-16	1.3e-14
FBgn0031849	1808	129	30	7.51409	1.74904	-2.10304	Down	5.09e-16	1.39e-14
FBgn0034472	732	179	57	25.7529	8.20805	-1.64963	Down	5.09e-16	1.39e-14
FBgn0264001	10570	2913	3562	29.0235	35.5218	0.291481	Up	5.16e-16	1.41e-14
FBgn0042189	458	374	184	85.9985	42.3476	-1.02203	Down	5.27e-16	1.43e-14
FBgn0261578	785	211	76	28.3073	10.2052	-1.47187	Down	5.33e-16	1.45e-14
FBgn0004575	5803	7262	8263	131.792	150.093	0.187598	Up	5.85e-16	1.59e-14
FBgn0052626	4638	2778	3410	63.0792	77.4997	0.297024	Up	6.7e-16	1.81e-14
FBgn0002862	470	308	139	69.0141	31.174	-1.14655	Down	6.83e-16	1.84e-14
FBgn0028513	1684	305	137	19.074	8.5754	-1.15333	Down	6.92e-16	1.86e-14
FBgn0037726	14439	140	36	1.02112	0.26281	-1.95806	Down	7.25e-16	1.95e-14
FBgn0038797	1460	136	34	9.81005	2.45472	-1.9987	Down	7.76e-16	2.08e-14
FBgn0033860	2074	91	13	4.6208	0.66071	-2.80606	Down	8.27e-16	2.21e-14
FBgn0035434	364	664	402	192.111	116.413	-0.722688	Down	8.5e-16	2.27e-14
FBgn0051140	6852	2957	3605	45.4484	55.458	0.287164	Up	8.86e-16	2.36e-14
FBgn0085443	7333	849	1212	12.193	17.422	0.514853	Up	9.36e-16	2.49e-14
FBgn0038934	5217	154	44	3.10874	0.889013	-1.80606	Down	1.12e-15	2.98e-14
FBgn0037292	902	412	213	48.1034	24.8914	-0.950492	Down	1.14e-15	3.02e-14
FBgn0010225	3012	3085	3743	107.866	130.991	0.280224	Up	1.19e-15	3.14e-14
FBgn0052529	11220	1915	2440	17.9747	22.9231	0.350836	Up	1.31e-15	3.45e-14
FBgn0027376	4288	129	31	3.16825	0.762049	-2.05573	Down	1.33e-15	3.51e-14
FBgn0000416	3451	6948	7915	212.031	241.759	0.189291	Up	1.36e-15	3.57e-14
FBgn0037862	2569	108	21	4.42736	0.861651	-2.36127	Down	1.65e-15	4.33e-14
FBgn0038790	268	58	2	22.7918	0.786632	-4.85668	Down	1.68e-15	4.41e-14
FBgn0030102	2067	350	170	17.8325	8.66931	-1.04052	Down	1.77e-15	4.62e-14
FBgn0028567	751	169	53	23.6991	7.43896	-1.67166	Down	1.82e-15	4.72e-14
FBgn0051680	502	49	0	10.2796	0.01	-10.0056	Down	1.82e-15	4.74e-14
FBgn0051907	1470	92	14	6.59106	1.00389	-2.71491	Down	1.82e-15	4.72e-14
FBgn0083965	972	49	0	5.30903	0.01	-9.0523	Down	1.82e-15	4.73e-14
FBgn0036218	1950	82	10	4.42858	0.540557	-3.03432	Down	1.91e-15	4.94e-14
FBgn0260008	520	1195	837	242.019	169.667	-0.512412	Down	2.02e-15	5.21e-14
FBgn0003380	7860	5595	6461	74.9657	86.647	0.208919	Up	2.03e-15	5.23e-14
FBgn0262102	945	101	18	11.2558	2.00778	-2.48699	Down	2.05e-15	5.27e-14
FBgn0053229	1500	1670	2157	117.249	151.578	0.370477	Up	2.58e-15	6.62e-14
FBgn0032590	2615	210	78	8.45732	3.14412	-1.42754	Down	2.76e-15	7.07e-14
FBgn0016031	3655	1302	929	37.5153	26.792	-0.48568	Down	2.97e-15	7.58e-14
FBgn0020439	2080	6869	5970	347.788	302.543	-0.20107	Down	3.12e-15	7.96e-14
FBgn0031722	1482	57	2	4.05053	0.142252	-4.83159	Down	3.26e-15	8.29e-14
FBgn0085494	1051	131	33	13.1266	3.30969	-1.98773	Down	3.31e-15	8.41e-14
FBgn0036214	1700	70	6	4.33645	0.37203	-3.54302	Down	3.52e-15	8.92e-14
FBgn0050378	1154	119	27	10.8599	2.46623	-2.13863	Down	3.56e-15	9e-14
FBgn0032913	1466	48	0	3.4482	0.01	-8.4297	Down	3.63e-15	9.15e-14
FBgn0259964	418	48	0	12.0934	0.01	-10.24	Down	3.63e-15	9.17e-14
FBgn0030733	523	2420	1902	487.303	383.341	-0.34619	Down	3.9e-15	9.81e-14
FBgn0034844	2848	153	45	5.65765	1.66552	-1.76424	Down	3.91e-15	9.82e-14
FBgn0038467	2309	363	606	16.5565	27.6646	0.740648	Up	3.93e-15	9.83e-14
FBgn0024315	2746	1149	802	44.0661	30.7858	-0.517405	Down	4.01e-15	1e-13
FBgn0013763	1548	2466	3045	167.767	207.344	0.305569	Up	4.53e-15	1.13e-13
FBgn0031914	2930	683	423	24.5492	15.2177	-0.689929	Down	4.67e-15	1.16e-13
FBgn0250789	8317	7332	8304	92.8412	105.244	0.180899	Up	4.81e-15	1.2e-13
FBgn0086906	56489	10245	9146	19.1	17.0665	-0.162408	Down	4.83e-15	1.2e-13
FBgn0039616	1556	60	3	4.06094	0.20323	-4.32063	Down	4.87e-15	1.21e-13
FBgn0038957	1345	238	440	18.6354	34.4831	0.887841	Up	5.21e-15	1.29e-13
FBgn0037454	1366	122	29	9.40577	2.23781	-2.07146	Down	5.8e-15	1.43e-13
FBgn0051635	7935	1646	2123	21.8458	28.202	0.368439	Up	5.88e-15	1.45e-13
FBgn0264574	7545	4342	5095	60.606	71.1805	0.232022	Up	6.25e-15	1.54e-13
FBgn0003149	3661	5141	4377	147.888	126.024	-0.230807	Down	6.65e-15	1.63e-13
FBgn0032940	4752	1310	1738	29.0322	38.5522	0.409161	Up	6.78e-15	1.66e-13
FBgn0013681	354	1842	1398	547.988	416.275	-0.396609	Down	6.94e-15	1.7e-13
FBgn0034321	2224	87	13	4.11974	0.616148	-2.7412	Down	7.78e-15	1.9e-13
FBgn0032314	2012	133	35	6.96159	1.83365	-1.9247	Down	7.79e-15	1.9e-13
FBgn0038979	588	94	16	16.8359	2.86826	-2.55329	Down	7.79e-15	1.89e-13
FBgn0031129	1154	248	104	22.6324	9.49956	-1.25246	Down	8.02e-15	1.94e-13
FBgn0034276	2754	357	595	13.6518	22.7735	0.738265	Up	8.25e-15	2e-13
FBgn0038978	558	82	11	15.4762	2.07795	-2.89682	Down	8.27e-15	2e-13
FBgn0034718	3071	1046	720	35.8705	24.7132	-0.537515	Down	8.61e-15	2.08e-13
FBgn0032664	1499	74	8	5.19894	0.562554	-3.20815	Down	9.38e-15	2.26e-13
FBgn0037915	2783	138	38	5.22217	1.43928	-1.8593	Down	1.04e-14	2.5e-13
FBgn0259994	6757	6423	7323	100.108	114.238	0.190487	Up	1.06e-14	2.55e-13
FBgn0032677	2358	185	65	8.26253	2.90567	-1.50771	Down	1.14e-14	2.73e-13
FBgn0022355	2006	7104	8047	372.956	422.843	0.181119	Up	1.18e-14	2.81e-13
FBgn0250827	860	68	6	8.32713	0.735409	-3.5012	Down	1.2e-14	2.86e-13
FBgn0030277	827	222	88	28.2704	11.2164	-1.33368	Down	1.21e-14	2.89e-13
FBgn0051787	840	51	1	6.39405	0.125486	-5.67113	Down	1.23e-14	2.91e-13
FBgn0000667	3877	3735	3095	101.456	84.1475	-0.26987	Down	1.24e-14	2.94e-13
FBgn0052081	1567	178	61	11.9629	4.10333	-1.5437	Down	1.29e-14	3.05e-13
FBgn0033149	2310	46	0	2.09716	0.01	-7.71229	Down	1.45e-14	3.43e-13
FBgn0034659	1149	46	0	4.21622	0.01	-8.7198	Down	1.45e-14	3.42e-13
FBgn0019890	4276	1667	2139	41.0566	52.729	0.360982	Up	1.5e-14	3.53e-13
FBgn0260943	8882	6264	7148	74.2721	84.8301	0.191755	Up	1.5e-14	3.53e-13
FBgn0035800	2391	95	17	4.18436	0.749455	-2.48109	Down	1.53e-14	3.58e-13
FBgn0015035	1805	61	177	3.55908	10.3365	1.53817	Up	1.73e-14	4.06e-13
FBgn0034566	2626	133	36	5.33386	1.44505	-1.88406	Down	1.86e-14	4.34e-13
FBgn0051438	680	64	5	9.91188	0.775063	-3.67677	Down	2.28e-14	5.31e-13
FBgn0038397	5199	134	37	2.71438	0.750167	-1.85534	Down	2.75e-14	6.41e-13
FBgn0037879	910	79	205	9.14262	23.7459	1.377	Up	2.97e-14	6.89e-13
FBgn0037988	1600	150	46	9.87316	3.0305	-1.70396	Down	3.14e-14	7.29e-13
FBgn0039760	1649	57	3	3.64032	0.191768	-4.24663	Down	3.37e-14	7.8e-13
FBgn0001263	2331	6735	5878	304.285	265.805	-0.195053	Down	3.38e-14	7.82e-13
FBgn0024293	1367	1465	1902	112.864	146.662	0.377916	Up	3.83e-14	8.83e-13
FBgn0039209	5651	1114	1499	20.7608	27.961	0.42955	Up	3.83e-14	8.84e-13
FBgn0000046	1643	3092	2523	198.192	161.866	-0.292101	Down	3.87e-14	8.89e-13
FBgn0036875	2589	418	227	17.0031	9.24208	-0.879511	Down	4.06e-14	9.31e-13
FBgn0038888	751	66	6	9.25527	0.842146	-3.45813	Down	4.06e-14	9.31e-13
FBgn0011281	846	53	2	6.59767	0.249193	-4.72662	Down	4.54e-14	1.04e-12
FBgn0021906	932	4145	3484	468.375	394.038	-0.249328	Down	4.97e-14	1.14e-12
FBgn0051948	1287	306	147	25.0396	12.0397	-1.05642	Down	5.03e-14	1.15e-12
FBgn0015542	5755	1471	1906	26.9186	34.9103	0.37505	Up	5.44e-14	1.24e-12
FBgn0050039	729	123	32	17.769	4.62699	-1.94122	Down	5.76e-14	1.31e-12
FBgn0038918	1776	44	0	2.60912	0.01	-8.02742	Down	5.8e-14	1.31e-12
FBgn0261860	484	44	0	9.57398	0.01	-9.90297	Down	5.8e-14	1.32e-12
FBgn0030975	1890	145	44	8.07962	2.45396	-1.71918	Down	5.87e-14	1.33e-12
FBgn0037746	2281	56	3	2.58552	0.138635	-4.22109	Down	6.41e-14	1.45e-12
FBgn0001216	2611	1010	700	40.738	28.2597	-0.527629	Down	6.57e-14	1.48e-12
FBgn0027586	1044	664	418	66.9811	42.2038	-0.666381	Down	6.75e-14	1.52e-12
FBgn0035032	573	2825	2288	519.217	420.899	-0.302864	Down	7.22e-14	1.62e-12
FBgn0039010	2919	92	17	3.31924	0.613891	-2.4348	Down	7.49e-14	1.68e-12
FBgn0028533	1081	85	14	8.28091	1.36514	-2.60074	Down	8.56e-14	1.91e-12
FBgn0036014	1354	118	30	9.17801	2.33549	-1.97445	Down	9.98e-14	2.23e-12
FBgn0016691	862	3928	3293	479.898	402.681	-0.253093	Down	1.02e-13	2.27e-12
FBgn0264490	9586	1180	1568	12.9637	17.2419	0.411438	Up	1.04e-13	2.31e-12
FBgn0032049	1200	112	27	9.82928	2.37169	-2.05117	Down	1.08e-13	2.4e-12
FBgn0040232	7008	43	0	0.646189	0.01	-6.01388	Down	1.16e-13	2.57e-12
FBgn0051419	717	43	0	6.31589	0.01	-9.30284	Down	1.16e-13	2.57e-12
FBgn0033246	8264	7955	8910	101.376	113.648	0.164863	Up	1.23e-13	2.71e-12
FBgn0259151	3905	82	13	2.21145	0.350912	-2.65581	Down	1.24e-13	2.74e-12
FBgn0029947	1091	121	32	11.6801	3.09173	-1.91756	Down	1.46e-13	3.21e-12
FBgn0037635	1513	250	111	17.4015	7.73322	-1.17007	Down	1.46e-13	3.22e-12
FBgn0010612	726	3005	2457	435.906	356.734	-0.289168	Down	1.5e-13	3.29e-12
FBgn0034909	2105	508	299	25.4154	14.9725	-0.763384	Down	1.57e-13	3.44e-12
FBgn0031692	646	3458	2869	563.738	468.138	-0.268091	Down	1.66e-13	3.63e-12
FBgn0043841	1831	4064	4752	233.749	273.567	0.226934	Up	1.67e-13	3.64e-12
FBgn0036935	3522	2666	3229	79.7179	96.6395	0.27771	Up	1.68e-13	3.66e-12
FBgn0029728	5992	51	2	0.896362	0.0351831	-4.67113	Down	1.69e-13	3.67e-12
FBgn0004449	12169	3693	4350	31.9602	37.68	0.237521	Up	1.71e-13	3.71e-12
FBgn0030594	2336	86	15	3.87713	0.676853	-2.51807	Down	1.71e-13	3.71e-12
FBgn0261461	4576	1031	1392	23.7278	32.0649	0.434414	Up	1.73e-13	3.75e-12
FBgn0037064	2043	309	152	15.9285	7.84244	-1.02224	Down	1.75e-13	3.78e-12
FBgn0041195	3271	47	1	1.51322	0.0322252	-5.55329	Down	1.81e-13	3.91e-12
FBgn0032857	2603	766	504	30.9913	20.4095	-0.602621	Down	1.85e-13	3.99e-12
FBgn0034824	2049	144	45	7.40126	2.31498	-1.67677	Down	1.93e-13	4.15e-12
FBgn0031853	3017	243	107	8.48235	3.73839	-1.18205	Down	2.06e-13	4.41e-12
FBgn0002937	2101	1488	1113	74.5868	55.84	-0.417622	Down	2.12e-13	4.54e-12
FBgn0000568	8236	2044	2538	26.1366	32.4826	0.313596	Up	2.22e-13	4.76e-12
FBgn0037036	883	42	0	5.00926	0.01	-8.96845	Down	2.32e-13	4.94e-12
FBgn0038136	3010	42	0	1.46949	0.01	-7.19918	Down	2.32e-13	4.94e-12
FBgn0039873	1994	42	0	2.21824	0.01	-7.79327	Down	2.32e-13	4.95e-12
FBgn0029176	1717	5717	6522	350.657	400.393	0.191355	Up	2.33e-13	4.94e-12
FBgn0031276	471	19	94	4.24832	21.037	2.30796	Up	2.34e-13	4.96e-12
FBgn0036931	2712	169	60	6.56269	2.33205	-1.49269	Down	2.4e-13	5.08e-12
FBgn0037705	4671	1551	1984	34.9693	44.7721	0.356513	Up	2.53e-13	5.35e-12
FBgn0261529	4833	116	30	2.5277	0.654306	-1.94979	Down	2.55e-13	5.39e-12
FBgn0031785	5551	123	34	2.33356	0.64563	-1.85375	Down	3.25e-13	6.85e-12
FBgn0030706	7098	3538	4171	52.4937	61.9413	0.238759	Up	4.09e-13	8.61e-12
FBgn0031908	1123	1088	775	102.031	72.7442	-0.488111	Down	4.25e-13	8.94e-12
FBgn0003256	5862	2607	3154	46.836	56.7142	0.276091	Up	4.31e-13	9.03e-12
FBgn0036766	661	1703	1305	271.33	208.106	-0.382729	Down	4.44e-13	9.3e-12
FBgn0010217	2026	20734	19268	1077.78	1002.47	-0.104492	Down	4.47e-13	9.35e-12
FBgn0051128	869	41	0	4.96877	0.01	-8.95675	Down	4.63e-13	9.67e-12
FBgn0052199	1692	41	0	2.55193	0.01	-7.99544	Down	4.63e-13	9.66e-12
FBgn0086901	8927	1315	1711	15.5133	20.2032	0.381076	Up	4.74e-13	9.87e-12
FBgn0053110	2010	658	946	34.4758	49.6102	0.525052	Up	4.98e-13	1.03e-11
FBgn0029766	1782	512	769	30.2585	45.4878	0.588139	Up	5.29e-13	1.1e-11
FBgn0028519	2197	13	79	0.623158	3.7903	2.60464	Up	6.04e-13	1.25e-11
FBgn0035007	1515	136	42	9.45391	2.92222	-1.69385	Down	6.17e-13	1.28e-11
FBgn0033999	1334	49	2	3.86835	0.158034	-4.61341	Down	6.26e-13	1.29e-11
FBgn0051496	1030	45	1	4.60109	0.102338	-5.49055	Down	6.96e-13	1.43e-11
FBgn0023477	1113	1766	2215	167.102	209.775	0.328121	Up	8.61e-13	1.77e-11
FBgn0037612	2092	910	1240	45.8105	62.4793	0.447701	Up	8.68e-13	1.78e-11
FBgn0001187	1576	471	716	31.4738	47.8887	0.605532	Up	8.76e-13	1.8e-11
FBgn0004174	364	159	56	46.0024	16.2167	-1.50423	Down	9.07e-13	1.86e-11
FBgn0030574	3452	2339	1874	71.3583	57.2236	-0.318472	Down	9.26e-13	1.89e-11
FBgn0036568	2036	40	0	2.06903	0.01	-7.69281	Down	9.26e-13	1.89e-11
FBgn0261552	4635	2450	2972	55.6675	67.5889	0.279952	Up	1.03e-12	2.09e-11
FBgn0034082	1449	186	73	13.5185	5.31044	-1.34803	Down	1.1e-12	2.24e-11
FBgn0052548	1479	186	73	13.2443	5.20272	-1.34803	Down	1.1e-12	2.24e-11
FBgn0034709	2047	1761	2207	90.5996	113.648	0.326991	Up	1.12e-12	2.27e-11
FBgn0026141	665	101	24	15.995	3.80422	-2.07195	Down	1.26e-12	2.55e-11
FBgn0011582	14565	970	1307	7.01368	9.45891	0.431502	Up	1.29e-12	2.61e-11
FBgn0034842	1107	63	7	5.99346	0.666541	-3.16863	Down	1.29e-12	2.61e-11
FBgn0036310	2272	73	11	3.38376	0.510341	-2.72909	Down	1.33e-12	2.67e-11
FBgn0039787	2318	44	1	1.99905	0.045474	-5.45813	Down	1.36e-12	2.74e-11
FBgn0000464	8637	5001	5730	60.9788	69.9307	0.197618	Up	1.38e-12	2.77e-11
FBgn0035237	8540	4420	5107	54.5066	63.0353	0.209729	Up	1.39e-12	2.79e-11
FBgn0043783	1280	753	1052	61.9541	86.6327	0.483712	Up	1.54e-12	3.09e-11
FBgn0035693	2805	54	4	2.02743	0.150315	-3.75359	Down	1.74e-12	3.48e-11
FBgn0086254	1353	1334	1722	103.835	134.156	0.369626	Up	1.77e-12	3.53e-11
FBgn0010387	420	1009	716	253.004	179.697	-0.493595	Down	1.78e-12	3.55e-11
FBgn0004173	417	217	94	54.8035	23.7612	-1.20566	Down	1.8e-12	3.58e-11
FBgn0037486	1532	70	10	4.81199	0.688046	-2.80606	Down	1.85e-12	3.68e-11
FBgn0039761	607	39	0	6.76645	0.01	-9.40226	Down	1.85e-12	3.68e-11
FBgn0033807	1201	547	338	47.9655	29.6654	-0.693218	Down	1.91e-12	3.79e-11
FBgn0085432	7890	4184	4848	55.847	64.7682	0.213806	Up	2.03e-12	4.02e-11
FBgn0030033	3426	94	21	2.88952	0.646112	-2.16097	Down	2.04e-12	4.03e-11
FBgn0028920	869	98	23	11.8766	2.78987	-2.08985	Down	2.06e-12	4.06e-11
FBgn0016977	20622	4402	5082	22.4804	25.9765	0.208537	Up	2.08e-12	4.1e-11
FBgn0035497	3435	2180	1739	66.8367	53.3641	-0.324771	Down	2.18e-12	4.28e-11
FBgn0033518	856	60	163	7.3818	20.072	1.44314	Up	2.26e-12	4.44e-11
FBgn0034292	842	47	2	5.87856	0.250377	-4.55329	Down	2.31e-12	4.54e-11
FBgn0023090	4704	62	7	1.38806	0.156858	-3.14554	Down	2.33e-12	4.57e-11
FBgn0038074	988	562	821	59.9052	87.5916	0.548111	Up	2.58e-12	5.05e-11
FBgn0037985	2384	247	115	10.9113	5.08473	-1.10158	Down	2.59e-12	5.06e-11
FBgn0085197	464	301	153	68.3177	34.7576	-0.974933	Down	2.73e-12	5.31e-11
FBgn0039075	4648	333	538	7.54507	12.2009	0.693383	Up	2.8e-12	5.45e-11
FBgn0037464	2196	185	74	8.87206	3.55202	-1.32063	Down	2.82e-12	5.47e-11
FBgn0039518	2765	151	53	5.75131	2.02049	-1.50918	Down	3e-12	5.82e-11
FBgn0033063	882	87	18	10.3881	2.1512	-2.27172	Down	3.07e-12	5.94e-11
FBgn0250845	988	242	112	25.7955	11.9492	-1.11021	Down	3.15e-12	6.1e-11
FBgn0028379	912	101	25	11.663	2.88949	-2.01306	Down	3.23e-12	6.24e-11
FBgn0038607	2041	93	21	4.79871	1.08456	-2.14554	Down	3.35e-12	6.46e-11
FBgn0000723	4958	2787	3328	59.1991	70.7543	0.257242	Up	3.47e-12	6.68e-11
FBgn0038037	1758	1224	1591	73.3242	95.3954	0.37963	Up	3.67e-12	7.05e-11
FBgn0043533	509	38	0	7.86232	0.01	-9.61881	Down	3.7e-12	7.11e-11
FBgn0051373	723	38	0	5.53516	0.01	-9.11248	Down	3.7e-12	7.1e-11
FBgn0262487	1000	38	0	4.00192	0.01	-8.64455	Down	3.7e-12	7.09e-11
FBgn0040959	361	78	14	22.7548	4.08787	-2.47675	Down	3.73e-12	7.12e-11
FBgn0051077	3149	2592	2114	86.6857	70.7634	-0.292791	Down	3.86e-12	7.37e-11
FBgn0052230	540	2365	1910	461.235	372.834	-0.306968	Down	4.06e-12	7.73e-11
FBgn0033192	4822	508	753	11.0949	16.4605	0.569121	Up	4.09e-12	7.78e-11
FBgn0052457	621	9	66	1.52629	11.2028	2.87577	Up	4.22e-12	8.02e-11
FBgn0050376	941	281	140	31.4486	15.6825	-1.00384	Down	4.52e-12	8.58e-11
FBgn0046332	1772	148	52	8.79595	3.09326	-1.50771	Down	5.1e-12	9.66e-11
FBgn0033888	1231	136	45	11.635	3.85328	-1.59431	Down	5.54e-12	1.05e-10
FBgn0039070	1959	136	45	7.31121	2.42133	-1.59431	Down	5.54e-12	1.04e-10
FBgn0052119	1785	136	45	8.0239	2.65736	-1.59431	Down	5.54e-12	1.05e-10
FBgn0033936	4254	349	555	8.63998	13.7522	0.67056	Up	5.55e-12	1.05e-10
FBgn0031240	2417	221	99	9.62943	4.31752	-1.15725	Down	5.73e-12	1.08e-10
FBgn0051784	2462	63	8	2.69487	0.342514	-2.97598	Down	5.91e-12	1.11e-10
FBgn0014002	2080	3251	2717	164.603	137.69	-0.25757	Down	5.92e-12	1.11e-10
FBgn0002868	343	3820	3239	1172.88	995.389	-0.236725	Down	5.96e-12	1.12e-10
FBgn0263257	11711	3894	4519	35.0176	40.6747	0.21605	Up	6.98e-12	1.31e-10
FBgn0085201	866	450	267	54.7242	32.499	-0.751786	Down	7.15e-12	1.34e-10
FBgn0051116	4444	2030	1615	48.1069	38.3067	-0.328646	Down	7.23e-12	1.35e-10
FBgn0051213	4509	37	0	0.864185	0.01	-6.43327	Down	7.4e-12	1.38e-10
FBgn0051418	717	37	0	5.4346	0.01	-9.08603	Down	7.4e-12	1.37e-10
FBgn0053286	3294	37	0	1.18294	0.01	-6.88623	Down	7.4e-12	1.38e-10
FBgn0262581	503	37	0	7.74674	0.01	-9.59744	Down	7.4e-12	1.37e-10
FBgn0261260	15265	1374	1755	9.47927	12.1187	0.354388	Up	7.73e-12	1.43e-10
FBgn0004611	7127	3396	3980	50.1818	58.8644	0.230231	Up	7.83e-12	1.45e-10
FBgn0011705	1613	106	230	6.9208	15.0304	1.11887	Up	7.85e-12	1.45e-10
FBgn0037873	659	1955	1549	312.425	247.766	-0.334532	Down	7.99e-12	1.47e-10
FBgn0002673	2379	83	17	3.67425	0.753235	-2.28628	Down	8.09e-12	1.49e-10
FBgn0034356	3456	21	91	0.639927	2.77552	2.11678	Up	8.42e-12	1.55e-10
FBgn0260428	953	91	21	10.0562	2.32275	-2.11418	Down	8.98e-12	1.65e-10
FBgn0051735	1293	57	6	4.6426	0.489135	-3.24663	Down	9.24e-12	1.69e-10
FBgn0023531	6654	3630	4230	57.4525	67.0091	0.221987	Up	9.73e-12	1.78e-10
FBgn0034467	2019	161	61	8.39797	3.18471	-1.39888	Down	9.86e-12	1.8e-10
FBgn0028857	1293	76	14	6.19013	1.14132	-2.43927	Down	1.08e-11	1.97e-10
FBgn0085370	5639	1164	1514	21.7388	28.3009	0.380573	Up	1.08e-11	1.98e-10
FBgn0036784	2074	106	29	5.38248	1.47389	-1.86864	Down	1.09e-11	1.99e-10
FBgn0028540	2202	442	667	21.1393	31.929	0.59494	Up	1.11e-11	2.02e-10
FBgn0019828	1209	272	136	23.6934	11.8574	-0.998701	Down	1.21e-11	2.2e-10
FBgn0034121	3417	214	96	6.59559	2.96144	-1.15521	Down	1.32e-11	2.4e-10
FBgn0034200	1515	754	1039	52.4136	72.2901	0.463859	Up	1.36e-11	2.46e-10
FBgn0050416	1844	59	7	3.36958	0.400141	-3.07399	Down	1.36e-11	2.46e-10
FBgn0000251	2511	36	0	1.50987	0.01	-7.23828	Down	1.48e-11	2.67e-10
FBgn0036824	1585	1112	1452	73.8857	96.5636	0.386184	Up	1.52e-11	2.74e-10
FBgn0035132	3020	378	586	13.1817	20.4535	0.633814	Up	1.63e-11	2.94e-10
FBgn0001122	5457	4629	5295	89.3343	102.279	0.195229	Up	1.67e-11	3e-10
FBgn0050430	425	138	48	34.196	11.905	-1.52226	Down	1.93e-11	3.46e-10
FBgn0017561	3979	316	169	8.36369	4.47702	-0.901602	Down	1.95e-11	3.5e-10
FBgn0001114	3444	1562	1958	47.7642	59.9274	0.327286	Up	1.98e-11	3.55e-10
FBgn0028848	2316	181	75	8.23048	3.41349	-1.26973	Down	2.05e-11	3.66e-10
FBgn0031501	598	99	26	17.4349	4.58298	-1.92762	Down	2.05e-11	3.66e-10
FBgn0032935	2435	641	903	27.7232	39.0899	0.495701	Up	2.1e-11	3.74e-10
FBgn0015031	446	2404	1960	567.655	463.231	-0.293284	Down	2.14e-11	3.8e-10
FBgn0005660	2423	21	89	0.912748	3.8718	2.08472	Up	2.24e-11	3.99e-10
FBgn0001332	2608	464	690	18.7368	27.888	0.573771	Up	2.29e-11	4.06e-10
FBgn0031292	6063	93	23	1.6154	0.399868	-2.0143	Down	2.3e-11	4.08e-10
FBgn0034745	3740	117	36	3.29457	1.01463	-1.69914	Down	2.3e-11	4.07e-10
FBgn0035089	543	94	209	18.2311	40.5716	1.15407	Up	2.32e-11	4.09e-10
FBgn0000182	4037	85	19	2.21741	0.496102	-2.16016	Down	2.37e-11	4.19e-10
FBgn0031944	1820	87	20	5.03423	1.15834	-2.11972	Down	2.4e-11	4.22e-10
FBgn0037994	2232	58	7	2.73665	0.330583	-3.04933	Down	2.44e-11	4.29e-10
FBgn0014859	7705	300	486	4.10047	6.64875	0.697293	Up	2.5e-11	4.39e-10
FBgn0031912	2331	3794	3233	171.412	146.197	-0.229547	Down	2.78e-11	4.89e-10
FBgn0034155	7588	15636	16820	217.012	233.655	0.106606	Up	2.86e-11	5.01e-10
FBgn0036316	2968	2762	3276	98.0042	116.347	0.247521	Up	2.87e-11	5.02e-10
FBgn0032869	939	137	48	15.3653	5.3883	-1.51177	Down	2.88e-11	5.03e-10
FBgn0031523	1565	35	0	2.35526	0.01	-7.87974	Down	2.96e-11	5.16e-10
FBgn0038887	2733	35	0	1.34869	0.01	-7.07542	Down	2.96e-11	5.16e-10
FBgn0036162	1806	150	56	8.74699	3.26848	-1.42016	Down	3.01e-11	5.25e-10
FBgn0038224	664	2437	1993	386.52	316.385	-0.288865	Down	3.02e-11	5.25e-10
FBgn0037001	1611	4348	3747	284.236	245.168	-0.213317	Down	3.1e-11	5.38e-10
FBgn0034129	1529	43	2	2.96173	0.137879	-4.42497	Down	3.13e-11	5.43e-10
FBgn0036795	1548	43	2	2.92538	0.136187	-4.42497	Down	3.13e-11	5.43e-10
FBgn0263024	224	43	2	20.2165	0.941148	-4.42497	Down	3.13e-11	5.42e-10
FBgn0037801	3196	138	271	4.54734	8.93797	0.974924	Up	3.22e-11	5.57e-10
FBgn0032624	1447	98	26	7.13251	1.894	-1.91297	Down	3.27e-11	5.63e-10
FBgn0035823	1020	109	32	11.2541	3.30694	-1.76688	Down	3.35e-11	5.77e-10
FBgn0001098	2192	6916	6153	332.276	295.885	-0.167349	Down	3.49e-11	6e-10
FBgn0052086	1548	46	3	3.12948	0.20428	-3.9373	Down	3.78e-11	6.5e-10
FBgn0035860	1040	84	19	8.50611	1.92573	-2.14309	Down	3.9e-11	6.69e-10
FBgn0031885	5196	2322	2791	47.0628	56.6196	0.266713	Up	4.25e-11	7.29e-10
FBgn0051659	695	57	7	8.63724	1.06167	-3.02424	Down	4.37e-11	7.48e-10
FBgn0250788	7488	7500	8321	105.483	117.135	0.151166	Up	4.55e-11	7.77e-10
FBgn0014391	870	1338	1018	161.965	123.34	-0.393041	Down	4.72e-11	8.06e-10
FBgn0264598	9913	4090	4702	43.4513	49.9981	0.202473	Up	4.99e-11	8.5e-10
FBgn0013759	4150	3723	4308	94.4778	109.422	0.211852	Up	5.01e-11	8.53e-10
FBgn0020304	3986	1829	2246	48.3238	59.3948	0.297602	Up	5.17e-11	8.79e-10
FBgn0031905	2223	73	14	3.45835	0.663842	-2.38117	Down	5.23e-11	8.88e-10
FBgn0033978	1757	280	457	16.7831	27.417	0.708067	Up	5.42e-11	9.2e-10
FBgn0261563	11333	245	412	2.2767	3.83203	0.751162	Up	5.5e-11	9.31e-10
FBgn0017448	2580	34	0	1.38786	0.01	-7.11671	Down	5.91e-11	1e-09
FBgn0004629	553	2836	2362	540.09	450.226	-0.262549	Down	5.92e-11	9.99e-10
FBgn0037827	1102	42	2	4.01377	0.191304	-4.39102	Down	6e-11	1.01e-09
FBgn0053489	1751	42	2	2.52609	0.120398	-4.39102	Down	6e-11	1.01e-09
FBgn0034470	596	1867	1487	329.901	262.991	-0.327018	Down	6.1e-11	1.03e-09
FBgn0036354	1641	89	22	5.71171	1.41316	-2.015	Down	6.16e-11	1.04e-09
FBgn0032771	1114	102	29	9.64273	2.74403	-1.81315	Down	6.69e-11	1.12e-09
FBgn0032492	1021	48	4	4.95109	0.412962	-3.58366	Down	7.2e-11	1.21e-09
FBgn0034740	1217	38	1	3.28835	0.0866135	-5.24663	Down	7.59e-11	1.27e-09
FBgn0037890	1296	837	591	68.0151	48.0683	-0.50077	Down	7.69e-11	1.29e-09
FBgn0017556	1127	56	7	5.23298	0.654712	-2.9987	Down	7.81e-11	1.3e-09
FBgn0025726	12001	12798	13847	112.308	121.623	0.114954	Up	8e-11	1.33e-09
FBgn0036125	2474	250	125	10.6421	5.32582	-0.998701	Down	8.13e-11	1.35e-09
FBgn0050296	2551	2865	2392	118.277	98.8387	-0.259018	Down	8.32e-11	1.38e-09
FBgn0020910	1688	13540	14616	844.756	912.709	0.11162	Up	8.66e-11	1.44e-09
FBgn0261259	8968	2088	1688	24.52	19.8405	-0.305507	Down	8.76e-11	1.45e-09
FBgn0262684	9134	2315	2775	26.6916	32.0242	0.262775	Up	8.97e-11	1.49e-09
FBgn0261928	9979	2939	3454	31.0168	36.4848	0.234242	Up	9.18e-11	1.52e-09
FBgn0033644	1670	74	15	4.6666	0.946784	-2.30126	Down	9.43e-11	1.56e-09
FBgn0034957	2283	76	16	3.50584	0.738738	-2.24663	Down	9.9e-11	1.63e-09
FBgn0029948	721	78	17	11.3932	2.48536	-2.19664	Down	1.02e-10	1.68e-09
FBgn0033067	593	3490	2968	619.806	527.576	-0.232437	Down	1.03e-10	1.7e-09
FBgn0030359	2344	80	18	3.59433	0.809452	-2.1507	Down	1.04e-10	1.71e-09
FBgn0038983	1692	541	774	33.673	48.2188	0.518004	Up	1.08e-10	1.77e-09
FBgn0043791	1862	41	2	2.31894	0.113221	-4.35625	Down	1.15e-10	1.88e-09
FBgn0051406	934	33	0	3.72093	0.01	-8.53952	Down	1.18e-10	1.93e-09
FBgn0262352	1119	33	0	3.10577	0.01	-8.27881	Down	1.18e-10	1.94e-09
FBgn0014031	1410	583	823	43.5446	61.5257	0.498696	Up	1.27e-10	2.08e-09
FBgn0020235	1395	5005	4378	377.846	330.809	-0.191799	Down	1.27e-10	2.07e-09
FBgn0051805	2026	47	4	2.44311	0.208112	-3.55329	Down	1.33e-10	2.17e-09
FBgn0250840	1017	154	61	15.9472	6.32244	-1.33475	Down	1.33e-10	2.17e-09
FBgn0053284	1132	180	78	16.746	7.26314	-1.20515	Down	1.4e-10	2.28e-09
FBgn0010473	7798	5586	6278	75.4402	84.8622	0.169789	Up	1.52e-10	2.46e-09
FBgn0040793	417	2315	1898	584.655	479.774	-0.285233	Down	1.56e-10	2.52e-09
FBgn0053995	2691	159	294	6.22255	11.5162	0.888089	Up	1.63e-10	2.64e-09
FBgn0035484	2621	1244	1582	49.9848	63.6232	0.348062	Up	1.68e-10	2.71e-09
FBgn0038706	1443	209	98	15.2533	7.15873	-1.09135	Down	1.69e-10	2.73e-09
FBgn0038631	693	475	298	72.1847	45.3272	-0.671316	Down	1.8e-10	2.91e-09
FBgn0037506	1426	119	40	8.78845	2.95676	-1.57159	Down	1.82e-10	2.93e-09
FBgn0029824	2890	481	698	17.528	25.4586	0.538489	Up	2.15e-10	3.46e-09
FBgn0028371	9430	3381	3920	37.7588	43.8178	0.214703	Up	2.17e-10	3.48e-09
FBgn0028950	1238	40	2	3.40271	0.170289	-4.32063	Down	2.19e-10	3.52e-09
FBgn0031432	1613	130	253	8.48778	16.5334	0.961925	Up	2.3e-10	3.68e-09
FBgn0036329	2284	59	9	2.72045	0.415358	-2.71142	Down	2.3e-10	3.68e-09
FBgn0039591	2273	59	9	2.73362	0.417368	-2.71142	Down	2.3e-10	3.68e-09
FBgn0003145	2422	32	0	1.39143	0.01	-7.12042	Down	2.36e-10	3.77e-09
FBgn0262679	879	32	0	3.83395	0.01	-8.58269	Down	2.36e-10	3.77e-09
FBgn0028396	584	1509	1180	272.121	212.983	-0.353507	Down	2.49e-10	3.96e-09
FBgn0022160	2665	2849	2389	112.585	94.492	-0.252749	Down	2.5e-10	3.98e-09
FBgn0051773	2493	163	68	6.88574	2.87516	-1.25997	Down	2.6e-10	4.13e-09
FBgn0037463	1098	113	37	10.8383	3.55202	-1.60943	Down	2.62e-10	4.15e-09
FBgn0039321	1590	1369	1057	90.6758	70.0735	-0.371848	Down	2.62e-10	4.16e-09
FBgn0035008	912	84	21	9.69995	2.42717	-1.9987	Down	2.66e-10	4.21e-09
FBgn0031971	810	1410	1764	183.324	229.557	0.324455	Up	2.72e-10	4.29e-09
FBgn0032519	825	74	16	9.44632	2.04429	-2.20815	Down	2.72e-10	4.3e-09
FBgn0013809	12323	61	10	0.521313	0.0855381	-2.60751	Down	2.75e-10	4.34e-09
FBgn0032291	979	61	10	6.56194	1.0767	-2.60751	Down	2.75e-10	4.34e-09
FBgn0013684	1723	11690	10737	714.52	656.862	-0.121385	Down	3.03e-10	4.77e-09
FBgn0031800	1774	131	48	7.77683	2.85209	-1.44716	Down	3.04e-10	4.78e-09
FBgn0032497	3932	2864	2405	76.7087	64.473	-0.250695	Down	3.09e-10	4.86e-09
FBgn0033705	1537	116	39	7.94821	2.67465	-1.57128	Down	3.1e-10	4.86e-09
FBgn0038271	1785	8041	7256	474.413	428.485	-0.146901	Down	3.13e-10	4.89e-09
FBgn0031367	874	51	6	6.14531	0.723629	-3.08616	Down	3.22e-10	5.04e-09
FBgn0010352	4379	13199	12186	317.432	293.334	-0.113905	Down	3.24e-10	5.06e-09
FBgn0034127	2107	65	12	3.24888	0.600334	-2.43611	Down	3.57e-10	5.57e-09
FBgn0029761	8417	3062	3569	38.3118	44.6957	0.222345	Up	3.72e-10	5.8e-09
FBgn0260486	8696	1841	2239	22.2956	27.1401	0.283664	Up	3.76e-10	5.85e-09
FBgn0033442	1073	140	54	13.7408	5.30481	-1.3731	Down	3.92e-10	6.09e-09
FBgn0053490	1745	48	5	2.89688	0.30203	-3.26174	Down	3.97e-10	6.16e-09
FBgn0003863	860	1450	1805	177.564	221.236	0.317245	Up	4.02e-10	6.24e-09
FBgn0038881	4711	1960	2369	43.8155	53.0064	0.274724	Up	4.11e-10	6.37e-09
FBgn0012036	2070	7437	6689	378.366	340.618	-0.151631	Down	4.34e-10	6.72e-09
FBgn0031830	729	2238	1838	323.309	265.763	-0.282774	Down	4.36e-10	6.73e-09
FBgn0036328	1177	71	15	6.35282	1.34336	-2.24156	Down	4.37e-10	6.75e-09
FBgn0039909	1584	4074	3527	270.864	234.707	-0.206705	Down	4.46e-10	6.87e-09
FBgn0031064	2687	508	726	19.9104	28.4803	0.51644	Up	4.52e-10	6.96e-09
FBgn0051788	349	103	32	31.0811	9.66497	-1.6852	Down	4.57e-10	7.03e-09
FBgn0040038	2779	125	45	4.73703	1.70687	-1.47263	Down	4.66e-10	7.15e-09
FBgn0037796	2497	579	810	24.42	34.1934	0.485658	Up	4.76e-10	7.31e-09
FBgn0261444	8332	1966	2374	24.8496	30.0336	0.273356	Up	4.77e-10	7.3e-09
FBgn0035720	3634	20381	21637	590.644	627.608	0.087575	Up	4.97e-10	7.61e-09
FBgn0250814	1686	6389	5700	399.08	356.364	-0.163329	Down	5.02e-10	7.68e-09
FBgn0037276	3093	92	26	3.13251	0.886073	-1.82182	Down	5.09e-10	7.77e-09
FBgn0035709	1031	113	38	11.5426	3.88509	-1.57095	Down	5.3e-10	8.08e-09
FBgn0038708	1188	113	38	10.0172	3.37166	-1.57095	Down	5.3e-10	8.07e-09
FBgn0038630	1291	164	70	13.3784	5.71542	-1.22697	Down	5.31e-10	8.08e-09
FBgn0263111	10154	3774	4329	39.1426	44.9393	0.199239	Up	5.37e-10	8.15e-09
FBgn0262127	4904	370	558	7.94577	11.9939	0.594039	Up	5.55e-10	8.43e-09
FBgn0039049	1473	106	34	7.57858	2.43306	-1.63916	Down	5.63e-10	8.54e-09
FBgn0262730	6306	1201	1523	20.0574	25.4579	0.343979	Up	5.69e-10	8.61e-09
FBgn0085241	325	94	199	30.46	64.5425	1.08334	Up	5.72e-10	8.66e-09
FBgn0034459	2829	126	46	4.69054	1.71396	-1.45242	Down	5.97e-10	9.03e-09
FBgn0016120	742	3561	3055	505.421	433.994	-0.219811	Down	6.14e-10	9.27e-09
FBgn0036311	2824	183	83	6.82451	3.09806	-1.13936	Down	6.17e-10	9.3e-09
FBgn0038693	9331	7876	8664	88.892	97.8738	0.138869	Up	6.17e-10	9.29e-09
FBgn0036783	699	66	13	9.94379	1.96039	-2.34266	Down	6.57e-10	9.89e-09
FBgn0034835	1303	102	32	8.24405	2.5887	-1.67113	Down	7.02e-10	1.05e-08
FBgn0036338	1497	47	5	3.30644	0.352066	-3.23136	Down	7.22e-10	1.08e-08
FBgn0262097	1980	70	15	3.72321	0.79855	-2.22109	Down	7.26e-10	1.09e-08
FBgn0263346	6200	3599	4137	61.1329	70.3348	0.202288	Up	7.35e-10	1.1e-08
FBgn0033279	817	72	16	9.28101	2.06431	-2.16863	Down	7.43e-10	1.11e-08
FBgn0027611	3504	1356	1694	40.755	50.9595	0.322376	Up	7.74e-10	1.16e-08
FBgn0015831	969	38	2	4.12995	0.217562	-4.24663	Down	7.97e-10	1.19e-08
FBgn0036490	743	38	2	5.38617	0.283738	-4.24663	Down	7.97e-10	1.19e-08
FBgn0037325	1889	38	2	2.11854	0.111603	-4.24663	Down	7.97e-10	1.19e-08
FBgn0029659	1159	149	61	13.539	5.54782	-1.28713	Down	8.1e-10	1.2e-08
FBgn0038739	1234	596	402	50.8647	34.339	-0.566817	Down	8.11e-10	1.2e-08
FBgn0023458	10470	3485	4013	35.0543	40.4016	0.204822	Up	8.32e-10	1.23e-08
FBgn0010575	10292	2506	2957	25.6428	30.285	0.240047	Up	8.36e-10	1.24e-08
FBgn0038975	6270	3506	4035	58.8883	67.8347	0.204042	Up	8.63e-10	1.28e-08
FBgn0003209	3954	1647	2016	43.8674	53.744	0.292954	Up	8.88e-10	1.31e-08
FBgn0031805	2312	164	71	7.47035	3.23703	-1.20651	Down	8.91e-10	1.32e-08
FBgn0028509	4444	1464	1813	34.6938	43.0031	0.309763	Up	8.95e-10	1.32e-08
FBgn0000250	2269	1292	1621	59.9671	75.3051	0.328577	Up	9.05e-10	1.33e-08
FBgn0036222	2148	61	11	2.99075	0.539802	-2.47001	Down	9.3e-10	1.37e-08
FBgn0001218	3220	4159	3616	136.025	118.372	-0.200543	Down	9.33e-10	1.37e-08
FBgn0036221	1087	30	0	2.90654	0.01	-8.18316	Down	9.44e-10	1.38e-08
FBgn0051021	1496	30	0	2.11191	0.01	-7.7224	Down	9.44e-10	1.38e-08
FBgn0083167	987	1849	1494	197.29	159.555	-0.306266	Down	9.44e-10	1.39e-08
FBgn0259958	578	30	0	5.46611	0.01	-9.09437	Down	9.44e-10	1.38e-08
FBgn0040319	3425	1087	1390	33.4237	42.779	0.356032	Up	9.56e-10	1.4e-08
FBgn0028412	1342	128	48	10.0448	3.7702	-1.41374	Down	9.65e-10	1.41e-08
FBgn0032637	1314	128	48	10.2589	3.85054	-1.41374	Down	9.65e-10	1.41e-08
FBgn0250785	2781	1232	1553	46.6546	58.8636	0.335355	Up	9.85e-10	1.43e-08
FBgn0036015	836	12152	11208	1530.83	1413.18	-0.115366	Down	1.01e-09	1.46e-08
FBgn0032364	2214	63	12	2.99673	0.57132	-2.39102	Down	1.03e-09	1.49e-08
FBgn0033818	2236	94	28	4.42732	1.31996	-1.74593	Down	1.05e-09	1.52e-08
FBgn0025740	7050	526	742	7.85745	11.0941	0.497656	Up	1.1e-09	1.6e-08
FBgn0039246	1933	81	21	4.41304	1.14515	-1.94623	Down	1.1e-09	1.59e-08
FBgn0051802	823	65	13	8.31761	1.66502	-2.32063	Down	1.1e-09	1.6e-08
FBgn0000017	6315	1459	1805	24.3314	30.1287	0.308318	Up	1.15e-09	1.67e-08
FBgn0014026	1091	13455	14459	1298.8	1396.98	0.105125	Up	1.16e-09	1.68e-08
FBgn0037086	986	77	19	8.2243	2.0312	-2.01756	Down	1.18e-09	1.71e-08
FBgn0023507	1987	2084	2493	110.455	132.251	0.259827	Up	1.21e-09	1.74e-08
FBgn0037388	958	46	5	5.05682	0.550149	-3.20033	Down	1.31e-09	1.88e-08
FBgn0261547	6987	2226	2647	33.5521	39.9337	0.251204	Up	1.32e-09	1.89e-08
FBgn0027601	3037	2096	2505	72.6828	86.9439	0.258471	Up	1.33e-09	1.91e-08
FBgn0262160	8170	2959	3441	38.1424	44.3955	0.219018	Up	1.33e-09	1.91e-08
FBgn0033610	1286	109	37	8.92628	3.03275	-1.55743	Down	1.36e-09	1.95e-08
FBgn0030593	2105	938	693	46.9284	34.7022	-0.435433	Down	1.38e-09	1.97e-08
FBgn0030808	5378	347	525	6.79507	10.29	0.598681	Up	1.38e-09	1.97e-08
FBgn0086346	3027	1486	1833	51.7001	63.8302	0.304072	Up	1.42e-09	2.02e-08
FBgn0038919	1798	155	66	9.07877	3.86928	-1.23043	Down	1.45e-09	2.07e-08
FBgn0036729	1132	86	24	8.00087	2.23481	-1.84	Down	1.46e-09	2.08e-08
FBgn0034205	1904	37	2	2.04654	0.110723	-4.20815	Down	1.52e-09	2.16e-08
FBgn0036726	762	1217	936	168.198	129.478	-0.377449	Down	1.52e-09	2.16e-08
FBgn0036796	1548	37	2	2.51719	0.136187	-4.20815	Down	1.52e-09	2.15e-08
FBgn0051482	656	37	2	5.93995	0.321368	-4.20815	Down	1.52e-09	2.16e-08
FBgn0032773	2024	1166	1475	60.6699	76.8171	0.340446	Up	1.53e-09	2.16e-08
FBgn0039358	1934	3822	3309	208.123	180.35	-0.206633	Down	1.55e-09	2.19e-08
FBgn0035756	7786	1026	1316	13.8777	17.8163	0.360428	Up	1.74e-09	2.46e-08
FBgn0033285	767	217	109	29.7954	14.9798	-0.992068	Down	1.75e-09	2.47e-08
FBgn0031857	9169	1818	1472	20.8813	16.9224	-0.303275	Down	1.84e-09	2.6e-08
FBgn0053125	3950	98	31	2.61285	0.827258	-1.65921	Down	1.84e-09	2.59e-08
FBgn0038280	1268	64	13	5.31552	1.08069	-2.29826	Down	1.85e-09	2.6e-08
FBgn0036654	1393	48	6	3.6289	0.454021	-2.9987	Down	1.86e-09	2.61e-08
FBgn0015583	767	29	0	3.98188	0.01	-8.6373	Down	1.89e-09	2.65e-08
FBgn0037498	1380	29	0	2.21311	0.01	-7.78993	Down	1.89e-09	2.64e-08
FBgn0038135	3143	29	0	0.971714	0.01	-6.60246	Down	1.89e-09	2.65e-08
FBgn0085388	2816	584	807	21.8406	30.2077	0.4679	Up	1.9e-09	2.66e-08
FBgn0033174	1586	145	60	9.6283	3.98772	-1.27172	Down	1.94e-09	2.71e-08
FBgn0051231	2241	103	34	4.84039	1.59924	-1.59774	Down	1.98e-09	2.76e-08
FBgn0069913	1451	96	30	6.96769	2.17937	-1.67677	Down	2.05e-09	2.85e-08
FBgn0028494	5746	10324	11193	189.22	205.332	0.117894	Up	2.09e-09	2.91e-08
FBgn0036876	1592	372	226	24.6085	14.9638	-0.717681	Down	2.18e-09	3.03e-08
FBgn0033952	1791	116	42	6.82099	2.47189	-1.46436	Down	2.3e-09	3.2e-08
FBgn0085446	17795	4624	5212	27.3656	30.8733	0.173995	Up	2.3e-09	3.2e-08
FBgn0047135	865	918	679	111.766	82.7427	-0.433783	Down	2.35e-09	3.26e-08
FBgn0038921	1316	135	54	10.8035	4.32528	-1.32063	Down	2.48e-09	3.43e-08
FBgn0261439	2715	6157	5508	238.827	213.846	-0.1594	Down	2.5e-09	3.46e-08
FBgn0038697	993	119	44	12.6207	4.67067	-1.43409	Down	2.55e-09	3.52e-08
FBgn0010516	1233	1687	2049	144.091	175.168	0.281759	Up	2.62e-09	3.62e-08
FBgn0087013	4331	3865	4402	93.9824	107.137	0.18899	Up	2.7e-09	3.73e-08
FBgn0028516	1802	42	4	2.45459	0.233981	-3.39102	Down	2.83e-09	3.9e-08
FBgn0036482	3284	42	4	1.34689	0.128391	-3.39102	Down	2.83e-09	3.9e-08
FBgn0010488	5121	4136	4690	85.0571	96.5371	0.182651	Up	2.84e-09	3.9e-08
FBgn0011227	319	1030	777	340.041	256.748	-0.405359	Down	2.84e-09	3.91e-08
FBgn0037462	903	36	2	4.19855	0.233463	-4.16863	Down	2.89e-09	3.96e-08
FBgn0038656	602	36	2	6.29783	0.350195	-4.16863	Down	2.89e-09	3.96e-08
FBgn0035143	1422	117	43	8.66505	3.18746	-1.4428	Down	2.95e-09	4.03e-08
FBgn0042710	1588	117	43	7.75926	2.85426	-1.4428	Down	2.95e-09	4.03e-08
FBgn0037443	3823	1470	1808	40.4947	49.8506	0.299878	Up	2.97e-09	4.05e-08
FBgn0045842	3383	343	516	10.6777	16.0777	0.590462	Up	2.99e-09	4.08e-08
FBgn0030520	3426	1833	2208	56.3456	67.9341	0.269833	Up	3.01e-09	4.1e-08
FBgn0038123	985	52	8	5.55971	0.856111	-2.69914	Down	3.05e-09	4.15e-08
FBgn0020371	723	73	18	10.6333	2.62428	-2.0186	Down	3.18e-09	4.33e-08
FBgn0046114	1228	670	470	57.4594	40.3437	-0.510201	Down	3.21e-09	4.36e-08
FBgn0260499	5034	9932	10773	207.782	225.579	0.118563	Up	3.42e-09	4.64e-08
FBgn0002939	1725	9	54	0.549463	3.29975	2.58626	Up	3.47e-09	4.71e-08
FBgn0029864	4797	650	880	14.2702	19.337	0.438363	Up	3.49e-09	4.73e-08
FBgn0033056	2202	93	29	4.44786	1.38822	-1.67988	Down	3.49e-09	4.73e-08
FBgn0027657	1246	1105	1399	93.3962	118.352	0.341649	Up	3.56e-09	4.82e-08
FBgn0033544	2065	4100	3580	209.097	182.742	-0.194365	Down	3.72e-09	5.03e-08
FBgn0029717	887	28	0	3.32445	0.01	-8.37697	Down	3.77e-09	5.08e-08
FBgn0030840	1877	28	0	1.57101	0.01	-7.29555	Down	3.77e-09	5.06e-08
FBgn0031522	1629	28	0	1.81018	0.01	-7.49999	Down	3.77e-09	5.09e-08
FBgn0034715	2181	28	0	1.35203	0.01	-7.07899	Down	3.77e-09	5.08e-08
FBgn0259965	368	28	0	8.013	0.01	-9.6462	Down	3.77e-09	5.07e-08
FBgn0259972	319	28	0	9.24384	0.01	-9.85235	Down	3.77e-09	5.09e-08
FBgn0262571	553	28	0	5.33234	0.01	-9.05863	Down	3.77e-09	5.07e-08
FBgn0038142	622	250	135	42.3287	22.8781	-0.887669	Down	3.91e-09	5.24e-08
FBgn0052549	2865	2037	2428	74.8775	89.3306	0.254622	Up	3.99e-09	5.34e-08
FBgn0036004	8463	1066	1354	13.2653	16.8644	0.34632	Up	4.05e-09	5.42e-08
FBgn0035879	4539	1250	1560	29.0025	36.2277	0.320917	Up	4.19e-09	5.59e-08
FBgn0013343	2619	507	711	20.3872	28.6161	0.489163	Up	4.31e-09	5.75e-08
FBgn0051245	965	49	7	5.34754	0.764622	-2.80606	Down	4.32e-09	5.76e-08
FBgn0036403	1976	135	55	7.19502	2.93394	-1.29416	Down	4.35e-09	5.79e-08
FBgn0032481	5882	811	591	14.5205	10.591	-0.455244	Down	4.4e-09	5.85e-08
FBgn0028480	2140	1878	2253	92.4202	110.975	0.26395	Up	4.45e-09	5.91e-08
FBgn0031620	3037	78	21	2.7048	0.728871	-1.89179	Down	4.45e-09	5.9e-08
FBgn0032834	535	78	21	15.3542	4.13753	-1.89179	Down	4.45e-09	5.91e-08
FBgn0028646	2930	1441	1142	51.7942	41.0842	-0.334208	Down	4.48e-09	5.93e-08
FBgn0037828	612	76	20	13.0782	3.44473	-1.9247	Down	4.71e-09	6.23e-08
FBgn0039492	4494	843	1100	19.7551	25.801	0.385198	Up	4.71e-09	6.23e-08
FBgn0030292	496	615	426	130.581	90.5324	-0.528434	Down	4.73e-09	6.25e-08
FBgn0003447	2840	859	1118	31.8537	41.4954	0.381489	Up	4.87e-09	6.42e-08
FBgn0037924	4746	349	211	7.74431	4.68631	-0.724685	Down	5.07e-09	6.68e-08
FBgn0028560	1622	133	54	8.63547	3.50929	-1.2991	Down	5.11e-09	6.73e-08
FBgn0051870	487	99	33	21.4087	7.14268	-1.58366	Down	5.12e-09	6.72e-08
FBgn0052703	3721	99	33	2.80195	0.934825	-1.58366	Down	5.12e-09	6.73e-08
FBgn0032370	680	72	18	11.1509	2.79023	-1.9987	Down	5.14e-09	6.74e-08
FBgn0051320	3384	64	14	1.99175	0.436088	-2.19135	Down	5.32e-09	6.97e-08
FBgn0034278	541	35	2	6.81327	0.389681	-4.12798	Down	5.48e-09	7.18e-08
FBgn0039112	888	1610	1295	190.94	153.721	-0.312809	Down	5.72e-09	7.49e-08
FBgn0264006	9528	3342	3831	36.9394	42.3825	0.198309	Up	6.11e-09	7.99e-08
FBgn0040371	1062	170	79	16.8581	7.84113	-1.10431	Down	6.13e-09	8.01e-08
FBgn0019968	8866	3532	4034	41.9544	47.9606	0.193025	Up	6.17e-09	8.05e-08
FBgn0051204	1634	123	48	7.92753	3.09646	-1.35625	Down	6.34e-09	8.27e-08
FBgn0003965	1305	308	469	24.8557	37.8825	0.607957	Up	6.44e-09	8.38e-08
FBgn0030693	1761	832	1085	49.7564	64.9451	0.384339	Up	6.44e-09	8.38e-08
FBgn0015609	13384	2632	3067	20.7102	24.1548	0.221968	Up	6.69e-09	8.7e-08
FBgn0260658	9704	2015	2398	21.868	26.048	0.252351	Up	6.7e-09	8.7e-08
FBgn0039797	1851	126	50	7.16884	2.84734	-1.33212	Down	6.71e-09	8.7e-08
FBgn0036082	1957	100	34	5.38139	1.83132	-1.55509	Down	6.8e-09	8.81e-08
FBgn0085436	10068	4239	4785	44.341	50.0974	0.176094	Up	6.96e-09	9.01e-08
FBgn0028717	3293	1042	1322	33.3243	42.3171	0.344666	Up	7.21e-09	9.32e-08
FBgn0011016	950	634	444	70.2831	49.2647	-0.512624	Down	7.29e-09	9.41e-08
FBgn0032785	1585	205	104	13.621	6.9164	-0.977741	Down	7.48e-09	9.65e-08
FBgn0042179	1976	75	20	3.99723	1.06689	-1.90559	Down	7.51e-09	9.68e-08
FBgn0019928	828	27	0	3.43414	0.01	-8.42381	Down	7.55e-09	9.7e-08
FBgn0033167	952	27	0	2.98684	0.01	-8.22248	Down	7.55e-09	9.71e-08
FBgn0034423	2332	27	0	1.21933	0.01	-6.92994	Down	7.55e-09	9.7e-08
FBgn0259956	363	27	0	7.83325	0.01	-9.61347	Down	7.55e-09	9.69e-08
FBgn0036794	1575	48	7	3.20956	0.468483	-2.77631	Down	7.6e-09	9.74e-08
FBgn0037808	15706	3390	3879	22.731	26.0334	0.195699	Up	7.67e-09	9.82e-08
FBgn0037579	576	57	11	10.4217	2.01301	-2.37216	Down	7.72e-09	9.88e-08
FBgn0011217	1976	3106	2665	165.539	142.163	-0.219623	Down	7.78e-09	9.95e-08
FBgn0263219	7815	1613	1956	21.7365	26.3825	0.279459	Up	7.84e-09	1e-07
FBgn0016080	2852	141	60	5.2066	2.21757	-1.23136	Down	7.86e-09	1e-07
FBgn0050431	1831	141	60	8.1099	3.45413	-1.23136	Down	7.86e-09	1e-07
FBgn0004244	8589	4791	5368	58.7447	65.8789	0.165357	Up	7.87e-09	1e-07
FBgn0259212	7381	2104	2493	30.0203	35.6027	0.246048	Up	7.9e-09	1.01e-07
FBgn0051921	2426	150	66	6.51157	2.86767	-1.18313	Down	7.98e-09	1.01e-07
FBgn0034412	5193	2111	1751	42.811	35.5422	-0.268448	Down	8.01e-09	1.02e-07
FBgn0013771	1964	382	558	20.4836	29.9481	0.547992	Up	8.04e-09	1.02e-07
FBgn0035806	721	625	437	91.2914	63.8884	-0.514924	Down	8.1e-09	1.03e-07
FBgn0051314	4954	869	1125	18.4735	23.9372	0.373796	Up	8.45e-09	1.07e-07
FBgn0051536	5038	1129	1418	23.6005	29.6684	0.330111	Up	8.72e-09	1.1e-07
FBgn0263077	10517	6492	7158	65.0087	71.7424	0.142193	Up	8.72e-09	1.1e-07
FBgn0037059	1732	63	14	3.8307	0.852033	-2.16863	Down	8.78e-09	1.11e-07
FBgn0045823	2273	5853	6486	271.184	300.783	0.149452	Up	8.95e-09	1.13e-07
FBgn0053140	2271	50	8	2.31866	0.371321	-2.64256	Down	9.23e-09	1.16e-07
FBgn0031128	1598	114	43	7.51299	2.8364	-1.40533	Down	9.33e-09	1.17e-07
FBgn0032156	3137	4472	3942	150.132	132.458	-0.180693	Down	9.57e-09	1.2e-07
FBgn0250869	1893	1022	1297	56.8572	72.2213	0.345083	Up	9.61e-09	1.21e-07
FBgn0042175	2029	42	112	2.17998	5.81851	1.41634	Up	1.01e-08	1.27e-07
FBgn0010100	2889	12102	11217	441.158	409.266	-0.108259	Down	1.02e-08	1.28e-07
FBgn0024994	2044	277	158	14.272	8.14802	-0.808662	Down	1.03e-08	1.29e-07
FBgn0037684	1634	66	149	4.2538	9.61192	1.17607	Up	1.03e-08	1.29e-07
FBgn0028838	1301	34	2	2.75224	0.162042	-4.08616	Down	1.04e-08	1.3e-07
FBgn0050364	934	34	2	3.83369	0.225714	-4.08616	Down	1.04e-08	1.3e-07
FBgn0038277	976	45	6	4.85565	0.648004	-2.90559	Down	1.05e-08	1.31e-07
FBgn0051949	693	45	6	6.69367	0.912629	-2.8747	Down	1.05e-08	1.31e-07
FBgn0020381	1973	347	212	18.522	11.3262	-0.709572	Down	1.06e-08	1.31e-07
FBgn0010228	1199	1527	1226	134.123	107.782	-0.315442	Down	1.08e-08	1.34e-07
FBgn0250844	1089	158	72	15.2797	6.96917	-1.13256	Down	1.08e-08	1.34e-07
FBgn0016081	11408	3956	4477	36.5201	41.367	0.179789	Up	1.09e-08	1.35e-07
FBgn0039501	2479	198	100	8.4115	4.25206	-0.984201	Down	1.12e-08	1.39e-07
FBgn0052026	2382	126	51	5.57075	2.25686	-1.30356	Down	1.19e-08	1.47e-07
FBgn0031684	544	709	510	137.256	98.8206	-0.473989	Down	1.24e-08	1.54e-07
FBgn0043362	12155	1704	2051	14.7639	17.7863	0.268701	Up	1.24e-08	1.54e-07
FBgn0261262	6672	2955	3406	46.643	53.8102	0.20622	Up	1.25e-08	1.55e-07
FBgn0034655	1223	280	161	24.1111	13.8764	-0.797067	Down	1.31e-08	1.62e-07
FBgn0033826	1011	47	7	4.89589	0.729832	-2.74593	Down	1.33e-08	1.64e-07
FBgn0038000	1448	58	12	4.21837	0.873552	-2.27172	Down	1.38e-08	1.7e-07
FBgn0038539	621	58	12	9.83607	2.03688	-2.27172	Down	1.38e-08	1.69e-07
FBgn0030721	1910	42	5	2.3158	0.275939	-3.06909	Down	1.39e-08	1.71e-07
FBgn0066084	313	5562	4975	1871.42	1675.42	-0.159608	Down	1.4e-08	1.72e-07
FBgn0034075	4003	1342	1063	35.3063	27.9913	-0.334944	Down	1.41e-08	1.73e-07
FBgn0029946	794	64	15	8.48876	1.99135	-2.09181	Down	1.44e-08	1.77e-07
FBgn0032768	1223	64	15	5.5111	1.29283	-2.09181	Down	1.44e-08	1.77e-07
FBgn0030933	1475	127	52	9.06769	3.7161	-1.28695	Down	1.45e-08	1.77e-07
FBgn0004373	7175	2078	2457	30.5006	36.096	0.243002	Up	1.51e-08	1.84e-07
FBgn0262110	11334	2033	2408	18.8903	22.3949	0.245525	Up	1.52e-08	1.85e-07
FBgn0000547	5686	831	1077	15.3914	19.9657	0.375397	Up	1.54e-08	1.87e-07
FBgn0262583	989	30	1	3.19455	0.106581	-4.90559	Down	1.56e-08	1.9e-07
FBgn0263392	12611	1850	2208	15.4492	18.4555	0.256514	Up	1.59e-08	1.94e-07
FBgn0029738	3527	881	659	26.306	19.695	-0.417564	Down	1.63e-08	1.99e-07
FBgn0000721	4593	1269	1568	29.0971	35.9854	0.306533	Up	1.68e-08	2.05e-07
FBgn0037035	1365	84	26	6.48084	2.00778	-1.69058	Down	1.74e-08	2.12e-07
FBgn0053092	2372	152	69	6.7486	3.06627	-1.1381	Down	1.8e-08	2.18e-07
FBgn0032731	1627	871	1121	56.3788	72.6263	0.365341	Up	1.83e-08	2.22e-07
FBgn0051106	1674	51	9	3.20848	0.566713	-2.5012	Down	1.84e-08	2.23e-07
FBgn0040256	1659	371	540	23.5512	34.3102	0.54284	Up	1.85e-08	2.24e-07
FBgn0261804	6066	821	1064	14.2536	18.4891	0.375343	Up	1.88e-08	2.28e-07
FBgn0034907	1078	89	29	8.69473	2.83567	-1.61645	Down	1.91e-08	2.31e-07
FBgn0013973	2927	999	1265	35.9441	45.5558	0.34188	Up	1.94e-08	2.35e-07
FBgn0028863	8067	2823	3258	36.8539	42.5711	0.208057	Up	1.96e-08	2.37e-07
FBgn0033498	1180	33	2	2.94521	0.178659	-4.04309	Down	1.97e-08	2.37e-07
FBgn0039463	1587	33	2	2.18989	0.13284	-4.04309	Down	1.97e-08	2.37e-07
FBgn0031085	1229	123	50	10.5399	4.28839	-1.29736	Down	2e-08	2.4e-07
FBgn0032867	942	71	19	7.93766	2.12608	-1.90052	Down	2.02e-08	2.42e-07
FBgn0005533	535	4580	4055	901.564	798.938	-0.174346	Down	2.03e-08	2.44e-07
FBgn0037610	1252	312	187	26.2443	15.7439	-0.737208	Down	2.04e-08	2.44e-07
FBgn0031801	1514	533	365	37.0754	25.4123	-0.54494	Down	2.07e-08	2.49e-07
FBgn0036723	1960	179	88	9.61794	4.73263	-1.02308	Down	2.08e-08	2.49e-07
FBgn0016687	1273	1518	1841	125.582	152.441	0.279617	Up	2.11e-08	2.53e-07
FBgn0085405	2478	514	709	21.8447	30.1593	0.465317	Up	2.13e-08	2.55e-07
FBgn0001281	583	87	28	15.7158	5.06251	-1.63429	Down	2.15e-08	2.56e-07
FBgn0051327	2719	87	28	3.36973	1.08549	-1.63429	Down	2.15e-08	2.56e-07
FBgn0052371	1105	166	79	15.8209	7.536	-1.06996	Down	2.16e-08	2.57e-07
FBgn0028473	2197	4011	4524	192.268	217.054	0.174936	Up	2.2e-08	2.61e-07
FBgn0064912	1184	141	62	12.5416	5.51971	-1.18406	Down	2.2e-08	2.62e-07
FBgn0033020	670	118	47	18.5478	7.39434	-1.32675	Down	2.24e-08	2.66e-07
FBgn0000024	4454	1596	1926	37.737	45.5808	0.272446	Up	2.26e-08	2.69e-07
FBgn0050293	1648	92	31	5.87916	1.98281	-1.56807	Down	2.26e-08	2.69e-07
FBgn0037987	902	65	16	7.58913	1.86978	-2.02107	Down	2.3e-08	2.73e-07
FBgn0038709	1413	57	12	4.24832	0.89519	-2.24663	Down	2.3e-08	2.72e-07
FBgn0039694	1459	65	16	4.69184	1.15595	-2.02107	Down	2.3e-08	2.72e-07
FBgn0039757	990	8023	8738	853.467	930.364	0.124461	Up	2.38e-08	2.81e-07
FBgn0036831	1325	872	654	69.3084	52.0281	-0.413738	Down	2.54e-08	3e-07
FBgn0020386	4959	2539	2949	53.9205	62.684	0.217265	Up	2.55e-08	3.01e-07
FBgn0031946	1065	100	36	9.88861	3.56311	-1.47263	Down	2.59e-08	3.05e-07
FBgn0031374	8783	3223	3682	38.6458	44.1893	0.193385	Up	2.66e-08	3.13e-07
FBgn0050278	930	74	21	8.3798	2.38019	-1.81584	Down	2.77e-08	3.26e-07
FBgn0031580	566	25	0	4.65167	0.01	-8.8616	Down	3.02e-08	3.54e-07
FBgn0038089	1056	25	0	2.49322	0.01	-7.96187	Down	3.02e-08	3.54e-07
FBgn0040814	513	25	0	5.13225	0.01	-9.00345	Down	3.02e-08	3.54e-07
FBgn0259974	685	25	0	3.84357	0.01	-8.5863	Down	3.02e-08	3.53e-07
FBgn0040747	329	106	40	33.9309	12.8156	-1.40469	Down	3.13e-08	3.67e-07
FBgn0037115	2110	50	9	2.49559	0.44961	-2.47263	Down	3.14e-08	3.67e-07
FBgn0050275	4028	50	9	1.30727	0.235521	-2.47263	Down	3.14e-08	3.68e-07
FBgn0037116	5063	1096	1369	22.7975	28.5018	0.322174	Up	3.29e-08	3.84e-07
FBgn0034576	710	1634	1332	242.37	197.753	-0.293515	Down	3.31e-08	3.86e-07
FBgn0032253	3248	63	141	2.04272	4.57593	1.16357	Up	3.37e-08	3.92e-07
FBgn0052462	1243	96	34	8.13364	2.88326	-1.4962	Down	3.42e-08	3.98e-07
FBgn0261618	8043	3696	4182	48.3948	54.8078	0.179528	Up	3.45e-08	4.01e-07
FBgn0003279	1462	10575	11382	761.76	820.63	0.107396	Up	3.52e-08	4.09e-07
FBgn0026179	5314	2120	2492	42.0145	49.4314	0.234539	Up	3.58e-08	4.15e-07
FBgn0261553	4922	1516	1833	32.4371	39.2552	0.275236	Up	3.65e-08	4.24e-07
FBgn0039527	4849	79	164	1.71577	3.56507	1.05507	Up	3.71e-08	4.3e-07
FBgn0036170	1650	177	88	11.2973	5.62179	-1.00687	Down	3.78e-08	4.37e-07
FBgn0016684	2660	62	15	2.45468	0.59441	-2.04601	Down	3.83e-08	4.43e-07
FBgn0261059	805	62	15	8.11112	1.96414	-2.04601	Down	3.83e-08	4.43e-07
FBgn0031443	1647	58	13	3.70868	0.832005	-2.15624	Down	3.89e-08	4.49e-07
FBgn0261046	8231	1416	1722	18.1174	22.0524	0.283563	Up	3.99e-08	4.61e-07
FBgn0028990	2283	601	806	27.7239	37.2139	0.424714	Up	4.03e-08	4.65e-07
FBgn0034789	4405	3023	3462	72.2732	82.8433	0.196924	Up	4.04e-08	4.65e-07
FBgn0026575	7794	938	1190	12.6744	16.094	0.344601	Up	4.05e-08	4.67e-07
FBgn0032835	1095	835	625	80.3077	60.1647	-0.416621	Down	4.11e-08	4.72e-07
FBgn0031836	2098	1859	1538	93.3166	77.2729	-0.272172	Down	4.15e-08	4.76e-07
FBgn0037147	2096	97	35	4.87377	1.76016	-1.46933	Down	4.42e-08	5.07e-07
FBgn0035293	2752	1036	801	39.6457	30.6803	-0.369851	Down	4.51e-08	5.18e-07
FBgn0015589	8344	2131	2501	26.8964	31.5948	0.232274	Up	4.52e-08	5.18e-07
FBgn0020414	1772	1062	1328	63.1169	78.997	0.323771	Up	4.57e-08	5.23e-07
FBgn0040340	2100	430	284	21.5642	14.2553	-0.597146	Down	4.58e-08	5.24e-07
FBgn0003250	1349	9225	9973	720.177	779.274	0.113778	Up	4.72e-08	5.4e-07
FBgn0000535	9503	1869	2216	20.7125	24.5802	0.246991	Up	4.75e-08	5.42e-07
FBgn0259794	1450	186	95	13.5092	6.90608	-0.968004	Down	4.8e-08	5.47e-07
FBgn0016013	1421	246	382	18.2317	28.3364	0.636214	Up	4.91e-08	5.59e-07
FBgn0029702	2383	85	28	3.75647	1.23854	-1.60074	Down	4.97e-08	5.66e-07
FBgn0010909	6418	2224	2600	36.4939	42.7022	0.226654	Up	5.12e-08	5.83e-07
FBgn0037891	1837	3505	3061	200.939	175.643	-0.194112	Down	5.19e-08	5.9e-07
FBgn0025839	510	682	495	140.831	102.308	-0.461044	Down	5.21e-08	5.91e-07
FBgn0038100	1970	934	1183	49.9305	63.2987	0.342255	Up	5.41e-08	6.14e-07
FBgn0004171	1066	150	70	14.819	6.92177	-1.09824	Down	5.5e-08	6.23e-07
FBgn0023441	5512	1015	784	19.3929	14.9928	-0.371255	Down	5.54e-08	6.28e-07
FBgn0038463	1974	470	651	25.0747	34.7624	0.471296	Up	5.63e-08	6.38e-07
FBgn0032969	2256	98	36	4.5748	1.68205	-1.44349	Down	5.66e-08	6.4e-07
FBgn0034837	1176	37	4	3.31344	0.358533	-3.20815	Down	5.74e-08	6.48e-07
FBgn0034998	1729	37	4	2.25368	0.24386	-3.20815	Down	5.74e-08	6.47e-07
FBgn0036496	1782	37	4	2.18665	0.236607	-3.20815	Down	5.74e-08	6.46e-07
FBgn0038892	1139	37	4	3.42108	0.37018	-3.20815	Down	5.74e-08	6.47e-07
FBgn0067312	594	37	4	6.55995	0.709822	-3.20815	Down	5.74e-08	6.49e-07
FBgn0259966	538	37	4	7.24277	0.783707	-3.20815	Down	5.74e-08	6.46e-07
FBgn0034097	653	42	6	6.77362	0.968533	-2.80606	Down	5.82e-08	6.54e-07
FBgn0034099	943	42	6	4.69054	0.670681	-2.80606	Down	5.82e-08	6.55e-07
FBgn0053309	1738	42	6	2.54498	0.363896	-2.80606	Down	5.82e-08	6.53e-07
FBgn0066293	674	28	1	4.37505	0.156393	-4.80606	Down	5.85e-08	6.55e-07
FBgn0261703	5524	1217	1498	23.2018	28.5847	0.301008	Up	5.96e-08	6.67e-07
FBgn0032588	581	63	16	11.4196	2.90282	-1.97598	Down	6e-08	6.71e-07
FBgn0033371	2777	63	16	2.38918	0.607324	-1.97598	Down	6e-08	6.71e-07
FBgn0038069	1293	24	0	1.95478	0.01	-7.61086	Down	6.03e-08	6.72e-07
FBgn0039599	940	24	0	2.68886	0.01	-8.07085	Down	6.03e-08	6.73e-07
FBgn0051797	3315	24	0	0.762452	0.01	-6.25258	Down	6.03e-08	6.73e-07
FBgn0085313	520	24	0	4.86063	0.01	-8.925	Down	6.03e-08	6.72e-07
FBgn0035638	1613	81	26	5.28854	1.69909	-1.63811	Down	6.3e-08	7.01e-07
FBgn0038756	385	826	620	225.946	169.749	-0.412574	Down	6.4e-08	7.12e-07
FBgn0033636	11743	2345	2727	21.0305	24.4784	0.219026	Up	6.75e-08	7.5e-07
FBgn0032111	527	34	3	6.79443	0.600049	-3.5012	Down	6.78e-08	7.52e-07
FBgn0259234	6994	942	1190	14.1844	17.9348	0.338462	Up	6.8e-08	7.54e-07
FBgn0004623	1466	7826	7159	562.2	514.748	-0.127218	Down	6.88e-08	7.62e-07
FBgn0003654	3071	466	645	15.9805	22.1389	0.470269	Up	6.89e-08	7.62e-07
FBgn0243516	3798	1053	1314	29.1984	36.4684	0.320759	Up	7.02e-08	7.77e-07
FBgn0032769	1124	31	2	2.90456	0.18756	-3.9529	Down	7.03e-08	7.76e-07
FBgn0039124	1639	31	2	1.9919	0.128626	-3.9529	Down	7.03e-08	7.77e-07
FBgn0039783	1782	31	2	1.83206	0.118304	-3.9529	Down	7.03e-08	7.77e-07
FBgn0030758	7965	1820	2158	24.0642	28.5589	0.247056	Up	7.05e-08	7.78e-07
FBgn0025592	1933	858	1095	46.7456	59.7116	0.353181	Up	7.13e-08	7.86e-07
FBgn0031993	9396	1329	1620	14.8959	18.1739	0.286952	Up	7.19e-08	7.91e-07
FBgn0261673	2235	419	277	19.7434	13.0641	-0.595765	Down	7.24e-08	7.97e-07
FBgn0032006	5893	931	1177	16.6379	21.0531	0.339561	Up	7.32e-08	8.04e-07
FBgn0031560	320	128	229	42.1255	75.433	0.840503	Up	7.38e-08	8.1e-07
FBgn0037678	883	110	44	13.1195	5.25252	-1.32063	Down	7.51e-08	8.24e-07
FBgn0259240	13925	3043	3474	23.014	26.2973	0.192403	Up	7.58e-08	8.31e-07
FBgn0051533	2704	102	39	3.97263	1.52032	-1.38572	Down	7.8e-08	8.54e-07
FBgn0000037	4833	1368	1662	29.8095	36.2485	0.282151	Up	7.92e-08	8.66e-07
FBgn0261403	3585	2230	1884	65.509	55.3947	-0.241945	Down	7.96e-08	8.71e-07
FBgn0259927	8427	3146	3583	39.3161	44.8177	0.188949	Up	8.07e-08	8.81e-07
FBgn0033258	1518	122	52	8.46395	3.61084	-1.229	Down	8.42e-08	9.19e-07
FBgn0032821	7825	958	1206	12.8934	16.2457	0.333432	Up	8.48e-08	9.25e-07
FBgn0039562	2903	1642	1348	59.5677	48.9462	-0.283334	Down	8.54e-08	9.31e-07
FBgn0026375	7693	3572	4035	48.8991	55.2871	0.177136	Up	8.84e-08	9.63e-07
FBgn0263911	513	1867	1553	383.276	319.103	-0.264365	Down	9e-08	9.79e-07
FBgn0001091	1483	8671	7974	615.762	566.776	-0.119595	Down	9.04e-08	9.83e-07
FBgn0052591	1499	100	38	7.0256	2.67213	-1.39463	Down	9.08e-08	9.86e-07
FBgn0037534	1968	623	448	33.3386	23.9955	-0.474434	Down	9.2e-08	9.99e-07
FBgn0029891	2946	2667	2289	95.34	81.901	-0.219201	Down	9.31e-08	1.01e-06
FBgn0037261	2416	2550	2181	111.155	95.1557	-0.224208	Down	9.51e-08	1.03e-06
FBgn0053970	3387	861	653	26.7715	20.3224	-0.397631	Down	9.58e-08	1.04e-06
FBgn0033918	2033	586	417	30.356	21.621	-0.489554	Down	9.73e-08	1.05e-06
FBgn0033000	663	319	198	50.6713	31.4795	-0.686757	Down	9.82e-08	1.06e-06
FBgn0039472	1052	90	32	9.00973	3.20635	-1.49055	Down	1e-07	1.08e-06
FBgn0033159	7764	1074	1334	14.5681	18.1112	0.314064	Up	1.01e-07	1.09e-06
FBgn0051682	1108	60	15	5.70291	1.42701	-1.9987	Down	1.01e-07	1.08e-06
FBgn0260011	1282	4	36	0.328592	2.95999	3.17122	Up	1.01e-07	1.09e-06
FBgn0262002	2377	123	53	5.44955	2.3503	-1.21329	Down	1.01e-07	1.08e-06
FBgn0037826	1664	58	14	3.67079	0.886851	-2.04933	Down	1.03e-07	1.11e-06
FBgn0033280	605	36	4	6.2666	0.696917	-3.16863	Down	1.04e-07	1.12e-06
FBgn0039338	4806	1327	1614	29.0785	35.3994	0.283772	Up	1.04e-07	1.12e-06
FBgn0004003	950	54	12	5.98625	1.33148	-2.16863	Down	1.05e-07	1.12e-06
FBgn0031171	5303	54	12	1.0724	0.238526	-2.16863	Down	1.05e-07	1.12e-06
FBgn0034105	1317	71	21	5.67751	1.68078	-1.75613	Down	1.06e-07	1.14e-06
FBgn0039594	3802	2158	1821	59.7757	50.4863	-0.243665	Down	1.06e-07	1.13e-06
FBgn0034245	559	891	680	167.861	128.225	-0.388591	Down	1.09e-07	1.16e-06
FBgn0051217	2394	438	609	19.2679	26.8145	0.476811	Up	1.11e-07	1.18e-06
FBgn0036143	2651	101	39	4.01233	1.55071	-1.37151	Down	1.14e-07	1.21e-06
FBgn0033054	1771	2347	1996	139.566	118.8	-0.232407	Down	1.17e-07	1.24e-06
FBgn0037580	2611	1105	869	44.5698	35.0824	-0.345319	Down	1.18e-07	1.26e-06
FBgn0034415	641	23	0	3.77881	0.01	-8.56179	Down	1.21e-07	1.28e-06
FBgn0038718	1716	23	0	1.41155	0.01	-7.14113	Down	1.21e-07	1.28e-06
FBgn0039325	1345	272	162	21.2976	12.6961	-0.746314	Down	1.21e-07	1.28e-06
FBgn0052833	1042	23	0	2.32458	0.01	-7.86083	Down	1.21e-07	1.28e-06
FBgn0054033	566	23	0	4.27953	0.01	-8.74131	Down	1.21e-07	1.28e-06
FBgn0083966	974	23	0	2.48687	0.01	-7.95819	Down	1.21e-07	1.28e-06
FBgn0085196	661	23	0	3.66447	0.01	-8.51746	Down	1.21e-07	1.28e-06
FBgn0261671	16352	2858	3269	18.4067	21.0727	0.195143	Up	1.24e-07	1.31e-06
FBgn0003861	4149	32059	30707	813.751	780.136	-0.0608625	Down	1.26e-07	1.34e-06
FBgn0010019	2277	143	67	6.61391	3.10162	-1.09248	Down	1.27e-07	1.34e-06
FBgn0034318	677	30	2	4.66678	0.311399	-3.90559	Down	1.33e-07	1.4e-06
FBgn0037296	1237	30	2	2.55409	0.170426	-3.90559	Down	1.33e-07	1.4e-06
FBgn0039129	666	30	2	4.74386	0.316542	-3.90559	Down	1.33e-07	1.4e-06
FBgn0052181	2276	134	61	6.20037	2.8251	-1.13405	Down	1.37e-07	1.44e-06
FBgn0036910	1801	283	171	16.5485	10.0083	-0.725506	Down	1.39e-07	1.46e-06
FBgn0260960	2710	2127	1796	82.6577	69.8575	-0.242733	Down	1.45e-07	1.52e-06
FBgn0041607	1856	459	313	26.0447	17.7763	-0.551032	Down	1.49e-07	1.56e-06
FBgn0034937	1450	72	22	5.22937	1.5993	-1.70919	Down	1.5e-07	1.57e-06
FBgn0035770	2551	3766	4232	155.473	174.868	0.169606	Up	1.5e-07	1.58e-06
FBgn0036925	1917	141	66	7.74608	3.62909	-1.09386	Down	1.51e-07	1.59e-06
FBgn0053348	693	84	29	12.7653	4.41104	-1.53304	Down	1.51e-07	1.58e-06
FBgn0026313	5282	1288	1567	25.6804	31.2714	0.284172	Up	1.53e-07	1.6e-06
FBgn0030780	2996	97	37	3.40969	1.30178	-1.38916	Down	1.54e-07	1.61e-06
FBgn0028991	4101	682	889	17.5138	22.8501	0.383711	Up	1.55e-07	1.62e-06
FBgn0031723	1209	108	44	9.40768	3.83621	-1.29416	Down	1.55e-07	1.62e-06
FBgn0033521	846	15	59	1.86726	7.35119	1.97705	Up	1.56e-07	1.62e-06
FBgn0031865	2745	276	166	10.5889	6.37444	-0.732186	Down	1.58e-07	1.64e-06
FBgn0040153	3709	309	453	8.77378	12.8741	0.553204	Up	1.6e-07	1.67e-06
FBgn0052425	2827	1866	1558	69.5138	58.0922	-0.258954	Down	1.61e-07	1.67e-06
FBgn0028997	1392	59	15	4.46373	1.13587	-1.97445	Down	1.62e-07	1.68e-06
FBgn0032004	1105	59	15	5.62309	1.43089	-1.97445	Down	1.62e-07	1.68e-06
FBgn0032471	3985	132	60	3.48843	1.58708	-1.1362	Down	1.63e-07	1.69e-06
FBgn0028531	1841	114	48	6.52133	2.7483	-1.24663	Down	1.64e-07	1.7e-06
FBgn0039647	2382	949	1190	41.9575	52.6601	0.327781	Up	1.64e-07	1.7e-06
FBgn0015230	1713	49	10	3.01248	0.615345	-2.29148	Down	1.65e-07	1.7e-06
FBgn0039395	1358	49	10	3.79998	0.776205	-2.29148	Down	1.65e-07	1.7e-06
FBgn0032371	1330	126	56	9.97709	4.43826	-1.16863	Down	1.67e-07	1.73e-06
FBgn0020399	1287	51	11	4.17327	0.900928	-2.21169	Down	1.71e-07	1.76e-06
FBgn0052459	1376	87	31	6.65864	2.37476	-1.48745	Down	1.71e-07	1.77e-06
FBgn0262036	775	51	11	6.93032	1.49612	-2.21169	Down	1.71e-07	1.76e-06
FBgn0010300	12088	846	1074	7.37057	9.36539	0.345564	Up	1.72e-07	1.77e-06
FBgn0037101	1892	82	28	4.56434	1.55996	-1.5489	Down	1.72e-07	1.77e-06
FBgn0039430	2890	1999	2341	72.845	85.3846	0.229146	Up	1.76e-07	1.81e-06
FBgn0053147	5555	1809	2135	34.2957	40.5126	0.240343	Up	1.78e-07	1.83e-06
FBgn0030052	2795	706	915	26.6016	34.5077	0.375403	Up	1.84e-07	1.89e-06
FBgn0033961	478	649	474	142.989	104.527	-0.452032	Down	1.84e-07	1.89e-06
FBgn0039491	2897	75	24	2.72645	0.873251	-1.64256	Down	1.85e-07	1.9e-06
FBgn0022774	1501	318	463	22.3116	32.5145	0.543285	Up	1.87e-07	1.91e-06
FBgn0086371	1314	366	238	29.334	19.0923	-0.619583	Down	1.87e-07	1.91e-06
FBgn0262593	7596	6779	7393	93.9865	102.592	0.126387	Up	1.87e-07	1.91e-06
FBgn0010288	1196	443	301	39.0083	26.5284	-0.556244	Down	1.93e-07	1.98e-06
FBgn0035147	1757	1302	1580	78.0413	94.7898	0.280494	Up	1.93e-07	1.98e-06
FBgn0034331	622	891	684	150.859	115.916	-0.38013	Down	1.95e-07	1.99e-06
FBgn0051974	1908	318	200	17.5523	11.0491	-0.667727	Down	2.09e-07	2.13e-06
FBgn0042135	3142	4565	5070	153.01	170.09	0.15267	Up	2.1e-07	2.14e-06
FBgn0030306	819	348	224	44.7487	28.8297	-0.634289	Down	2.11e-07	2.15e-06
FBgn0033274	739	634	462	90.3503	65.8982	-0.455291	Down	2.12e-07	2.16e-06
FBgn0040237	2421	634	462	27.5791	20.1152	-0.455291	Down	2.12e-07	2.15e-06
FBgn0034826	1273	64	18	5.29464	1.49046	-1.82878	Down	2.15e-07	2.19e-06
FBgn0039635	1489	2977	2588	210.557	183.209	-0.200722	Down	2.19e-07	2.22e-06
FBgn0039152	6731	147	71	2.29997	1.11187	-1.04863	Down	2.21e-07	2.24e-06
FBgn0260793	8882	1961	2297	23.2515	27.26	0.229461	Up	2.21e-07	2.24e-06
FBgn0025864	6174	1007	1252	17.177	21.3754	0.31547	Up	2.22e-07	2.25e-06
FBgn0036857	2053	329	475	16.8769	24.3883	0.531139	Up	2.31e-07	2.34e-06
FBgn0052141	913	71	22	8.18979	2.53997	-1.68902	Down	2.31e-07	2.34e-06
FBgn0028663	1216	814	618	70.4978	53.5712	-0.396123	Down	2.36e-07	2.38e-06
FBgn0051524	1694	22	0	1.36771	0.01	-7.09562	Down	2.41e-07	2.43e-06
FBgn0262359	580	22	0	3.99466	0.01	-8.64193	Down	2.41e-07	2.43e-06
FBgn0262814	464	22	0	4.99332	0.01	-8.96386	Down	2.41e-07	2.43e-06
FBgn0004198	11062	1032	1279	9.82497	12.1875	0.310873	Up	2.43e-07	2.44e-06
FBgn0035404	976	1990	1676	214.728	181.009	-0.246447	Down	2.45e-07	2.47e-06
FBgn0030852	1963	29	2	1.55583	0.107395	-3.85668	Down	2.49e-07	2.51e-06
FBgn0051465	3066	29	2	0.996118	0.0687597	-3.85668	Down	2.49e-07	2.51e-06
FBgn0051956	2543	833	635	34.4972	26.3211	-0.390261	Down	2.52e-07	2.53e-06
FBgn0014869	1136	3662	3231	339.488	299.802	-0.179352	Down	2.53e-07	2.54e-06
FBgn0034500	1717	312	196	19.1368	12.0327	-0.669393	Down	2.56e-07	2.57e-06
FBgn0083960	6234	58	15	0.97982	0.25363	-1.94979	Down	2.61e-07	2.61e-06
FBgn0037254	3410	46	9	1.42065	0.278205	-2.35234	Down	2.62e-07	2.62e-06
FBgn0085195	533	1245	1514	245.995	299.416	0.283519	Up	2.63e-07	2.63e-06
FBgn0034137	2598	303	189	12.2825	7.66829	-0.679632	Down	2.65e-07	2.65e-06
FBgn0261934	11586	1519	1814	13.8073	16.5036	0.257352	Up	2.77e-07	2.77e-06
FBgn0067783	1914	188	301	10.3443	16.5768	0.68033	Up	2.79e-07	2.79e-06
FBgn0035567	1188	50	11	4.4324	0.976006	-2.18313	Down	2.83e-07	2.82e-06
FBgn0015008	1856	52	12	2.9506	0.681521	-2.11418	Down	2.84e-07	2.83e-06
FBgn0032646	1534	740	555	50.8032	38.1368	-0.413738	Down	2.88e-07	2.87e-06
FBgn0026206	22897	2510	2884	11.5446	13.2768	0.201683	Up	2.95e-07	2.93e-06
FBgn0261955	2506	7490	6870	314.765	288.969	-0.123356	Down	3.05e-07	3.03e-06
FBgn0035571	1173	39	6	3.50148	0.539175	-2.69914	Down	3.15e-07	3.13e-06
FBgn0036703	1138	39	6	3.60917	0.555757	-2.69914	Down	3.15e-07	3.13e-06
FBgn0052369	5583	589	777	11.1105	14.67	0.400946	Up	3.24e-07	3.21e-06
FBgn0022709	1266	1032	812	85.8482	67.6081	-0.344592	Down	3.25e-07	3.22e-06
FBgn0038930	660	1040	1285	165.949	205.227	0.306484	Up	3.29e-07	3.25e-06
FBgn0011606	4528	118	52	2.74448	1.21052	-1.1809	Down	3.31e-07	3.27e-06
FBgn0032649	2787	34	4	1.28477	0.151286	-3.08616	Down	3.4e-07	3.36e-06
FBgn0047338	456	34	4	7.85234	0.924637	-3.08616	Down	3.4e-07	3.36e-06
FBgn0054041	1733	34	4	2.06617	0.243297	-3.08616	Down	3.4e-07	3.36e-06
FBgn0050350	1373	70	22	5.36924	1.68899	-1.66855	Down	3.56e-07	3.51e-06
FBgn0025800	3160	943	1176	31.4275	39.228	0.319858	Up	3.66e-07	3.6e-06
FBgn0032181	1212	61	17	5.30044	1.4785	-1.84198	Down	3.66e-07	3.61e-06
FBgn0032864	1860	437	600	24.7431	34.0028	0.458629	Up	3.7e-07	3.64e-06
FBgn0035298	2006	308	447	16.1698	23.4884	0.538644	Up	3.74e-07	3.68e-06
FBgn0052240	645	75	25	12.2458	4.08561	-1.58366	Down	3.81e-07	3.74e-06
FBgn0005632	9837	3378	3805	36.1645	40.7726	0.173026	Up	3.83e-07	3.76e-06
FBgn0031990	6570	1732	2042	27.7631	32.7617	0.238843	Up	3.86e-07	3.78e-06
FBgn0000163	6361	626	818	10.3642	13.5551	0.387238	Up	3.87e-07	3.8e-06
FBgn0038984	2298	2953	3353	135.331	153.801	0.18457	Up	3.89e-07	3.81e-06
FBgn0031824	1438	154	256	11.2784	18.7654	0.734513	Up	4.07e-07	3.98e-06
FBgn0051644	430	43	8	10.5314	1.96109	-2.42497	Down	4.11e-07	4.02e-06
FBgn0040923	361	2413	2072	703.939	605.005	-0.218505	Down	4.12e-07	4.02e-06
FBgn0032643	2255	384	256	17.9337	11.9666	-0.583663	Down	4.18e-07	4.08e-06
FBgn0051864	915	20	66	2.30194	7.60324	1.72377	Up	4.21e-07	4.11e-06
FBgn0051493	1005	25	1	2.61974	0.104884	-4.64256	Down	4.22e-07	4.11e-06
FBgn0037310	785	31	3	4.15889	0.402835	-3.36793	Down	4.23e-07	4.12e-06
FBgn0040005	1677	1299	1053	81.5758	66.1868	-0.301597	Down	4.33e-07	4.21e-06
FBgn0031526	973	83	30	8.9836	3.25001	-1.46685	Down	4.36e-07	4.24e-06
FBgn0029703	1911	55	14	3.03101	0.772224	-1.97271	Down	4.39e-07	4.26e-06
FBgn0034776	989	55	14	5.85668	1.49213	-1.97271	Down	4.39e-07	4.26e-06
FBgn0038281	785	55	14	7.37867	1.8799	-1.97271	Down	4.39e-07	4.26e-06
FBgn0036264	1240	66	20	5.60541	1.70014	-1.72117	Down	4.4e-07	4.27e-06
FBgn0038269	3298	343	223	10.9529	7.12739	-0.619866	Down	4.48e-07	4.35e-06
FBgn0027515	2646	1055	835	41.9902	33.2639	-0.336096	Down	4.53e-07	4.39e-06
FBgn0028901	5882	108	46	1.93368	0.824345	-1.23003	Down	4.6e-07	4.45e-06
FBgn0050393	1216	47	10	4.07051	0.866847	-2.23136	Down	4.6e-07	4.44e-06
FBgn0051272	2095	47	10	2.36265	0.503144	-2.23136	Down	4.6e-07	4.45e-06
FBgn0032525	1960	117	52	6.28658	2.79656	-1.16863	Down	4.63e-07	4.47e-06
FBgn0027562	2350	652	482	29.219	21.62	-0.434539	Down	4.65e-07	4.49e-06
FBgn0035273	1242	51	12	4.32448	1.01844	-2.08616	Down	4.65e-07	4.49e-06
FBgn0003862	14050	2058	2392	15.426	17.9457	0.218274	Up	4.69e-07	4.52e-06
FBgn0032901	5158	126	219	2.57261	4.47547	0.798806	Up	4.71e-07	4.54e-06
FBgn0028520	936	21	0	2.36281	0.01	-7.88436	Down	4.82e-07	4.62e-06
FBgn0030979	2007	21	0	1.10194	0.01	-6.7839	Down	4.82e-07	4.63e-06
FBgn0032853	1011	21	0	2.18753	0.01	-7.77316	Down	4.82e-07	4.62e-06
FBgn0037169	806	21	0	2.74391	0.01	-8.10009	Down	4.82e-07	4.63e-06
FBgn0259970	205	21	0	10.7882	0.01	-10.0752	Down	4.82e-07	4.63e-06
FBgn0004456	4989	424	583	8.9503	12.3177	0.460731	Up	4.84e-07	4.64e-06
FBgn0035952	986	64	19	6.83578	2.0312	-1.75077	Down	4.85e-07	4.64e-06
FBgn0037461	1017	64	19	6.62741	1.96929	-1.75077	Down	4.85e-07	4.64e-06
FBgn0038213	1064	71	23	7.02751	2.27857	-1.62489	Down	4.87e-07	4.65e-06
FBgn0261873	9152	3431	3857	39.4811	44.4232	0.170149	Up	4.92e-07	4.7e-06
FBgn0033304	1649	207	322	13.2201	20.5831	0.638729	Up	5.04e-07	4.81e-06
FBgn0033862	2104	127	59	6.35686	2.95585	-1.10474	Down	5.12e-07	4.88e-06
FBgn0264707	12307	2315	2667	19.81	22.8427	0.205505	Up	5.16e-07	4.92e-06
FBgn0003231	2417	2575	2945	112.198	128.435	0.194995	Up	5.31e-07	5.06e-06
FBgn0035384	926	62	18	7.05124	2.04898	-1.78297	Down	5.31e-07	5.06e-06
FBgn0032955	2733	1662	1962	64.0437	75.6721	0.240704	Up	5.37e-07	5.11e-06
FBgn0051199	1013	521	695	54.1643	72.3188	0.417029	Up	5.4e-07	5.13e-06
FBgn0031208	1880	38	6	2.12868	0.33641	-2.66167	Down	5.5e-07	5.22e-06
FBgn0050268	3761	38	6	1.06406	0.168161	-2.66167	Down	5.5e-07	5.22e-06
FBgn0032074	1039	74	25	7.50069	2.5363	-1.5643	Down	5.77e-07	5.47e-06
FBgn0034464	1250	74	25	6.23457	2.10817	-1.5643	Down	5.77e-07	5.47e-06
FBgn0040398	1108	861	1080	81.8368	102.745	0.328246	Up	5.9e-07	5.59e-06
FBgn0015222	1677	5937	6488	372.837	407.806	0.129339	Up	5.92e-07	5.6e-06
FBgn0015774	7926	1076	1319	14.2969	17.5415	0.295066	Up	6.02e-07	5.7e-06
FBgn0030932	2236	339	221	15.9666	10.4183	-0.61594	Down	6.06e-07	5.73e-06
FBgn0031531	590	33	4	5.89043	0.714635	-3.04309	Down	6.12e-07	5.78e-06
FBgn0033141	1015	33	4	3.42399	0.415403	-3.04309	Down	6.12e-07	5.77e-06
FBgn0262967	549	33	4	6.33033	0.768005	-3.04309	Down	6.12e-07	5.78e-06
FBgn0261287	1272	159	82	13.1642	6.79521	-0.954032	Down	6.22e-07	5.86e-06
FBgn0037541	7042	2976	3370	44.5063	50.4441	0.180673	Up	6.26e-07	5.9e-06
FBgn0036498	1414	40	7	2.97917	0.521825	-2.51327	Down	6.34e-07	5.96e-06
FBgn0039611	2185	176	282	8.48294	13.6042	0.681419	Up	6.4e-07	6.02e-06
FBgn0040963	646	104	44	16.9545	7.17953	-1.23971	Down	6.43e-07	6.05e-06
FBgn0039088	2231	113	50	5.33413	2.36236	-1.17502	Down	6.52e-07	6.12e-06
FBgn0259219	2682	1091	870	42.8401	34.193	-0.325264	Down	6.54e-07	6.14e-06
FBgn0033794	2778	72	24	2.72951	0.910658	-1.58366	Down	6.55e-07	6.14e-06
FBgn0034794	1116	72	24	6.79443	2.26685	-1.58366	Down	6.55e-07	6.14e-06
FBgn0033194	10458	1563	1852	15.7397	18.6667	0.246066	Up	6.56e-07	6.15e-06
FBgn0025700	890	478	336	56.5618	39.7947	-0.50725	Down	6.58e-07	6.15e-06
FBgn0031414	8481	4640	5127	57.6177	63.7224	0.145289	Up	6.59e-07	6.16e-06
FBgn0032797	6101	16225	17118	280.071	295.752	0.078595	Up	6.6e-07	6.16e-06
FBgn0035161	625	77	27	12.9747	4.55365	-1.5106	Down	6.64e-07	6.2e-06
FBgn0017567	819	2056	1748	264.377	224.975	-0.232836	Down	6.76e-07	6.31e-06
FBgn0027945	900	396	268	46.338	31.3883	-0.561968	Down	6.8e-07	6.34e-06
FBgn0005633	1228	160	83	13.7217	7.12452	-0.945589	Down	6.94e-07	6.46e-06
FBgn0026741	775	160	83	21.7422	11.2889	-0.945589	Down	6.94e-07	6.46e-06
FBgn0032268	723	42	8	6.11781	1.16635	-2.39102	Down	6.98e-07	6.49e-06
FBgn0004175	427	126	59	31.0762	14.5647	-1.09334	Down	7.05e-07	6.55e-06
FBgn0035625	4403	515	686	12.3181	16.423	0.414935	Up	7.2e-07	6.69e-06
FBgn0003429	8444	6431	6999	80.2076	87.3703	0.123405	Up	7.27e-07	6.75e-06
FBgn0003218	6907	3758	4196	57.2997	64.0357	0.160349	Up	7.34e-07	6.81e-06
FBgn0051055	2061	52	13	2.65711	0.664877	-1.9987	Down	7.37e-07	6.83e-06
FBgn0035124	1513	70	23	4.87241	1.60238	-1.60442	Down	7.42e-07	6.87e-06
FBgn0263352	8608	2475	2833	30.2801	34.6913	0.196201	Up	7.5e-07	6.94e-06
FBgn0036996	1477	63	19	4.49205	1.35597	-1.72805	Down	7.55e-07	6.98e-06
FBgn0260480	1175	63	19	5.64661	1.70448	-1.72805	Down	7.55e-07	6.97e-06
FBgn0031163	1156	50	12	4.55509	1.09421	-2.05759	Down	7.59e-07	7.01e-06
FBgn0028903	1467	88	34	6.31739	2.44301	-1.37067	Down	7.62e-07	7.03e-06
FBgn0036075	975	48	11	5.18468	1.18923	-2.12423	Down	7.69e-07	7.09e-06
FBgn0261790	494	165	87	35.1756	18.5639	-0.922079	Down	8e-07	7.38e-06
FBgn0037445	4677	507	676	11.4163	15.2355	0.416337	Up	8.02e-07	7.38e-06
FBgn0050118	2379	4080	3643	180.614	161.414	-0.162143	Down	8.05e-07	7.41e-06
FBgn0052655	1250	91	36	7.66684	3.03577	-1.33657	Down	8.09e-07	7.44e-06
FBgn0034988	1486	200	113	14.1741	8.0156	-0.822378	Down	8.11e-07	7.45e-06
FBgn0032130	3045	358	502	12.3817	17.3777	0.489027	Up	8.15e-07	7.48e-06
FBgn0038679	6251	699	895	11.7764	15.0921	0.357895	Up	8.16e-07	7.48e-06
FBgn0085384	4678	1086	1327	24.4486	29.9011	0.290444	Up	8.18e-07	7.5e-06
FBgn0046793	1463	61	18	4.39107	1.29689	-1.75951	Down	8.31e-07	7.61e-06
FBgn0053322	1599	68	22	4.47863	1.45027	-1.62673	Down	8.37e-07	7.66e-06
FBgn0031571	9912	287	417	3.04934	4.43456	0.540296	Up	8.59e-07	7.86e-06
FBgn0034420	3513	3628	3218	108.761	96.5571	-0.171711	Down	8.7e-07	7.95e-06
FBgn0053278	1307	27	2	2.17557	0.161299	-3.75359	Down	8.78e-07	8.02e-06
FBgn0001991	9425	4557	5034	50.9193	56.2999	0.14492	Up	8.86e-07	8.09e-06
FBgn0034438	3076	560	407	19.1729	13.9471	-0.459099	Down	8.95e-07	8.16e-06
FBgn0051522	2883	3594	3187	131.286	116.524	-0.172092	Down	9.27e-07	8.45e-06
FBgn0085412	10317	1994	2314	20.3543	23.6421	0.216023	Up	9.27e-07	8.45e-06
FBgn0025111	1335	145	73	11.4386	5.76392	-0.988785	Down	9.47e-07	8.62e-06
FBgn0261041	6536	3859	4298	62.1796	69.3155	0.156738	Up	9.48e-07	8.62e-06
FBgn0032741	2193	405	277	19.4492	13.3143	-0.546737	Down	9.59e-07	8.71e-06
FBgn0010401	604	20	0	3.48721	0.01	-8.44593	Down	9.63e-07	8.71e-06
FBgn0030623	1062	20	0	1.98331	0.01	-7.63177	Down	9.63e-07	8.74e-06
FBgn0032318	778	20	0	2.70729	0.01	-8.08071	Down	9.63e-07	8.72e-06
FBgn0036327	1146	20	0	1.83794	0.01	-7.52194	Down	9.63e-07	8.72e-06
FBgn0037910	725	20	0	2.90521	0.01	-8.1825	Down	9.63e-07	8.73e-06
FBgn0050065	606	20	0	3.4757	0.01	-8.44116	Down	9.63e-07	8.75e-06
FBgn0262017	720	20	0	2.92538	0.01	-8.19248	Down	9.63e-07	8.73e-06
FBgn0002948	2407	157	256	6.86924	11.2109	0.706679	Up	9.71e-07	8.78e-06
FBgn0051007	723	57	16	8.30274	2.33269	-1.83159	Down	9.86e-07	8.91e-06
FBgn0260971	4213	382	529	9.54898	13.2355	0.470994	Up	1e-06	9.04e-06
FBgn0027582	4321	687	517	16.7439	12.612	-0.408846	Down	1.01e-06	9.11e-06
FBgn0039040	1076	436	303	42.6736	29.6829	-0.523711	Down	1.01e-06	9.11e-06
FBgn0053087	15759	1321	1583	8.82794	10.5884	0.26233	Up	1.02e-06	9.16e-06
FBgn0050271	1848	95	39	5.41386	2.22453	-1.28315	Down	1.03e-06	9.3e-06
FBgn0030613	8459	3157	3554	39.3043	44.2868	0.172189	Up	1.04e-06	9.35e-06
FBgn0052450	821	64	20	8.2096	2.56781	-1.67677	Down	1.05e-06	9.45e-06
FBgn0003748	3354	2595	2956	81.4816	92.9004	0.189211	Up	1.06e-06	9.52e-06
FBgn0032198	942	775	594	86.6435	66.4679	-0.382434	Down	1.06e-06	9.52e-06
FBgn0039881	1145	98	41	9.01375	3.77446	-1.25586	Down	1.06e-06	9.52e-06
FBgn0052686	3600	101	43	2.95464	1.25905	-1.23065	Down	1.08e-06	9.68e-06
FBgn0035727	827	39	7	4.96643	0.892213	-2.47675	Down	1.09e-06	9.74e-06
FBgn0015625	2543	32	4	1.32522	0.165802	-2.9987	Down	1.1e-06	9.84e-06
FBgn0037963	7255	816	1024	11.8451	14.8778	0.328874	Up	1.1e-06	9.89e-06
FBgn0050324	648	79	29	12.8392	4.71736	-1.4445	Down	1.11e-06	9.89e-06
FBgn0028544	1413	53	14	3.9502	1.04439	-1.91927	Down	1.13e-06	1.01e-05
FBgn0035380	1631	53	14	3.42221	0.904795	-1.91927	Down	1.13e-06	1.01e-05
FBgn0037230	2163	1261	1516	61.3965	73.8786	0.267001	Up	1.14e-06	1.02e-05
FBgn0250908	2771	364	507	13.8341	19.2862	0.479347	Up	1.14e-06	1.01e-05
FBgn0051352	3304	753	953	24.0016	30.4039	0.341126	Up	1.15e-06	1.02e-05
FBgn0261797	14401	3424	3835	25.0395	28.0704	0.164843	Up	1.15e-06	1.03e-05
FBgn0032648	3310	51	13	1.62266	0.413992	-1.97069	Down	1.19e-06	1.06e-05
FBgn0001301	6157	582	759	9.95494	12.9942	0.38438	Up	1.2e-06	1.07e-05
FBgn0001989	1384	1025	816	77.9961	62.1484	-0.327684	Down	1.2e-06	1.07e-05
FBgn0000147	1573	82	31	5.48997	2.07735	-1.40206	Down	1.21e-06	1.07e-05
FBgn0004363	2625	9267	8610	371.788	345.74	-0.10479	Down	1.21e-06	1.07e-05
FBgn0001224	884	129	219	15.3682	26.1137	0.764859	Up	1.22e-06	1.08e-05
FBgn0058196	1359	426	579	33.0123	44.9092	0.444009	Up	1.25e-06	1.11e-05
FBgn0032652	851	1481	1755	183.278	217.382	0.246199	Up	1.27e-06	1.13e-05
FBgn0039667	2255	407	280	19.0078	13.0884	-0.538303	Down	1.28e-06	1.13e-05
FBgn0051205	917	298	191	34.2241	21.9553	-0.64044	Down	1.28e-06	1.13e-05
FBgn0010213	949	1700	1428	188.655	158.613	-0.250239	Down	1.3e-06	1.15e-05
FBgn0027348	2500	603	446	25.4017	18.8049	-0.433815	Down	1.3e-06	1.15e-05
FBgn0038341	6969	402	276	6.07492	4.1746	-0.541228	Down	1.32e-06	1.16e-05
FBgn0028875	9129	2458	2806	28.3559	32.3997	0.192329	Up	1.36e-06	1.2e-05
FBgn0033663	1843	2088	1786	119.314	102.149	-0.22409	Down	1.39e-06	1.23e-05
FBgn0260972	1561	1392	1657	93.9121	111.891	0.252714	Up	1.39e-06	1.23e-05
FBgn0037024	1231	490	350	41.9202	29.97	-0.484127	Down	1.4e-06	1.23e-05
FBgn0024289	1388	1950	2261	147.955	171.707	0.214786	Up	1.41e-06	1.24e-05
FBgn0029769	1927	145	74	7.92449	4.04787	-0.969156	Down	1.42e-06	1.25e-05
FBgn0034713	1210	58	17	5.0481	1.48095	-1.76922	Down	1.42e-06	1.25e-05
FBgn0263416	5541	1673	1962	31.7975	37.3239	0.231187	Up	1.42e-06	1.25e-05
FBgn0000404	2916	65	21	2.34753	0.759116	-1.62875	Down	1.44e-06	1.26e-05
FBgn0004509	4808	794	997	17.3917	21.8578	0.329754	Up	1.44e-06	1.26e-05
FBgn0029158	1373	572	420	43.8743	32.2444	-0.444326	Down	1.45e-06	1.27e-05
FBgn0038744	3504	503	667	15.1178	20.0649	0.408428	Up	1.47e-06	1.29e-05
FBgn0004172	359	94	39	27.5752	11.4511	-1.26789	Down	1.48e-06	1.29e-05
FBgn0001087	4147	1281	1535	32.5312	39.0167	0.262268	Up	1.49e-06	1.3e-05
FBgn0030674	15782	2320	2657	15.4814	17.7462	0.196973	Up	1.51e-06	1.32e-05
FBgn0035059	1545	366	247	24.9481	16.8517	-0.566033	Down	1.54e-06	1.34e-05
FBgn0033706	1296	56	16	4.55059	1.30134	-1.80606	Down	1.55e-06	1.36e-05
FBgn0037329	1612	772	594	50.4356	38.8416	-0.376839	Down	1.55e-06	1.35e-05
FBgn0083141	1241	23	1	1.95183	0.0849385	-4.52226	Down	1.57e-06	1.36e-05
FBgn0015037	1678	719	912	45.1255	57.29	0.344341	Up	1.58e-06	1.37e-05
FBgn0031913	1174	323	212	28.9747	19.0346	-0.606171	Down	1.58e-06	1.38e-05
FBgn0031973	1835	181	284	10.3879	16.3139	0.651201	Up	1.59e-06	1.38e-05
FBgn0034502	1717	26	2	1.59473	0.122782	-3.69914	Down	1.64e-06	1.43e-05
FBgn0036325	1774	26	2	1.54349	0.118837	-3.69914	Down	1.64e-06	1.43e-05
FBgn0259967	555	26	2	4.93362	0.379851	-3.69914	Down	1.64e-06	1.43e-05
FBgn0030313	934	36	6	4.0592	0.677143	-2.58366	Down	1.66e-06	1.44e-05
FBgn0035542	2450	3955	3537	170.006	152.176	-0.159852	Down	1.66e-06	1.44e-05
FBgn0036217	849	36	6	4.4656	0.744937	-2.58366	Down	1.66e-06	1.44e-05
FBgn0023197	1323	451	606	35.9006	48.2824	0.42749	Up	1.68e-06	1.46e-05
FBgn0031831	647	54	15	8.78971	2.44379	-1.8467	Down	1.68e-06	1.46e-05
FBgn0052192	992	165	89	17.5169	9.45702	-0.889289	Down	1.69e-06	1.46e-05
FBgn0033542	2009	201	116	10.5366	6.08631	-0.791771	Down	1.7e-06	1.47e-05
FBgn0261836	43121	10639	11338	25.9835	27.7156	0.093103	Up	1.73e-06	1.5e-05
FBgn0001128	2166	5903	5390	287.012	262.305	-0.129864	Down	1.75e-06	1.51e-05
FBgn0261802	10534	2579	2931	25.7836	29.3291	0.185881	Up	1.78e-06	1.54e-05
FBgn0021967	645	1587	1328	259.121	217.027	-0.255748	Down	1.8e-06	1.55e-05
FBgn0008654	6522	713	904	11.5131	14.6105	0.34372	Up	1.83e-06	1.57e-05
FBgn0039311	1359	151	79	11.7015	6.12751	-0.933325	Down	1.86e-06	1.6e-05
FBgn0033074	1258	84	33	7.03208	2.76509	-1.34662	Down	1.89e-06	1.62e-05
FBgn0032693	1647	19	0	1.21491	0.01	-6.92471	Down	1.92e-06	1.65e-05
FBgn0051093	585	19	0	3.42045	0.01	-8.41804	Down	1.92e-06	1.65e-05
FBgn0085476	1469	19	0	1.36212	0.01	-7.08971	Down	1.92e-06	1.65e-05
FBgn0261571	4785	19	0	0.418174	0.01	-5.38603	Down	1.92e-06	1.65e-05
FBgn0016917	4041	1887	2189	49.1777	57.0996	0.215477	Up	1.93e-06	1.65e-05
FBgn0035217	1647	66	22	4.22022	1.40801	-1.58366	Down	1.94e-06	1.66e-05
FBgn0264542	9110	1849	2148	21.3749	24.8538	0.217548	Up	1.94e-06	1.66e-05
FBgn0259225	5562	2632	2986	49.8356	56.5894	0.183354	Up	1.96e-06	1.67e-05
FBgn0030897	1511	339	474	23.6276	33.0666	0.484901	Up	1.98e-06	1.69e-05
FBgn0037973	1131	233	347	21.6959	32.3402	0.575905	Up	1.98e-06	1.7e-05
FBgn0262582	7164	1814	2110	26.6665	31.0458	0.219368	Up	1.98e-06	1.69e-05
FBgn0029730	1594	40	8	2.64275	0.529027	-2.32063	Down	1.99e-06	1.7e-05
FBgn0038775	1591	40	8	2.64774	0.530024	-2.32063	Down	1.99e-06	1.7e-05
FBgn0020660	1730	2742	2399	166.919	146.171	-0.191496	Down	2.01e-06	1.71e-05
FBgn0028868	1318	59	18	4.71435	1.43957	-1.71142	Down	2.01e-06	1.71e-05
FBgn0050156	1425	114	53	8.4251	3.92046	-1.10367	Down	2.01e-06	1.71e-05
FBgn0011270	1085	141	72	13.6859	6.99486	-0.968327	Down	2.03e-06	1.72e-05
FBgn0033814	2370	920	1134	40.8813	50.436	0.303014	Up	2.08e-06	1.77e-05
FBgn0030429	2035	44	10	2.27705	0.517978	-2.1362	Down	2.09e-06	1.77e-05
FBgn0035316	1631	44	10	2.84108	0.646282	-2.1362	Down	2.09e-06	1.77e-05
FBgn0000083	1432	2379	2715	174.959	199.849	0.191896	Up	2.13e-06	1.8e-05
FBgn0039864	1060	273	173	27.1233	17.2035	-0.65683	Down	2.14e-06	1.81e-05
FBgn0037238	3653	2254	2581	64.9814	74.4757	0.196742	Up	2.19e-06	1.85e-05
FBgn0038127	939	74	27	8.29948	3.03092	-1.45327	Down	2.2e-06	1.86e-05
FBgn0085486	1339	64	21	5.03367	1.65316	-1.60638	Down	2.2e-06	1.86e-05
FBgn0263260	1022	192	296	19.785	30.5293	0.62579	Up	2.24e-06	1.9e-05
FBgn0015010	1760	1665	1402	99.6292	83.9675	-0.246736	Down	2.29e-06	1.93e-05
FBgn0259171	11660	789	987	7.12629	8.92267	0.324324	Up	2.35e-06	1.98e-05
FBgn0032467	4647	961	1178	21.7789	26.7208	0.295031	Up	2.41e-06	2.03e-05
FBgn0086677	10378	2513	2856	25.5014	29.0082	0.185885	Up	2.42e-06	2.04e-05
FBgn0036194	1784	324	455	19.1265	26.8839	0.491172	Up	2.43e-06	2.05e-05
FBgn0005671	2722	7951	7361	307.623	285.052	-0.109935	Down	2.44e-06	2.06e-05
FBgn0085454	1653	55	16	3.50409	1.02029	-1.78006	Down	2.44e-06	2.05e-05
FBgn0039887	1182	33	5	2.94023	0.445891	-2.72117	Down	2.46e-06	2.07e-05
FBgn0051858	718	33	5	4.84032	0.734043	-2.72117	Down	2.46e-06	2.07e-05
FBgn0086675	8633	3555	3960	43.3673	48.3515	0.15695	Up	2.46e-06	2.06e-05
FBgn0033786	1853	62	20	3.52372	1.13771	-1.63097	Down	2.48e-06	2.08e-05
FBgn0035165	1306	1005	804	81.0416	64.8917	-0.320629	Down	2.48e-06	2.08e-05
FBgn0037181	1323	3	28	0.238807	2.23087	3.22369	Up	2.53e-06	2.12e-05
FBgn0054002	1148	28	3	2.56863	0.275458	-3.22109	Down	2.59e-06	2.17e-05
FBgn0243486	3776	833	1035	23.2326	28.8925	0.314542	Up	2.65e-06	2.22e-05
FBgn0050194	2631	133	67	5.32373	2.68429	-0.987894	Down	2.73e-06	2.28e-05
FBgn0021795	812	622	467	80.6714	60.6229	-0.412193	Down	2.76e-06	2.31e-05
FBgn0036043	5759	3514	3914	64.2598	71.6391	0.156829	Up	2.86e-06	2.39e-05
FBgn0026136	831	35	6	4.4356	0.761073	-2.54302	Down	2.87e-06	2.39e-05
FBgn0036443	929	35	6	3.96769	0.680788	-2.54302	Down	2.87e-06	2.39e-05
FBgn0038122	795	35	6	4.63645	0.795537	-2.54302	Down	2.87e-06	2.39e-05
FBgn0051601	2344	51	14	2.29138	0.629574	-1.86377	Down	2.87e-06	2.39e-05
FBgn0013773	1726	43	98	2.62369	5.98496	1.18974	Up	2.88e-06	2.4e-05
FBgn0040551	418	206	312	51.901	78.6782	0.600201	Up	2.89e-06	2.4e-05
FBgn0004507	3142	7369	6806	246.995	228.329	-0.113362	Down	2.93e-06	2.44e-05
FBgn0051952	1177	70	25	6.26335	2.23893	-1.48413	Down	2.93e-06	2.43e-05
FBgn0031410	868	65	22	7.8864	2.67165	-1.56164	Down	2.94e-06	2.44e-05
FBgn0051092	4647	1345	1597	30.4814	36.225	0.249057	Up	2.98e-06	2.47e-05
FBgn0260996	524	22	1	4.42157	0.201161	-4.45813	Down	3.01e-06	2.5e-05
FBgn0037727	2197	61	124	2.92405	5.94933	1.02476	Up	3.02e-06	2.5e-05
FBgn0037624	3803	66	131	1.82769	3.63096	0.990328	Up	3.06e-06	2.53e-05
FBgn0085327	548	25	2	4.80446	0.384703	-3.64256	Down	3.07e-06	2.54e-05
FBgn0264606	7460	3800	4214	53.6451	59.5432	0.15049	Up	3.08e-06	2.54e-05
FBgn0000153	2135	583	434	28.7578	21.4273	-0.424502	Down	3.11e-06	2.57e-05
FBgn0010038	734	27	73	3.87394	10.4834	1.43624	Up	3.11e-06	2.57e-05
FBgn0031279	4359	58	18	1.40128	0.435273	-1.68676	Down	3.11e-06	2.57e-05
FBgn0262146	346	58	18	17.6537	5.48369	-1.68676	Down	3.11e-06	2.57e-05
FBgn0026238	2043	1389	1153	71.601	59.4891	-0.267355	Down	3.16e-06	2.6e-05
FBgn0029661	1522	37	7	2.56019	0.484797	-2.4008	Down	3.17e-06	2.61e-05
FBgn0026753	721	2928	2580	427.682	377.19	-0.181245	Down	3.21e-06	2.65e-05
FBgn0031632	3537	2159	1862	64.284	55.4908	-0.212211	Down	3.21e-06	2.64e-05
FBgn0050384	2307	47	12	2.14553	0.548289	-1.96833	Down	3.24e-06	2.66e-05
FBgn0021760	5930	1654	1396	29.3742	24.8146	-0.243361	Down	3.34e-06	2.75e-05
FBgn0035455	1201	63	21	5.52437	1.84311	-1.58366	Down	3.34e-06	2.74e-05
FBgn0031451	1440	41	9	2.99852	0.658804	-2.18633	Down	3.44e-06	2.82e-05
FBgn0033819	2361	87	36	3.88068	1.60725	-1.27172	Down	3.47e-06	2.85e-05
FBgn0027568	4120	753	583	19.2479	14.9158	-0.367855	Down	3.5e-06	2.87e-05
FBgn0038973	644	30	4	4.90592	0.654712	-2.90559	Down	3.51e-06	2.87e-05
FBgn0051158	6332	2834	3191	47.135	53.1205	0.172468	Up	3.57e-06	2.92e-05
FBgn0027594	4757	1546	1813	34.2264	40.1736	0.231138	Up	3.58e-06	2.93e-05
FBgn0259168	5504	494	650	9.45221	12.4483	0.397228	Up	3.62e-06	2.96e-05
FBgn0023175	976	554	410	59.7785	44.2803	-0.432963	Down	3.66e-06	2.99e-05
FBgn0031474	3098	1780	2065	60.5095	70.2611	0.215564	Up	3.74e-06	3.05e-05
FBgn0031942	702	592	443	88.8116	66.5185	-0.416991	Down	3.79e-06	3.1e-05
FBgn0029963	1712	54	16	3.32181	0.985127	-1.75359	Down	3.82e-06	3.11e-05
FBgn0034717	3317	208	313	6.60394	9.94661	0.590878	Up	3.82e-06	3.11e-05
FBgn0034850	730	54	16	7.79033	2.31033	-1.75359	Down	3.82e-06	3.11e-05
FBgn0050487	728	54	16	7.81173	2.31667	-1.75359	Down	3.82e-06	3.11e-05
FBgn0031442	830	18	0	2.28391	0.01	-7.83536	Down	3.85e-06	3.12e-05
FBgn0032345	923	18	0	2.05379	0.01	-7.68214	Down	3.85e-06	3.13e-05
FBgn0032522	1198	18	0	1.58234	0.01	-7.30592	Down	3.85e-06	3.12e-05
FBgn0034681	823	18	0	2.30334	0.01	-7.84758	Down	3.85e-06	3.12e-05
FBgn0038217	1006	18	0	1.88434	0.01	-7.55792	Down	3.85e-06	3.12e-05
FBgn0050048	4128	18	0	0.459217	0.01	-5.5211	Down	3.85e-06	3.12e-05
FBgn0053530	538	18	0	3.52351	0.01	-8.46087	Down	3.85e-06	3.13e-05
FBgn0261996	714	18	0	2.65497	0.01	-8.05255	Down	3.85e-06	3.13e-05
FBgn0031688	1673	115	196	7.23914	12.3491	0.770519	Up	3.86e-06	3.12e-05
FBgn0030280	539	66	23	12.8956	4.49796	-1.51953	Down	3.87e-06	3.13e-05
FBgn0036422	1181	109	51	9.7199	4.55194	-1.09446	Down	3.93e-06	3.18e-05
FBgn0037225	1626	362	248	23.4462	16.0771	-0.54435	Down	3.95e-06	3.19e-05
FBgn0029868	956	1484	1242	163.479	136.943	-0.255527	Down	3.96e-06	3.2e-05
FBgn0032724	1908	196	115	10.8184	6.35325	-0.76792	Down	4.17e-06	3.36e-05
FBgn0010348	1549	3299	2933	224.293	199.589	-0.168352	Down	4.19e-06	3.38e-05
FBgn0028902	2169	88	37	4.27276	1.79812	-1.24868	Down	4.2e-06	3.38e-05
FBgn0039425	1983	100	45	5.31083	2.39203	-1.1507	Down	4.21e-06	3.39e-05
FBgn0037566	1220	341	231	29.4361	19.9585	-0.56058	Down	4.26e-06	3.43e-05
FBgn0029949	1477	32	5	2.28168	0.356834	-2.67677	Down	4.31e-06	3.47e-05
FBgn0031343	1896	69	25	3.83262	1.38988	-1.46337	Down	4.36e-06	3.5e-05
FBgn0052676	7361	1262	1502	18.0554	21.5085	0.252472	Up	4.42e-06	3.55e-05
FBgn0263490	7098	787	979	11.6768	14.5386	0.316245	Up	4.42e-06	3.55e-05
FBgn0034263	1043	64	22	6.4622	2.22338	-1.53927	Down	4.44e-06	3.56e-05
FBgn0050372	4830	1446	1702	31.5287	37.144	0.236463	Up	4.44e-06	3.56e-05
FBgn0051099	1401	64	22	4.81091	1.65524	-1.53927	Down	4.44e-06	3.56e-05
FBgn0037843	1454	415	293	30.0586	21.2412	-0.500911	Down	4.63e-06	3.71e-05
FBgn0034975	6971	900	1104	13.5967	16.6936	0.296043	Up	4.65e-06	3.72e-05
FBgn0032369	3311	27	3	0.858795	0.0955077	-3.16863	Down	4.7e-06	3.76e-05
FBgn0040679	328	27	3	8.66912	0.964103	-3.16863	Down	4.7e-06	3.76e-05
FBgn0035852	1508	72	27	5.02824	1.88729	-1.41374	Down	4.79e-06	3.83e-05
FBgn0261985	4116	1606	1874	41.0918	47.9922	0.223948	Up	4.85e-06	3.87e-05
FBgn0039796	1750	48	13	2.88861	0.783035	-1.88322	Down	4.9e-06	3.91e-05
FBgn0036580	650	161	89	26.0854	14.4329	-0.853884	Down	4.92e-06	3.92e-05
FBgn0031786	584	34	6	6.13128	1.08297	-2.5012	Down	4.94e-06	3.94e-05
FBgn0039064	6772	5521	6006	85.859	93.4856	0.122774	Up	4.97e-06	3.96e-05
FBgn0038197	3916	1003	1217	26.9739	32.7585	0.280307	Up	4.98e-06	3.97e-05
FBgn0000382	7664	4667	5114	64.1309	70.3366	0.133256	Up	5e-06	3.98e-05
FBgn0038909	1612	89	38	5.81447	2.48482	-1.22651	Down	5.04e-06	4.01e-05
FBgn0030376	5849	95	42	1.71052	0.756909	-1.17624	Down	5.06e-06	4.02e-05
FBgn0051414	2031	263	378	13.6374	19.6181	0.524623	Up	5.07e-06	4.03e-05
FBgn0024987	3094	2700	3043	91.9027	103.671	0.173834	Up	5.09e-06	4.04e-05
FBgn0025678	1722	614	464	37.5509	28.4028	-0.402815	Down	5.15e-06	4.08e-05
FBgn0083956	6369	1365	1136	22.5708	18.8011	-0.263639	Down	5.15e-06	4.08e-05
FBgn0036159	1356	75	29	5.82487	2.25431	-1.36954	Down	5.16e-06	4.09e-05
FBgn0041585	3606	1066	865	31.1327	25.2852	-0.300136	Down	5.19e-06	4.11e-05
FBgn0083946	2860	46	12	1.69386	0.442274	-1.9373	Down	5.21e-06	4.12e-05
FBgn0250846	823	46	12	5.88631	1.53694	-1.9373	Down	5.21e-06	4.12e-05
FBgn0029888	1322	1067	866	84.9998	69.0498	-0.299822	Down	5.25e-06	4.14e-05
FBgn0037933	1107	383	267	36.4365	25.4238	-0.519205	Down	5.45e-06	4.31e-05
FBgn0031260	1736	572	428	34.7001	25.9878	-0.417105	Down	5.5e-06	4.34e-05
FBgn0024740	1402	45	99	3.38026	7.44326	1.1388	Up	5.58e-06	4.4e-05
FBgn0034251	2143	38	8	1.86744	0.393499	-2.24663	Down	5.62e-06	4.43e-05
FBgn0035263	1258	42	10	3.51604	0.837906	-2.06909	Down	5.63e-06	4.44e-05
FBgn0037512	1523	42	10	2.90425	0.692112	-2.06909	Down	5.63e-06	4.43e-05
FBgn0039235	972	42	10	4.55059	1.08445	-2.06909	Down	5.63e-06	4.44e-05
FBgn0052440	633	40	9	6.6549	1.4987	-2.1507	Down	5.7e-06	4.48e-05
FBgn0259184	648	40	9	6.50085	1.46401	-2.1507	Down	5.7e-06	4.48e-05
FBgn0031248	898	24	2	2.81462	0.234763	-3.58366	Down	5.71e-06	4.47e-05
FBgn0031296	1368	24	2	1.84761	0.154106	-3.58366	Down	5.71e-06	4.47e-05
FBgn0032658	1767	24	2	1.43041	0.119308	-3.58366	Down	5.71e-06	4.48e-05
FBgn0032858	1691	179	103	11.1479	6.42051	-0.796016	Down	5.71e-06	4.47e-05
FBgn0259922	670	24	2	3.77243	0.314653	-3.58366	Down	5.71e-06	4.48e-05
FBgn0261291	570	24	2	4.43426	0.369855	-3.58366	Down	5.71e-06	4.48e-05
FBgn0263078	1426	24	2	1.77246	0.147838	-3.58366	Down	5.71e-06	4.47e-05
FBgn0061435	573	21	1	3.85967	0.183959	-4.39102	Down	5.78e-06	4.52e-05
FBgn0036224	1391	65	23	4.9212	1.74292	-1.49751	Down	5.8e-06	4.54e-05
FBgn0083986	495	167	94	35.5301	20.017	-0.827816	Down	5.86e-06	4.58e-05
FBgn0034475	593	188	110	33.3878	19.553	-0.77193	Down	5.95e-06	4.65e-05
FBgn0034938	1331	224	138	17.7237	10.9289	-0.697531	Down	6.02e-06	4.69e-05
FBgn0037715	1191	1030	834	91.0774	73.8126	-0.303226	Down	6.09e-06	4.75e-05
FBgn0015522	1744	306	428	18.4782	25.8686	0.485378	Up	6.12e-06	4.77e-05
FBgn0259791	2002	29	4	1.52552	0.210607	-2.85668	Down	6.24e-06	4.86e-05
FBgn0033313	7805	6448	6965	87.0036	94.0642	0.112571	Up	6.29e-06	4.89e-05
FBgn0263220	4048	2133	2436	55.4926	63.4327	0.192929	Up	6.36e-06	4.94e-05
FBgn0259736	5314	2272	1976	45.0269	39.196	-0.200081	Down	6.38e-06	4.96e-05
FBgn0032494	925	1180	970	134.346	110.537	-0.281431	Down	6.47e-06	5.02e-05
FBgn0036962	1947	68	25	3.67814	1.35347	-1.44231	Down	6.47e-06	5.02e-05
FBgn0051010	1270	68	25	5.63885	2.07497	-1.44231	Down	6.47e-06	5.02e-05
FBgn0015776	2195	3354	2992	160.921	143.682	-0.163473	Down	6.51e-06	5.05e-05
FBgn0085479	1472	58	19	4.14959	1.36057	-1.60875	Down	6.53e-06	5.06e-05
FBgn0261502	673	51	15	7.98068	2.34937	-1.76424	Down	6.57e-06	5.09e-05
FBgn0003371	4805	3161	3526	69.2813	77.3508	0.158951	Up	6.76e-06	5.23e-05
FBgn0038407	2121	717	556	35.6011	27.6319	-0.365589	Down	6.78e-06	5.25e-05
FBgn0031476	998	134	70	14.1403	7.39339	-0.935507	Down	6.82e-06	5.27e-05
FBgn0021800	3080	824	1016	28.1748	34.7712	0.303483	Up	6.86e-06	5.3e-05
FBgn0004885	5377	2107	2407	41.2676	47.1859	0.193345	Up	6.91e-06	5.33e-05
FBgn0036585	434	157	87	38.0974	21.1303	-0.850378	Down	6.96e-06	5.37e-05
FBgn0024997	2283	355	245	16.376	11.3119	-0.533738	Down	7.19e-06	5.54e-05
FBgn0020496	2503	1365	1608	57.4324	67.7176	0.237666	Up	7.37e-06	5.68e-05
FBgn0031920	1993	124	63	6.55238	3.33203	-0.975617	Down	7.42e-06	5.71e-05
FBgn0037829	1709	31	5	1.91031	0.308393	-2.63097	Down	7.52e-06	5.79e-05
FBgn0051206	870	74	29	8.95772	3.51362	-1.35017	Down	7.52e-06	5.79e-05
FBgn0032397	2255	506	373	23.6314	17.4357	-0.438662	Down	7.53e-06	5.79e-05
FBgn0035001	6712	3515	3897	55.1516	61.2004	0.150139	Up	7.59e-06	5.83e-05
FBgn0001314	8278	17	0	0.216276	0.01	-4.4348	Down	7.69e-06	5.91e-05
FBgn0036421	783	17	0	2.28651	0.01	-7.837	Down	7.69e-06	5.9e-05
FBgn0040958	610	17	0	2.93497	0.01	-8.1972	Down	7.69e-06	5.9e-05
FBgn0051016	3923	17	0	0.456368	0.01	-5.51213	Down	7.69e-06	5.89e-05
FBgn0051404	883	17	0	2.02756	0.01	-7.6636	Down	7.69e-06	5.9e-05
FBgn0031835	4643	1157	1381	26.2434	31.3524	0.256624	Up	7.79e-06	5.96e-05
FBgn0050222	1648	47	13	3.00349	0.8315	-1.85285	Down	7.79e-06	5.96e-05
FBgn0030079	631	529	684	88.29	114.262	0.372028	Up	7.82e-06	5.98e-05
FBgn0003134	2235	1292	1528	60.8793	72.0646	0.243338	Up	7.83e-06	5.99e-05
FBgn0034138	784	7047	6521	946.615	876.747	-0.110617	Down	8.06e-06	6.15e-05
FBgn0086706	2223	1995	2285	94.5123	108.348	0.197105	Up	8.07e-06	6.16e-05
FBgn0028487	3362	898	718	28.1296	22.5114	-0.321432	Down	8.1e-06	6.18e-05
FBgn0032632	1069	69	26	6.79761	2.56373	-1.40679	Down	8.21e-06	6.26e-05
FBgn0012037	2006	679	524	35.6471	27.5345	-0.372545	Down	8.3e-06	6.32e-05
FBgn0032373	2551	33	6	1.36235	0.247923	-2.45813	Down	8.47e-06	6.44e-05
FBgn0033893	489	33	6	7.10706	1.29336	-2.45813	Down	8.47e-06	6.45e-05
FBgn0035218	2273	86	37	3.98459	1.71585	-1.21551	Down	8.47e-06	6.45e-05
FBgn0261998	4777	33	6	0.727518	0.132395	-2.45813	Down	8.47e-06	6.44e-05
FBgn0034684	1583	26	3	1.72973	0.199764	-3.11418	Down	8.52e-06	6.48e-05
FBgn0036333	3357	484	632	15.1837	19.8446	0.386217	Up	8.61e-06	6.54e-05
FBgn0015400	4968	704	880	14.9237	18.6714	0.323227	Up	8.87e-06	6.72e-05
FBgn0035091	3248	529	683	17.1524	22.1657	0.369917	Up	8.87e-06	6.73e-05
FBgn0262869	7531	1669	1934	23.3393	27.0695	0.213903	Up	8.87e-06	6.73e-05
FBgn0011259	9751	1633	1895	17.6369	20.485	0.215972	Up	9.04e-06	6.85e-05
FBgn0028850	814	35	7	4.52823	0.906462	-2.32063	Down	9.08e-06	6.87e-05
FBgn0050334	638	35	7	5.7774	1.15652	-2.32063	Down	9.08e-06	6.88e-05
FBgn0050485	3102	35	7	1.18826	0.237866	-2.32063	Down	9.08e-06	6.87e-05
FBgn0052982	3398	681	854	21.1061	26.4917	0.327881	Up	9.15e-06	6.92e-05
FBgn0035957	1286	75	30	6.14194	2.45899	-1.32063	Down	9.3e-06	7.02e-05
FBgn0262801	855	605	460	74.5202	56.7111	-0.394002	Down	9.3e-06	7.02e-05
FBgn0039178	2712	789	622	30.6388	24.1756	-0.341811	Down	9.32e-06	7.03e-05
FBgn0262579	6741	9920	9297	154.979	145.377	-0.0922755	Down	9.34e-06	7.04e-05
FBgn0036731	2133	39	9	1.92557	0.444762	-2.11418	Down	9.4e-06	7.08e-05
FBgn0033484	3775	9010	9606	251.358	268.227	0.093708	Up	9.43e-06	7.1e-05
FBgn0035568	1142	67	25	6.17865	2.30754	-1.42093	Down	9.56e-06	7.19e-05
FBgn0262100	1001	67	25	7.04897	2.63258	-1.42093	Down	9.56e-06	7.2e-05
FBgn0000071	1833	36	84	2.06835	4.83051	1.22369	Up	9.59e-06	7.21e-05
FBgn0086708	3357	1753	2023	54.994	63.5215	0.20797	Up	9.75e-06	7.32e-05
FBgn0038683	2679	648	498	25.4734	19.5944	-0.378549	Down	9.88e-06	7.42e-05
FBgn0046692	1893	723	564	40.2228	31.4054	-0.357001	Down	9.89e-06	7.42e-05
FBgn0031142	2140	62	22	3.05115	1.08364	-1.49347	Down	1e-05	7.5e-05
FBgn0010039	746	83	150	11.7172	21.1948	0.855079	Up	1.01e-05	7.54e-05
FBgn0024983	1976	258	167	13.7505	8.90852	-0.626224	Down	1.01e-05	7.54e-05
FBgn0053704	723	50	15	7.28311	2.1869	-1.73567	Down	1.03e-05	7.69e-05
FBgn0034774	657	23	2	3.68678	0.320879	-3.52226	Down	1.06e-05	7.92e-05
FBgn0040508	3564	120	61	3.54592	1.80413	-0.974854	Down	1.06e-05	7.91e-05
FBgn0051013	1766	23	2	1.37158	0.119376	-3.52226	Down	1.06e-05	7.92e-05
FBgn0001341	3670	192	115	5.5096	3.30299	-0.738173	Down	1.07e-05	8.02e-05
FBgn0052672	1211	4722	5155	410.645	448.705	0.127874	Up	1.07e-05	8.01e-05
FBgn0024277	9510	4704	5136	52.0921	56.9273	0.128056	Up	1.08e-05	8.07e-05
FBgn0026197	1002	3651	4033	383.733	424.264	0.144861	Up	1.09e-05	8.15e-05
FBgn0037936	1415	281	186	20.9139	13.8558	-0.593968	Down	1.1e-05	8.21e-05
FBgn0038820	1000	1401	1177	147.545	124.066	-0.250043	Down	1.13e-05	8.42e-05
FBgn0040510	3567	48	14	1.41717	0.413715	-1.77631	Down	1.13e-05	8.41e-05
FBgn0033366	1956	329	451	17.7138	24.3043	0.456339	Up	1.15e-05	8.56e-05
FBgn0052627	4542	995	808	23.0707	18.7517	-0.299042	Down	1.15e-05	8.54e-05
FBgn0000541	9296	2365	2674	26.7929	30.3209	0.178459	Up	1.16e-05	8.59e-05
FBgn0028978	2372	194	290	8.61335	12.8872	0.581296	Up	1.17e-05	8.69e-05
FBgn0030913	5691	807	992	14.9338	18.3738	0.299071	Up	1.17e-05	8.68e-05
FBgn0033969	2059	79	33	4.04069	1.6894	-1.25809	Down	1.17e-05	8.69e-05
FBgn0038377	1283	79	33	6.48463	2.71121	-1.25809	Down	1.17e-05	8.68e-05
FBgn0262114	4372	2001	2286	48.2005	55.1153	0.193404	Up	1.17e-05	8.68e-05
FBgn0000210	9822	336	459	3.60267	4.92594	0.451332	Up	1.18e-05	8.76e-05
FBgn0036257	2262	983	1186	45.7663	55.2673	0.27214	Up	1.18e-05	8.72e-05
FBgn0029890	1659	68	26	4.31666	1.65197	-1.38572	Down	1.21e-05	8.93e-05
FBgn0025620	1609	278	184	18.1959	12.0542	-0.59408	Down	1.22e-05	9.05e-05
FBgn0001942	1939	10802	11443	586.694	622.069	0.0844662	Up	1.27e-05	9.39e-05
FBgn0051287	777	53	17	7.18356	2.30624	-1.63916	Down	1.27e-05	9.41e-05
FBgn0003074	2515	4835	5269	202.462	220.834	0.125313	Up	1.28e-05	9.45e-05
FBgn0032511	728	1357	1138	196.306	164.773	-0.252621	Down	1.28e-05	9.44e-05
FBgn0035734	1108	451	329	42.8669	31.2991	-0.453741	Down	1.29e-05	9.53e-05
FBgn0035918	2483	12	44	0.508967	1.86789	1.87577	Up	1.29e-05	9.53e-05
FBgn0259210	4377	2147	1869	51.6583	45.01	-0.198756	Down	1.3e-05	9.6e-05
FBgn0037385	1118	30	5	2.82595	0.471416	-2.58366	Down	1.31e-05	9.62e-05
FBgn0039312	1334	108	53	8.52615	4.1879	-1.02567	Down	1.32e-05	9.72e-05
FBgn0011239	1489	44	12	3.11202	0.849499	-1.87317	Down	1.33e-05	9.78e-05
FBgn0031187	5176	1380	1617	28.0782	32.93	0.229951	Up	1.33e-05	9.77e-05
FBgn0031263	853	272	383	33.5819	47.3288	0.495037	Up	1.33e-05	9.76e-05
FBgn0037723	1513	487	360	33.8981	25.0807	-0.434626	Down	1.33e-05	9.74e-05
FBgn0030600	16166	2759	3089	17.9736	20.1415	0.164294	Up	1.36e-05	9.96e-05
FBgn0028496	6707	1562	1813	24.5266	28.4935	0.216284	Up	1.37e-05	0.000100737
FBgn0037290	1116	827	659	78.0416	62.244	-0.32631	Down	1.4e-05	0.00010257
FBgn0040075	1772	187	112	11.1138	6.6624	-0.73824	Down	1.4e-05	0.000102401
FBgn0036877	1652	66	25	4.20745	1.59517	-1.39924	Down	1.41e-05	0.000103079
FBgn0031784	1290	83	36	6.776	2.94164	-1.20382	Down	1.42e-05	0.000103742
FBgn0033330	1145	83	36	7.6341	3.31416	-1.20382	Down	1.42e-05	0.000103801
FBgn0260400	10229	2418	2727	24.8948	28.1014	0.1748	Up	1.42e-05	0.00010367
FBgn0263998	5956	778	958	13.7566	16.9546	0.301555	Up	1.42e-05	0.00010358
FBgn0038049	1351	357	250	27.829	19.5057	-0.512697	Down	1.43e-05	0.00010441
FBgn0028427	1806	867	695	50.5576	40.5642	-0.31772	Down	1.44e-05	0.000105285
FBgn0042201	538	3249	2906	635.993	569.363	-0.159662	Down	1.44e-05	0.00010515
FBgn0015907	2173	1776	2042	86.0733	99.054	0.202651	Up	1.47e-05	0.000106756
FBgn0036836	2100	70	131	3.51046	6.57549	0.905439	Up	1.49e-05	0.000108453
FBgn0037283	603	61	22	10.6536	3.84575	-1.47001	Down	1.49e-05	0.000108628
FBgn0038567	1470	40	10	2.86568	0.717065	-1.9987	Down	1.49e-05	0.00010865
FBgn0064225	1552	14372	15102	975.238	1025.7	0.0727781	Up	1.49e-05	0.000108663
FBgn0034601	821	69	27	8.85097	3.46654	-1.35234	Down	1.51e-05	0.00010942
FBgn0035875	1001	0	16	0.01	1.68485	7.39648	Up	1.51e-05	0.000109934
FBgn0000274	1350	34	7	2.65235	0.546563	-2.27881	Down	1.53e-05	0.000110893
FBgn0030940	6046	34	7	0.592237	0.122041	-2.27881	Down	1.53e-05	0.000110955
FBgn0004372	2267	16	0	0.743282	0.01	-6.21584	Down	1.54e-05	0.000111067
FBgn0030441	752	16	0	2.24072	0.01	-7.80782	Down	1.54e-05	0.000111317
FBgn0030620	983	16	0	1.71416	0.01	-7.42136	Down	1.54e-05	0.000110819
FBgn0030837	661	16	0	2.5492	0.01	-7.9939	Down	1.54e-05	0.000111379
FBgn0031251	4436	329	227	7.81069	5.39399	-0.534096	Down	1.54e-05	0.000110826
FBgn0032625	897	25	3	2.93517	0.352537	-3.05759	Down	1.54e-05	0.000110843
FBgn0034053	2092	241	155	12.1322	7.80991	-0.635466	Down	1.54e-05	0.000111294
FBgn0034904	577	38	9	6.93574	1.64416	-2.0767	Down	1.54e-05	0.000110978
FBgn0036089	683	16	0	2.46709	0.01	-7.94666	Down	1.54e-05	0.000111254
FBgn0037402	1575	16	0	1.06985	0.01	-6.74127	Down	1.54e-05	0.000111129
FBgn0038014	952	16	0	1.76998	0.01	-7.46759	Down	1.54e-05	0.000111005
FBgn0039077	1020	16	0	1.65198	0.01	-7.36805	Down	1.54e-05	0.000111192
FBgn0043539	395	16	0	4.26587	0.01	-8.7367	Down	1.54e-05	0.000110943
FBgn0050429	1060	38	9	3.7754	0.894979	-2.0767	Down	1.54e-05	0.000110916
FBgn0085461	723	25	3	3.64155	0.43738	-3.05759	Down	1.54e-05	0.000110905
FBgn0262365	488	16	0	3.45291	0.01	-8.43167	Down	1.54e-05	0.000110881
FBgn0035850	2382	786	966	34.7509	42.7476	0.298793	Up	1.55e-05	0.000111286
FBgn0028856	1283	36	8	2.95502	0.657263	-2.16863	Down	1.56e-05	0.000111848
FBgn0031644	1323	36	8	2.86568	0.637392	-2.16863	Down	1.56e-05	0.000111786
FBgn0032219	1431	96	45	7.06507	3.31474	-1.09181	Down	1.56e-05	0.000111742
FBgn0034560	1105	36	8	3.43104	0.763139	-2.16863	Down	1.56e-05	0.000111724
FBgn0263456	5420	6864	7373	133.371	143.391	0.104502	Up	1.56e-05	0.000111825
FBgn0035656	1676	257	168	16.1489	10.566	-0.612008	Down	1.58e-05	0.000112784
FBgn0086907	870	106	52	12.8313	6.30029	-1.02618	Down	1.58e-05	0.000112921
FBgn0034277	2340	684	533	30.784	24.0097	-0.358561	Down	1.59e-05	0.000113498
FBgn0030803	1700	49	15	3.03551	0.930076	-1.70652	Down	1.6e-05	0.000114158
FBgn0034262	2581	130	209	5.30445	8.53561	0.686291	Up	1.62e-05	0.000115968
FBgn0033570	612	858	688	147.646	118.499	-0.31727	Down	1.64e-05	0.000117281
FBgn0032609	1624	87	39	5.64181	2.53136	-1.15624	Down	1.67e-05	0.000119226
FBgn0017549	2281	2806	3135	129.553	144.873	0.16125	Up	1.68e-05	0.000119741
FBgn0034546	1638	84	37	5.4007	2.38103	-1.18156	Down	1.69e-05	0.000120173
FBgn0035323	636	117	60	19.3738	9.94421	-0.962175	Down	1.69e-05	0.000120456
FBgn0038282	3282	721	893	23.1356	28.6807	0.30996	Up	1.69e-05	0.000120562
FBgn0001078	5910	1156	1371	20.5994	24.4527	0.247387	Up	1.7e-05	0.000120884
FBgn0032650	1413	54	18	4.02473	1.34278	-1.58366	Down	1.72e-05	0.000122356
FBgn0036438	616	54	18	9.23205	3.08012	-1.58366	Down	1.72e-05	0.000122289
FBgn0025583	372	843	675	238.655	191.266	-0.319346	Down	1.73e-05	0.000122897
FBgn0039831	3900	1219	1439	32.9173	38.8931	0.240668	Up	1.77e-05	0.00012576
FBgn0023172	8435	2548	2861	31.8126	35.7527	0.168454	Up	1.79e-05	0.000126969
FBgn0032208	8344	4003	4392	50.5238	55.4835	0.135096	Up	1.81e-05	0.000128258
FBgn0028688	1389	472	349	35.787	26.485	-0.43426	Down	1.83e-05	0.000129616
FBgn0023515	3511	94	44	2.81956	1.32099	-1.09386	Down	1.86e-05	0.000131792
FBgn0030719	2680	3297	2956	129.559	116.264	-0.156208	Down	1.89e-05	0.000133903
FBgn0039043	1407	381	508	28.5178	38.058	0.416337	Up	1.89e-05	0.00013385
FBgn0052392	2507	230	147	9.66181	6.18072	-0.644518	Down	1.9e-05	0.000134081
FBgn0040257	1566	2	22	0.1345	1.48084	3.46073	Up	1.92e-05	0.000136056
FBgn0032424	1413	73	30	5.44084	2.23797	-1.28163	Down	1.93e-05	0.000136572
FBgn0028862	2969	389	517	13.7983	18.3551	0.411693	Up	1.95e-05	0.000137691
FBgn0029667	2254	27	4	1.26152	0.187061	-2.75359	Down	1.95e-05	0.000137489
FBgn0029725	1418	27	4	2.00527	0.297344	-2.75359	Down	1.95e-05	0.000137564
FBgn0035935	5745	27	4	0.494947	0.0733916	-2.75359	Down	1.95e-05	0.000137414
FBgn0038220	2315	1142	946	51.9517	43.0741	-0.270351	Down	1.95e-05	0.000137577
FBgn0050488	917	27	4	3.10084	0.459798	-2.75359	Down	1.95e-05	0.000137339
FBgn0052574	1310	27	4	2.17059	0.321858	-2.75359	Down	1.95e-05	0.000137639
FBgn0063261	655	27	4	4.34118	0.643717	-2.75359	Down	1.95e-05	0.000137264
FBgn0031596	939	22	2	2.46741	0.224513	-3.45813	Down	1.96e-05	0.000137919
FBgn0038796	973	22	2	2.38119	0.216667	-3.45813	Down	1.96e-05	0.000137844
FBgn0085386	5755	819	1000	14.9873	18.316	0.289364	Up	2e-05	0.000140252
FBgn0032553	1422	65	25	4.81392	1.85318	-1.37721	Down	2.07e-05	0.000145013
FBgn0038296	4431	302	206	7.17778	4.90051	-0.550605	Down	2.07e-05	0.000145227
FBgn0038977	814	65	25	8.40957	3.23737	-1.37721	Down	2.07e-05	0.000145092
FBgn0036741	4338	1530	1773	37.1438	43.0819	0.21396	Up	2.09e-05	0.000146361
FBgn0031295	793	119	62	15.8037	8.24128	-0.939322	Down	2.11e-05	0.00014779
FBgn0031444	1147	19	1	1.74452	0.0918994	-4.24663	Down	2.12e-05	0.000148054
FBgn0031623	694	19	1	2.88323	0.151886	-4.24663	Down	2.12e-05	0.000148134
FBgn0011327	1394	203	126	15.3362	9.52761	-0.686757	Down	2.15e-05	0.000150087
FBgn0035473	1313	1012	829	81.171	66.5527	-0.286466	Down	2.16e-05	0.000150799
FBgn0035231	1697	832	667	51.6329	41.4305	-0.317597	Down	2.17e-05	0.000151373
FBgn0261642	7651	4905	5330	67.5159	73.432	0.121182	Up	2.17e-05	0.000151351
FBgn0262598	2528	60	22	2.49953	0.917322	-1.44616	Down	2.22e-05	0.000154915
FBgn0032140	685	597	752	91.7844	115.719	0.334301	Up	2.24e-05	0.000156226
FBgn0029837	1972	169	256	9.02537	13.6839	0.60042	Up	2.25e-05	0.000156853
FBgn0052985	1962	29	5	1.55662	0.268625	-2.53475	Down	2.26e-05	0.000157558
FBgn0037894	3311	190	116	6.04337	3.69296	-0.710575	Down	2.28e-05	0.000158935
FBgn0028899	7140	135	74	1.99123	1.09247	-0.866063	Down	2.32e-05	0.000161367
FBgn0052726	458	412	299	94.7364	68.8148	-0.4612	Down	2.32e-05	0.000161568
FBgn0029704	2244	164	96	7.69673	4.50946	-0.77129	Down	2.39e-05	0.000166168
FBgn0020655	2085	667	521	33.6903	26.3395	-0.355104	Down	2.4e-05	0.000166997
FBgn0038652	2717	560	427	21.7062	16.5659	-0.389891	Down	2.41e-05	0.000167217
FBgn0051413	1783	31	6	1.83103	0.354712	-2.36793	Down	2.46e-05	0.000170859
FBgn0051525	1171	31	6	2.78798	0.540095	-2.36793	Down	2.46e-05	0.000170951
FBgn0052650	1167	31	6	2.79754	0.541947	-2.36793	Down	2.46e-05	0.000170767
FBgn0052651	3719	48	15	1.35925	0.425149	-1.67677	Down	2.47e-05	0.000171475
FBgn0038209	945	37	9	4.12339	1.00389	-2.03823	Down	2.52e-05	0.000174765
FBgn0034739	1071	33	7	3.24496	0.688945	-2.23574	Down	2.56e-05	0.000177429
FBgn0085407	2393	574	725	25.2612	31.9353	0.33823	Up	2.57e-05	0.000177693
FBgn0002922	1532	35	8	2.40599	0.550437	-2.12798	Down	2.58e-05	0.000178121
FBgn0036345	699	35	8	5.27322	1.20639	-2.12798	Down	2.58e-05	0.000178216
FBgn0003392	4633	9610	10193	218.447	231.908	0.0862697	Up	2.59e-05	0.000179077
FBgn0262483	8343	3758	4128	47.4373	52.1547	0.136777	Up	2.59e-05	0.000178755
FBgn0037547	2018	53	18	2.76592	0.940216	-1.5567	Down	2.61e-05	0.000180181
FBgn0085413	8154	1491	1728	19.2571	22.3383	0.214122	Up	2.62e-05	0.000180899
FBgn0053558	7918	2454	2755	32.6395	36.676	0.168216	Up	2.63e-05	0.000180961
FBgn0261569	7653	696	861	9.57773	11.859	0.308225	Up	2.65e-05	0.000182481
FBgn0264495	8929	1548	1789	18.258	21.1195	0.210047	Up	2.68e-05	0.000184528
FBgn0038147	1322	321	223	25.5716	17.7807	-0.52423	Down	2.69e-05	0.000185146
FBgn0033900	1800	232	150	13.5738	8.78405	-0.627863	Down	2.71e-05	0.000186355
FBgn0036751	1694	46	14	2.85976	0.871146	-1.71491	Down	2.76e-05	0.000189757
FBgn0053287	3434	46	14	1.41073	0.429738	-1.71491	Down	2.76e-05	0.000189656
FBgn0040688	608	24	3	4.15712	0.520108	-2.9987	Down	2.77e-05	0.000190299
FBgn0031116	5235	793	968	15.953	19.491	0.288986	Up	2.78e-05	0.000190448
FBgn0015279	4396	701	866	16.7937	20.7652	0.306252	Up	2.81e-05	0.000192732
FBgn0028669	2715	61	23	2.36616	0.892964	-1.40588	Down	2.82e-05	0.000193329
FBgn0035121	3411	1071	885	33.0668	27.3488	-0.27391	Down	2.82e-05	0.000193239
FBgn0023170	286	3316	2981	1221.05	1098.68	-0.152348	Down	2.83e-05	0.000194
FBgn0260003	11967	2165	2447	19.0527	21.5538	0.177946	Up	2.87e-05	0.000196205
FBgn0001624	7249	3787	4156	55.0177	60.4329	0.13544	Up	2.9e-05	0.000198622
FBgn0015803	5684	652	811	12.0803	15.0398	0.316129	Up	2.96e-05	0.000202288
FBgn0032214	986	324	226	34.6061	24.1606	-0.518372	Down	2.98e-05	0.000203718
FBgn0051693	2104	64	25	3.20346	1.25248	-1.35484	Down	3.02e-05	0.000206379
FBgn0036505	1451	821	660	59.5883	47.946	-0.313617	Down	3.06e-05	0.000208955
FBgn0040996	524	44	13	8.84314	2.6151	-1.75769	Down	3.06e-05	0.000208619
FBgn0010638	833	614	476	77.6262	60.2335	-0.365978	Down	3.07e-05	0.000209153
FBgn0030667	2970	15	0	0.531888	0.01	-5.73305	Down	3.07e-05	0.000208603
FBgn0032286	2816	549	419	20.5317	15.684	-0.388557	Down	3.07e-05	0.000209284
FBgn0034956	1753	15	0	0.901144	0.01	-6.49369	Down	3.07e-05	0.000208712
FBgn0035955	1113	15	0	1.41932	0.01	-7.14906	Down	3.07e-05	0.000209153
FBgn0037023	1135	15	0	1.39181	0.01	-7.12082	Down	3.07e-05	0.000208932
FBgn0037571	883	15	0	1.78902	0.01	-7.48303	Down	3.07e-05	0.000209263
FBgn0051933	2076	15	0	0.760937	0.01	-6.24971	Down	3.07e-05	0.000209374
FBgn0053252	819	15	0	1.92882	0.01	-7.59158	Down	3.07e-05	0.000209042
FBgn0264552	945	15	0	1.67165	0.01	-7.38513	Down	3.07e-05	0.000208822
FBgn0004436	2168	2269	1995	110.22	96.9973	-0.184369	Down	3.08e-05	0.000208854
FBgn0036834	1309	313	217	25.182	17.4742	-0.527168	Down	3.09e-05	0.000209678
FBgn0085391	2732	291	400	11.2175	15.4332	0.46028	Up	3.13e-05	0.000212221
FBgn0263120	3887	5165	5592	139.94	151.645	0.115895	Up	3.13e-05	0.000211861
FBgn0001186	3924	4517	4917	121.229	132.083	0.123713	Up	3.15e-05	0.000212988
FBgn0004404	601	1159	1367	203.093	239.756	0.239432	Up	3.15e-05	0.000213019
FBgn0037636	4932	2846	3166	60.7711	67.665	0.155025	Up	3.15e-05	0.000212912
FBgn0036437	964	88	41	9.6137	4.48315	-1.10058	Down	3.16e-05	0.000213568
FBgn0039802	725	474	354	68.8534	51.4685	-0.419838	Down	3.16e-05	0.000213442
FBgn0053098	1183	88	41	7.83399	3.65322	-1.10058	Down	3.16e-05	0.000213456
FBgn0033364	941	67	27	7.49843	3.02448	-1.3099	Down	3.17e-05	0.000214144
FBgn0052396	1649	67	27	4.27897	1.72591	-1.3099	Down	3.17e-05	0.000214033
FBgn0259211	6029	310	422	5.41504	7.37808	0.446274	Up	3.23e-05	0.000217698
FBgn0030895	1490	797	639	56.3322	45.2054	-0.317464	Down	3.25e-05	0.000218981
FBgn0083950	4899	1211	1423	26.0328	30.6178	0.234036	Up	3.25e-05	0.000218869
FBgn0085229	290	241	158	87.5193	57.4295	-0.607809	Down	3.25e-05	0.000218882
FBgn0028374	1033	910	1095	92.774	111.735	0.268292	Up	3.27e-05	0.000220279
FBgn0030777	809	59	22	7.68048	2.86649	-1.42191	Down	3.29e-05	0.000220995
FBgn0037460	830	59	22	7.48616	2.79396	-1.42191	Down	3.29e-05	0.000221111
FBgn0028662	1369	2319	2043	178.395	157.304	-0.181514	Down	3.32e-05	0.000223243
FBgn0045866	813	653	511	84.5878	66.2531	-0.35246	Down	3.33e-05	0.000223215
FBgn0052677	8469	2236	2520	27.8051	31.3649	0.173803	Up	3.33e-05	0.000223288
FBgn0031462	1930	73	31	3.98337	1.69309	-1.23433	Down	3.34e-05	0.000224056
FBgn0014395	1358	26	4	2.01632	0.310482	-2.69914	Down	3.43e-05	0.000229471
FBgn0030764	1500	26	4	1.82544	0.28109	-2.69914	Down	3.43e-05	0.000229828
FBgn0031169	5469	26	4	0.500669	0.0770954	-2.69914	Down	3.43e-05	0.00022959
FBgn0050103	1956	26	4	1.39988	0.21556	-2.69914	Down	3.43e-05	0.000229709
FBgn0264492	1786	1092	906	64.3911	53.4716	-0.268091	Down	3.43e-05	0.000229891
FBgn0039054	4234	8806	9356	219.035	232.925	0.0887043	Up	3.44e-05	0.000230139
FBgn0004828	2212	6503	6034	309.609	287.539	-0.106691	Down	3.5e-05	0.000233511
FBgn0028325	1996	3369	3035	177.756	160.278	-0.149325	Down	3.5e-05	0.000233711
FBgn0015766	2722	12733	13390	492.638	518.524	0.0738829	Up	3.51e-05	0.000233985
FBgn0027330	3211	92	44	3.0174	1.4444	-1.06283	Down	3.52e-05	0.000234709
FBgn0043535	543	305	211	59.1541	40.9599	-0.530267	Down	3.55e-05	0.00023691
FBgn0014073	5236	501	640	10.0768	12.8842	0.354561	Up	3.58e-05	0.000238369
FBgn0259984	5603	365	485	6.86052	9.12425	0.411388	Up	3.58e-05	0.000238348
FBgn0032934	2541	149	229	6.17542	9.49964	0.621335	Up	3.59e-05	0.000238714
FBgn0036156	984	21	2	2.24755	0.214245	-3.39102	Down	3.62e-05	0.000240668
FBgn0051804	856	21	2	2.58363	0.246282	-3.39102	Down	3.62e-05	0.000240793
FBgn0262566	777	21	2	2.84632	0.271322	-3.39102	Down	3.62e-05	0.000240917
FBgn0034603	3014	3401	3066	118.836	107.227	-0.148302	Down	3.63e-05	0.000240886
FBgn0031235	1660	40	11	2.53768	0.698491	-1.8612	Down	3.64e-05	0.000241596
FBgn0003093	3397	1369	1592	42.4417	49.3996	0.219017	Up	3.73e-05	0.000247361
FBgn0033132	1113	4296	3919	406.494	371.156	-0.131209	Down	3.8e-05	0.000252167
FBgn0035695	4620	1455	1240	33.167	28.2915	-0.22938	Down	3.8e-05	0.000251908
FBgn0263258	5024	777	947	16.2876	19.869	0.286749	Up	3.87e-05	0.000256621
FBgn0027615	1815	267	180	15.4924	10.4537	-0.567544	Down	3.9e-05	0.000258052
FBgn0029817	1014	38	10	3.94667	1.03953	-1.9247	Down	3.9e-05	0.000258121
FBgn0039788	1445	38	10	2.7695	0.729471	-1.9247	Down	3.9e-05	0.000257856
FBgn0051105	1728	38	10	2.31593	0.610004	-1.9247	Down	3.9e-05	0.000257988
FBgn0261341	2295	276	381	12.6652	17.4992	0.466422	Up	3.9e-05	0.000258007
FBgn0051665	5711	3562	3914	65.6851	72.2412	0.137256	Up	3.95e-05	0.00026074
FBgn0260758	1332	80	36	6.32515	2.84888	-1.1507	Down	3.95e-05	0.000260793
FBgn0027525	1659	2057	2327	130.579	147.852	0.179229	Up	3.98e-05	0.000262928
FBgn0033639	3810	943	1129	26.0658	31.2353	0.261015	Up	3.99e-05	0.000262917
FBgn0264272	3602	548	692	16.0222	20.2506	0.337895	Up	3.99e-05	0.000263257
FBgn0024807	3833	3678	3331	101.055	91.6035	-0.141667	Down	4e-05	0.000263435
FBgn0262737	9471	7804	8318	86.7774	92.5762	0.0933222	Up	4.03e-05	0.000265693
FBgn0051742	1084	18	1	1.74875	0.0972404	-4.16863	Down	4.04e-05	0.000265665
FBgn0250753	2123	4872	4471	241.681	221.989	-0.122617	Down	4.04e-05	0.000265607
FBgn0003719	3357	75	134	2.35285	4.20755	0.83857	Up	4.06e-05	0.000267251
FBgn0013278	2591	6	30	0.243876	1.22048	2.32323	Up	4.08e-05	0.000268061
FBgn0031842	4679	1573	1350	35.4047	30.4128	-0.21926	Down	4.1e-05	0.000269609
FBgn0051697	660	36	9	5.74439	1.43739	-1.9987	Down	4.11e-05	0.000269741
FBgn0039590	8654	1519	1752	18.4853	21.3399	0.20718	Up	4.12e-05	0.000270296
FBgn0027790	1196	549	421	48.3422	37.1045	-0.381687	Down	4.14e-05	0.00027162
FBgn0031700	652	215	138	34.7277	22.3104	-0.638369	Down	4.14e-05	0.000271564
FBgn0000140	6284	30	6	0.502771	0.100645	-2.32063	Down	4.17e-05	0.000273433
FBgn0038690	1278	30	6	2.47215	0.494876	-2.32063	Down	4.17e-05	0.000273294
FBgn0034261	3465	1563	1799	47.5052	54.7273	0.204177	Up	4.18e-05	0.000273518
FBgn0039655	1233	7	32	0.597888	2.73567	2.19394	Up	4.18e-05	0.00027344
FBgn0032968	1090	34	8	3.28502	0.773641	-2.08616	Down	4.25e-05	0.000277615
FBgn0052568	1539	32	7	2.18976	0.479441	-2.19135	Down	4.28e-05	0.000279612
FBgn0040697	1586	374	494	24.8344	32.8322	0.402772	Up	4.31e-05	0.000281659
FBgn0051462	3159	117	188	3.90051	6.27313	0.685523	Up	4.42e-05	0.000288896
FBgn0030731	2212	771	939	36.7075	44.7462	0.285694	Up	4.44e-05	0.000289461
FBgn0033323	2039	55	20	2.84073	1.03392	-1.45813	Down	4.44e-05	0.000289735
FBgn0038210	860	55	20	6.73518	2.45136	-1.45813	Down	4.44e-05	0.000289589
FBgn0039782	1615	55	20	3.58654	1.30537	-1.45813	Down	4.44e-05	0.000289882
FBgn0262656	9166	330	443	3.79157	5.09448	0.42614	Up	4.48e-05	0.000291978
FBgn0033184	1808	383	278	22.3093	16.2077	-0.46096	Down	4.55e-05	0.000296322
FBgn0035120	808	94	46	12.2518	6.00099	-1.02973	Down	4.6e-05	0.000298969
FBgn0016978	2948	939	770	33.5446	27.5321	-0.284967	Down	4.67e-05	0.000303899
FBgn0031626	1995	69	29	3.64243	1.53226	-1.24924	Down	4.69e-05	0.000305119
FBgn0023506	1732	156	92	9.48553	5.59907	-0.760541	Down	4.7e-05	0.000305068
FBgn0020767	4166	2686	2990	67.9003	75.6533	0.155986	Up	4.71e-05	0.000305826
FBgn0036196	2563	760	926	31.2284	38.0836	0.286312	Up	4.84e-05	0.000314212
FBgn0030242	2272	58	22	2.68847	1.02068	-1.39725	Down	4.85e-05	0.000314725
FBgn0264357	6292	2157	2430	36.1033	40.7093	0.173229	Up	4.86e-05	0.000315369
FBgn0039466	6409	713	874	11.7161	14.3747	0.295031	Up	4.88e-05	0.00031611
FBgn0086357	2042	1687	1458	87.005	75.2624	-0.20917	Down	4.92e-05	0.000318863
FBgn0038685	987	23	3	2.45412	0.320391	-2.9373	Down	4.97e-05	0.000321759
FBgn0085430	13753	1014	1204	7.76471	9.22795	0.249077	Up	4.97e-05	0.000321662
FBgn0037166	1882	229	324	12.8145	18.1469	0.501946	Up	4.99e-05	0.000322647
FBgn0051445	3171	316	426	10.4948	14.1609	0.432228	Up	5.02e-05	0.000324402
FBgn0026666	783	585	454	78.6827	61.1182	-0.364445	Down	5.06e-05	0.00032707
FBgn0028400	3107	5211	5628	176.63	190.937	0.112361	Up	5.07e-05	0.00032717
[truncated: 127 more rows]

## Sheet: Table S1b
Supplementary Table 1b. All differential expressed genes in Fed Vs Hydrated starvation conditions.
GeneID	Gene_length	Fed-Expression	Hydrated starvation-Expression	Fed-RPKM	Hydrated starvation-RPKM	log2 Ratio(Hydrated starvation/Fed)	Up-Down-Regulation(Hydrated starvation/Fed)	P-value	FDR
FBgn0003067	2653	2200	9024	87.3314	377.603	2.1123	Up	0	0
FBgn0028583	573	1582	7049	290.761	1365.67	2.2317	Up	0	0
FBgn0031176	366	1133	4759	326.012	1443.47	2.14654	Up	0	0
FBgn0032505	1169	2400	11070	216.213	1051.25	2.28158	Up	0	0
FBgn0035915	2121	1624	107	80.6363	5.60036	-3.84784	Down	0	0
FBgn0038762	4470	2479	158	58.4055	3.92394	-3.89573	Down	0	0
FBgn0085249	2239	117240	84466	5514.51	4187.95	-0.396989	Down	0	0
FBgn0259795	2137	1449	80	71.4083	4.15584	-4.10288	Down	0	0
FBgn0033868	2122	1282	69	63.625	3.60975	-4.13962	Down	1.14947e-276	1.64808e-273
FBgn0087002	10281	14784	8786	151.44	94.87	-0.674725	Down	2.20916e-272	2.8507e-269
FBgn0036203	4802	22889	15083	501.984	348.689	-0.525698	Down	1.05319e-269	1.23548e-266
FBgn0029831	2602	148	1372	5.99017	58.5356	3.28864	Up	3.7049e-263	3.984e-260
FBgn0036992	1518	1434	3654	99.4861	267.221	1.42546	Up	4.77478e-246	4.73952e-243
FBgn0030999	1613	843	0	55.04	0.01	-12.4263	Down	5.79796e-245	5.34406e-242
FBgn0031653	823	868	4	111.072	0.539552	-7.68552	Down	4.4908e-243	3.86329e-240
FBgn0011823	2571	1080	57	44.2391	2.46119	-4.16789	Down	1.87845e-234	1.51497e-231
FBgn0032699	2868	603	2205	22.1423	85.3498	1.94658	Up	6.15886e-232	4.67494e-229
FBgn0085353	984	55358	42697	5924.75	4816.99	-0.298624	Down	3.31828e-228	2.37884e-225
FBgn0052064	2074	1093	79	55.5004	4.22855	-3.71426	Down	1.05174e-217	7.143e-215
FBgn0028433	2799	657	2164	24.7199	85.8277	1.79577	Up	3.7426e-204	2.41473e-201
FBgn0261560	755	1687	3717	235.317	546.536	1.21571	Up	4.96746e-196	3.05239e-193
FBgn0045770	2640	839	33	33.469	1.38766	-4.5921	Down	2.96974e-194	1.74189e-191
FBgn0031277	483	731	2200	159.388	505.648	1.66559	Up	8.05264e-187	4.51788e-184
FBgn0000053	4522	1458	3293	33.9556	80.8415	1.25144	Up	6.1701e-182	3.31746e-179
FBgn0003863	860	1450	3276	177.564	422.881	1.25192	Up	4.10492e-181	2.1188e-178
FBgn0032269	1873	761	26	42.789	1.54102	-4.79528	Down	8.55618e-181	4.2465e-178
FBgn0046294	766	827	45	113.7	6.52164	-4.12386	Down	1.32812e-178	6.34745e-176
FBgn0030482	2521	589	1888	24.6052	83.1385	1.75655	Up	5.09924e-173	2.35002e-170
FBgn0003889	1841	758	34	43.3611	2.05021	-4.40256	Down	3.76756e-171	1.67643e-168
FBgn0034132	2055	729	31	37.3595	1.67465	-4.47955	Down	1.82234e-166	7.83851e-164
FBgn0010357	802	1709	3532	224.415	488.899	1.12337	Up	1.69714e-164	7.06447e-162
FBgn0033286	1697	783	50	48.592	3.27086	-3.89298	Down	2.95588e-162	1.19196e-159
FBgn0052351	2093	678	29	34.115	1.53816	-4.47113	Down	9.45408e-155	3.69683e-152
FBgn0033287	1079	778	58	75.9352	5.96733	-3.66961	Down	5.86378e-154	2.22548e-151
FBgn0031545	2379	712	42	31.5189	1.95987	-4.00738	Down	6.88308e-151	2.53769e-148
FBgn0000615	2670	693	40	27.3342	1.66311	-4.03875	Down	9.81958e-148	3.51977e-145
FBgn0023129	1529	1673	3348	115.232	243.081	1.07689	Up	7.94118e-146	2.76954e-143
FBgn0034871	849	13319	8981	1652.15	1174.33	-0.492505	Down	2.37008e-140	8.04829e-138
FBgn0034374	7116	562	14	8.31736	0.218406	-5.25104	Down	2.89098e-140	9.56544e-138
FBgn0034144	1664	646	37	40.885	2.46843	-4.0499	Down	4.25534e-138	1.37277e-135
FBgn0035670	936	664	43	74.7097	5.09995	-3.87274	Down	2.62284e-137	8.25491e-135
FBgn0061197	3072	660	50	22.626	1.80685	-3.64643	Down	3.41948e-130	1.05059e-127
FBgn0031728	2162	521	14	25.3786	0.718862	-5.14175	Down	7.72112e-129	2.31705e-126
FBgn0020513	2547	1287	2677	53.2151	116.679	1.13264	Up	8.4275e-127	2.47156e-124
FBgn0034840	1180	576	30	51.4074	2.82236	-4.187	Down	3.34356e-126	9.58784e-124
FBgn0030013	1186	253	1048	22.4657	98.0957	2.12646	Up	1.13072e-124	3.17192e-122
FBgn0033953	1106	566	29	53.8947	2.91082	-4.21064	Down	1.63349e-124	4.48479e-122
FBgn0053340	1152	658	58	60.1532	5.58919	-3.42793	Down	3.12076e-123	8.38964e-121
FBgn0000052	4287	759	1884	18.6455	48.7866	1.38766	Up	8.50532e-123	2.23985e-120
FBgn0032400	755	6040	8437	842.51	1240.55	0.558214	Up	2.23944e-118	5.77955e-116
FBgn0051025	3376	579	40	18.0618	1.31532	-3.77946	Down	1.01643e-117	2.57177e-115
FBgn0039104	873	604	48	72.8631	6.1038	-3.57741	Down	1.97228e-117	4.8943e-115
FBgn0002865	1319	586	45	46.7884	3.7874	-3.62687	Down	2.82834e-115	6.88621e-113
FBgn0035988	1455	526	34	38.0722	2.59411	-3.87542	Down	3.65072e-109	8.72387e-107
FBgn0263006	5133	31811	25052	652.666	541.807	-0.268567	Down	2.93296e-108	6.88126e-106
FBgn0034435	3245	469	22	15.221	0.752629	-4.33798	Down	1.7157e-105	3.95346e-103
FBgn0051077	3149	2592	1176	86.6857	41.458	-1.06414	Down	6.3542e-105	1.4385e-102
FBgn0032382	2237	1908	3329	89.825	165.204	0.879061	Up	5.5933e-104	1.24441e-101
FBgn0052436	5407	481	28	9.36858	0.574877	-4.02651	Down	8.35142e-103	1.82655e-100
FBgn0031859	1239	488	34	41.4795	3.04636	-3.76724	Down	3.20788e-99	6.89908e-97
FBgn0035781	1566	538	50	36.1806	3.54447	-3.35157	Down	4.35748e-99	9.21786e-97
FBgn0036449	2437	903	1934	39.0227	88.0996	1.17482	Up	1.36357e-97	2.83798e-95
FBgn0264695	7147	29886	23636	440.381	367.133	-0.262451	Down	1.56489e-97	3.20529e-95
FBgn0051740	771	510	44	69.6628	6.33536	-3.45889	Down	1.24488e-96	2.51e-94
FBgn0031971	810	1410	2617	183.324	358.667	0.968252	Up	2.55346e-96	5.06921e-94
FBgn0033954	1177	583	71	52.1647	6.69661	-2.96157	Down	1.86654e-95	3.64936e-93
FBgn0036030	2163	2207	3602	107.456	184.867	0.782744	Up	2.01826e-92	3.88711e-90
FBgn0028870	1158	366	10	33.2857	0.95866	-5.11774	Down	1.01245e-90	1.92128e-88
FBgn0086915	1065	488	45	48.2564	4.69068	-3.36285	Down	2.68424e-90	5.01992e-88
FBgn0038373	1799	425	26	24.8796	1.60441	-3.95485	Down	7.6446e-90	1.40923e-87
FBgn0010198	735	3733	5400	534.879	815.604	0.608657	Up	5.13474e-89	9.33221e-87
FBgn0015035	1805	61	486	3.55908	29.8904	3.07011	Up	1.93535e-88	3.46858e-86
FBgn0041102	627	370	15	62.1469	2.65581	-4.54846	Down	5.02134e-86	8.87608e-84
FBgn0038200	714	398	26	58.7043	4.04248	-3.86015	Down	9.82012e-83	1.71242e-80
FBgn0011244	2153	382	23	18.6855	1.18592	-3.97783	Down	3.00314e-81	5.167e-79
FBgn0038248	3436	372	21	11.4018	0.678484	-4.07081	Down	1.78656e-80	3.03339e-78
FBgn0051538	2158	758	181	36.9916	9.31109	-1.99018	Down	2.79362e-78	4.68167e-76
FBgn0264086	2333	394	30	17.7855	1.42751	-3.63913	Down	3.05608e-78	5.05585e-76
FBgn0028396	584	1509	612	272.121	116.335	-1.22596	Down	3.99476e-77	6.52511e-75
FBgn0038208	3351	341	16	10.7168	0.530052	-4.3376	Down	4.21406e-77	6.79728e-75
FBgn0034580	1448	1681	724	122.26	55.5064	-1.13923	Down	1.743e-76	2.77676e-74
FBgn0038658	648	261	0	42.418	0.01	-12.0505	Down	2.45482e-76	3.86305e-74
FBgn0033774	1465	315	917	22.6442	69.4872	1.6176	Up	8.5213e-76	1.32481e-73
FBgn0052652	846	297	7	36.9718	0.918546	-5.33093	Down	2.751e-75	4.22606e-73
FBgn0034416	1541	266	2	18.1787	0.144079	-6.97925	Down	7.52248e-74	1.142e-71
FBgn0028513	1684	305	11	19.074	0.725143	-4.7172	Down	1.1316e-72	1.69792e-70
FBgn0010019	2277	143	598	6.61391	29.1549	2.14016	Up	1.71729e-72	2.54712e-70
FBgn0030041	1565	1731	778	116.484	55.1872	-1.07773	Down	4.00508e-72	5.8729e-70
FBgn0036232	860	8482	5952	1038.69	768.312	-0.434997	Down	4.32986e-72	6.27781e-70
FBgn0032350	1279	2077	3238	171.022	281.047	0.716635	Up	1.13486e-71	1.62713e-69
FBgn0010222	1255	233	754	19.5523	66.6962	1.77027	Up	5.7792e-71	8.19503e-69
FBgn0042189	458	374	33	85.9985	7.99874	-3.42647	Down	1.02493e-70	1.43758e-68
FBgn0051988	1047	377	34	37.921	3.605	-3.39493	Down	1.05338e-70	1.46159e-68
FBgn0037939	2107	300	13	14.9948	0.684939	-4.45235	Down	4.00608e-69	5.49941e-67
FBgn0036428	2846	1692	772	62.611	30.1131	-1.05602	Down	2.65854e-68	3.61114e-66
FBgn0035776	1843	261	5	14.9142	0.301174	-5.62995	Down	7.4588e-68	1.00259e-65
FBgn0031585	1925	274	8	14.9901	0.461352	-5.022	Down	1.26265e-67	1.67972e-65
FBgn0085241	325	94	473	30.46	161.566	2.40714	Up	2.00334e-66	2.63787e-64
FBgn0085197	464	301	16	68.3177	3.82803	-4.15759	Down	2.371e-66	3.09044e-64
FBgn0019828	1209	272	9	23.6934	0.826398	-4.8415	Down	6.93434e-66	8.94807e-64
FBgn0051948	1287	306	18	25.0396	1.55263	-4.01143	Down	8.9426e-66	1.14253e-63
FBgn0051029	2992	368	38	12.953	1.40992	-3.1996	Down	1.69742e-65	2.14741e-63
FBgn0002862	470	308	19	69.0141	4.48775	-3.94283	Down	2.22396e-65	2.78621e-63
FBgn0035598	2101	282	12	14.1354	0.634057	-4.47856	Down	2.70916e-65	3.36144e-63
FBgn0050376	941	281	12	31.4486	1.41568	-4.47343	Down	5.06532e-65	6.22504e-63
FBgn0000078	1621	1914	2964	124.349	202.987	0.706987	Up	2.93e-64	3.56686e-62
FBgn0263593	4418	4204	5617	100.213	141.141	0.49407	Up	5.34238e-64	6.44281e-62
FBgn0039792	1735	231	2	14.0216	0.127969	-6.77572	Down	7.87668e-64	9.41117e-62
FBgn0002570	1824	344	892	19.8618	54.2892	1.45067	Up	4.28984e-63	5.07854e-61
FBgn0031347	2227	344	34	16.2676	1.69485	-3.26277	Down	1.9991e-62	2.34512e-60
FBgn0039511	1198	271	12	23.8231	1.11198	-4.42115	Down	2.62324e-62	3.04958e-60
FBgn0001125	3084	3137	4379	107.124	157.628	0.557249	Up	3.6919e-62	4.2536e-60
FBgn0038598	2040	348	37	17.9653	2.01347	-3.15746	Down	2.86936e-61	3.27666e-59
FBgn0032360	786	222	2	29.7451	0.282475	-6.71838	Down	2.95114e-61	3.34048e-59
FBgn0250845	988	242	6	25.7955	0.674167	-5.25787	Down	3.34294e-61	3.75107e-59
FBgn0031645	2728	2098	3149	80.9927	128.145	0.661912	Up	7.08318e-61	7.87943e-59
FBgn0027571	8727	10766	8023	129.92	102.058	-0.348236	Down	9.55492e-61	1.05382e-58
FBgn0030317	2160	10625	12512	518.036	643.052	0.311882	Up	1.40325e-60	1.53454e-58
FBgn0031853	3017	243	7	8.48235	0.25757	-5.04142	Down	3.08148e-60	3.34146e-58
FBgn0001217	2176	269	14	13.019	0.714237	-4.18807	Down	9.64324e-60	1.03697e-57
FBgn0031574	3503	321	31	9.6505	0.982414	-3.2962	Down	6.87478e-59	7.33158e-57
FBgn0051820	440	243	9	58.1619	2.27072	-4.67885	Down	6.52454e-58	6.90104e-56
FBgn0037985	2384	247	10	10.9113	0.465658	-4.55041	Down	6.5845e-58	6.90784e-56
FBgn0038052	1328	264	15	20.9359	1.25391	-4.06147	Down	1.91892e-57	1.99691e-55
FBgn0031129	1154	248	12	22.6324	1.15438	-4.2932	Down	4.31938e-56	4.45898e-54
FBgn0086687	2019	13083	14986	682.427	823.991	0.271955	Up	4.52592e-56	4.63512e-54
FBgn0039777	913	190	0	21.9163	0.01	-11.0978	Down	9.14798e-56	9.29492e-54
FBgn0261625	3001	1141	1926	40.041	71.2465	0.831342	Up	1.43167e-55	1.4433e-53
FBgn0000556	2278	27828	30073	1286.51	1465.54	0.187964	Up	2.38438e-55	2.38512e-53
FBgn0259998	1048	201	2	20.1985	0.211857	-6.57502	Down	2.94834e-55	2.92657e-53
FBgn0004403	877	3149	4297	378.145	543.925	0.524469	Up	7.32058e-55	7.21105e-53
FBgn0036125	2474	250	14	10.6421	0.628205	-4.0824	Down	1.14752e-54	1.12179e-52
FBgn0025454	2065	1215	2007	61.9643	107.895	0.800117	Up	2.91182e-54	2.82512e-52
FBgn0050360	1880	290	753	16.2452	44.4642	1.45263	Up	1.2149e-53	1.16993e-51
FBgn0050365	1552	238	12	16.1499	0.858347	-4.23382	Down	2.11656e-53	2.02312e-51
FBgn0038359	1288	192	2	15.6989	0.17238	-6.50893	Down	1.09176e-52	1.03589e-50
FBgn0037616	1620	249	16	16.1871	1.09642	-3.88397	Down	1.48788e-52	1.40143e-50
FBgn0031751	724	303	34	44.0747	5.21331	-3.07968	Down	2.58812e-52	2.42008e-50
FBgn0031878	2223	189	2	8.9538	0.0998766	-6.48621	Down	7.83268e-52	7.27143e-50
FBgn0053470	1159	35	280	3.18031	26.8193	3.07603	Up	9.8266e-52	9.05732e-50
FBgn0051198	3029	288	30	10.0133	1.0995	-3.187	Down	2.07484e-51	1.89885e-49
FBgn0051233	3059	174	0	5.99039	0.01	-9.22651	Down	3.95468e-51	3.59375e-49
FBgn0030277	827	222	10	28.2704	1.34236	-4.39645	Down	4.10284e-51	3.70231e-49
FBgn0034121	3417	214	8	6.59559	0.259907	-4.66543	Down	4.46288e-51	3.99924e-49
FBgn0044812	538	504	126	98.6582	25.9993	-1.92397	Down	2.15504e-50	1.91784e-48
FBgn0039553	1097	187	3	17.9523	0.30359	-5.8859	Down	9.07912e-50	8.02445e-48
FBgn0038163	2406	244	18	10.6802	0.83052	-3.68478	Down	1.64965e-49	1.4481e-47
FBgn0032590	2615	210	9	8.45732	0.382071	-4.46829	Down	6.64942e-49	5.79758e-47
FBgn0050362	1112	166	0	15.7213	0.01	-10.6185	Down	8.22252e-49	7.12103e-47
FBgn0035811	1450	1216	1956	88.3183	149.752	0.761796	Up	9.2252e-49	7.93613e-47
FBgn0039071	1795	178	2	10.4434	0.123691	-6.3997	Down	1.07133e-48	9.15524e-47
FBgn0037064	2043	309	42	15.9285	2.2822	-2.80311	Down	1.31587e-48	1.11711e-46
FBgn0002940	1597	235550	233201	15533.3	16210.6	0.0615735	Up	2.45688e-48	2.07213e-46
FBgn0034816	1743	221	13	13.353	0.827979	-4.01143	Down	6.69246e-48	5.60776e-46
FBgn0032677	2358	185	4	8.26253	0.188317	-5.45535	Down	7.7689e-48	6.46773e-46
FBgn0051709	979	208	10	22.3751	1.13394	-4.30248	Down	2.48988e-47	2.05958e-45
FBgn0263199	2669	1026	1705	40.484	70.9168	0.808774	Up	3.37414e-47	2.77324e-45
FBgn0263748	729	1292	622	186.647	94.7188	-0.978587	Down	1.35704e-46	1.10831e-44
FBgn0032061	1806	254	25	14.8116	1.53672	-3.2688	Down	1.43973e-46	1.16844e-44
FBgn0032520	2209	170	2	8.10472	0.10051	-6.33336	Down	2.03552e-46	1.64165e-44
FBgn0039190	927	204	10	23.1758	1.19755	-4.27446	Down	2.97714e-46	2.38615e-44
FBgn0039398	1842	196	8	11.206	0.48214	-4.53868	Down	3.70812e-46	2.95368e-44
FBgn0038236	1623	2712	1661	175.977	113.612	-0.631272	Down	5.48354e-46	4.34108e-44
FBgn0023197	1323	451	939	35.9006	78.7914	1.13403	Up	9.50312e-46	7.47733e-44
FBgn0034082	1449	186	6	13.5185	0.45968	-4.87816	Down	1.20567e-45	9.42907e-44
FBgn0040519	521	255	27	51.5451	5.75306	-3.16343	Down	2.20408e-45	1.71334e-43
FBgn0037040	3696	166	2	4.73	0.0600719	-6.29901	Down	2.80138e-45	2.16461e-43
FBgn0047351	474	206	12	45.7693	2.81045	-4.02551	Down	7.46254e-45	5.73194e-43
FBgn0032276	2372	152	0	6.7486	0.01	-9.39845	Down	9.36092e-45	7.14753e-43
FBgn0053017	5159	174	4	3.55197	0.0860731	-5.36691	Down	9.41078e-45	7.14334e-43
FBgn0035667	860	173	4	21.1852	0.516339	-5.3586	Down	1.79311e-44	1.35312e-42
FBgn0052656	3332	151	0	4.77262	0.01	-8.89864	Down	1.82413e-44	1.36852e-42
FBgn0261578	785	211	14	28.3073	1.97985	-3.83771	Down	2.34294e-44	1.74759e-42
FBgn0017581	4428	10575	12079	251.511	302.828	0.267876	Up	2.69174e-44	1.99622e-42
FBgn0000045	1619	6469	4704	420.8	322.547	-0.383622	Down	2.99988e-44	2.21203e-42
FBgn0033285	767	217	16	29.7954	2.31578	-3.68552	Down	3.38902e-44	2.48477e-42
FBgn0035047	1919	556	172	30.513	9.95008	-1.61664	Down	6.81726e-44	4.97005e-42
FBgn0034515	482	898	377	196.207	86.8295	-1.17612	Down	9.19798e-44	6.66802e-42
FBgn0051226	389	305	49	82.5725	13.9836	-2.56192	Down	1.1765e-43	8.48133e-42
FBgn0030697	2546	208	14	8.60379	0.61044	-3.81705	Down	1.43128e-43	1.02607e-41
FBgn0028567	751	169	4	23.6991	0.59128	-5.32485	Down	2.36036e-43	1.68277e-41
FBgn0035497	3435	2180	1291	66.8367	41.7227	-0.679806	Down	2.72284e-42	1.93052e-40
FBgn0036766	661	1703	939	271.33	157.702	-0.782849	Down	2.92706e-42	2.06398e-40
FBgn0029752	1108	185	9	17.584	0.901729	-4.28542	Down	3.87288e-42	2.71607e-40
FBgn0038706	1443	209	16	15.2533	1.23091	-3.63133	Down	3.97512e-42	2.7727e-40
FBgn0261862	2904	1521	2254	55.1592	86.1649	0.6435	Up	5.18542e-42	3.59745e-40
FBgn0034140	2004	514	996	27.0116	55.174	1.03041	Up	1.12101e-41	7.73557e-40
FBgn0000559	2871	25925	27641	950.978	1068.79	0.168499	Up	1.30548e-41	8.96059e-40
FBgn0032587	3796	180	509	4.9938	14.8855	1.5757	Up	2.63214e-41	1.7971e-39
FBgn0052081	1567	178	8	11.9629	0.566753	-4.3997	Down	2.8918e-41	1.96399e-39
FBgn0036311	2824	183	10	6.82451	0.393105	-4.11774	Down	1.27168e-40	8.5915e-39
FBgn0263048	4187	681	256	17.1289	6.78751	-1.33548	Down	1.34192e-40	9.01881e-39
FBgn0036687	2244	189	12	8.87001	0.593651	-3.90125	Down	2.3353e-40	1.56138e-38
FBgn0046332	1772	148	2	8.79595	0.125297	-6.13342	Down	3.67416e-40	2.44388e-38
FBgn0037759	2063	222	23	11.3328	1.23766	-3.19482	Down	4.64422e-40	3.07328e-38
FBgn0053284	1132	180	10	16.746	0.980679	-4.09389	Down	8.02962e-40	5.28644e-38
FBgn0034472	732	179	10	25.7529	1.51657	-4.08585	Down	1.48328e-39	9.71585e-38
FBgn0004173	417	217	22	54.8035	5.85679	-3.22609	Down	1.55525e-39	1.01358e-37
FBgn0032314	2012	133	0	6.96159	0.01	-9.44327	Down	2.99444e-39	1.94172e-37
FBgn0038934	5217	154	4	3.10874	0.0851162	-5.19075	Down	3.64778e-39	2.35355e-37
FBgn0013770	1502	3653	4625	256.133	341.834	0.416404	Up	3.74272e-39	2.40279e-37
FBgn0020908	984	4374	3059	468.132	345.11	-0.43986	Down	8.64442e-39	5.52216e-37
FBgn0035779	1483	147	3	10.4391	0.224571	-5.53868	Down	1.74373e-38	1.10843e-36
FBgn0028848	2316	181	12	8.23048	0.575196	-3.83885	Down	2.9572e-38	1.87057e-36
FBgn0036262	1540	3551	4497	242.837	324.172	0.41677	Up	3.54556e-38	2.2318e-36
FBgn0027560	2920	3806	4773	137.269	181.46	0.402654	Up	5.16688e-38	3.23657e-36
FBgn0020385	3289	2411	3229	77.2002	108.988	0.497489	Up	5.36186e-38	3.34249e-36
FBgn0259794	1450	186	14	13.5092	1.07185	-3.65577	Down	7.61992e-38	4.72728e-36
FBgn0036995	5071	89	334	1.84834	7.31183	1.984	Up	1.60137e-37	9.88711e-36
FBgn0037915	2783	138	2	5.22217	0.0797793	-6.03249	Down	2.53068e-37	1.55504e-35
FBgn0034827	2501	125	0	5.26358	0.01	-9.0399	Down	6.226e-37	3.8076e-35
FBgn0036162	1806	150	5	8.74699	0.307344	-4.83086	Down	7.2646e-37	4.42181e-35
FBgn0038797	1460	136	2	9.81005	0.152072	-6.01143	Down	9.34014e-37	5.65846e-35
FBgn0014026	1091	13455	14838	1298.8	1509.82	0.217187	Up	1.04451e-36	6.29829e-35
FBgn0034467	2019	161	8	8.39797	0.439873	-4.25488	Down	1.12476e-36	6.75064e-35
FBgn0030975	1890	145	4	8.07962	0.234948	-5.10388	Down	1.16994e-36	6.98933e-35
FBgn0053199	1541	300	662	20.5023	47.6901	1.2179	Up	1.68733e-36	1.00338e-34
FBgn0262002	2377	123	0	5.44955	0.01	-9.08999	Down	2.36418e-36	1.39942e-34
FBgn0051773	2493	163	9	6.88574	0.400768	-4.10277	Down	3.0682e-36	1.80786e-34
FBgn0031746	529	1112	560	221.378	117.518	-0.913625	Down	3.71608e-36	2.17965e-34
FBgn0028560	1622	133	2	8.63547	0.136884	-5.97925	Down	6.61744e-36	3.86387e-34
FBgn0250840	1017	154	7	15.9472	0.7641	-4.3834	Down	8.5402e-36	4.96409e-34
FBgn0038630	1291	164	10	13.3784	0.859898	-3.95959	Down	1.42357e-35	8.23758e-34
FBgn0036925	1917	141	4	7.74608	0.231639	-5.06352	Down	1.51366e-35	8.71976e-34
FBgn0029659	1159	149	6	13.539	0.5747	-4.55817	Down	1.74734e-35	1.00212e-33
FBgn0031546	2390	120	0	5.28772	0.01	-9.0465	Down	1.74941e-35	9.98868e-34
FBgn0262782	1159	4035	4972	366.644	476.234	0.37729	Up	3.3316e-35	1.89388e-33
FBgn0031925	1823	1356	739	78.3354	45.0019	-0.799678	Down	3.35092e-35	1.8965e-33
FBgn0013672	675	24368	20569	3801.9	3382.85	-0.168483	Down	4.85276e-35	2.7345e-33
FBgn0031724	1804	139	4	8.11453	0.246148	-5.04291	Down	5.43842e-35	3.05119e-33
FBgn0029501	2458	129	2	5.52704	0.0903278	-5.93519	Down	8.99118e-35	5.02261e-33
FBgn0004171	1066	150	7	14.819	0.728977	-4.34543	Down	1.03158e-34	5.73772e-33
FBgn0037464	2196	185	18	8.87206	0.909941	-3.28542	Down	1.82156e-34	1.00881e-32
FBgn0036652	2187	141	5	6.78977	0.253802	-4.74159	Down	2.1829e-34	1.20377e-32
FBgn0052371	1105	166	12	15.8209	1.20557	-3.71404	Down	2.44048e-34	1.34008e-32
FBgn0036106	1212	4125	2918	358.432	267.273	-0.423381	Down	2.70148e-34	1.47711e-32
FBgn0259739	1142	190	20	17.5215	1.94418	-3.17189	Down	2.84972e-34	1.55159e-32
FBgn0034824	2049	144	6	7.40126	0.325074	-4.50893	Down	4.03088e-34	2.18548e-32
FBgn0052192	992	165	12	17.5169	1.3429	-3.70533	Down	4.439e-34	2.39669e-32
FBgn0032371	1330	126	2	9.97709	0.166937	-5.90125	Down	6.35542e-34	3.4171e-32
FBgn0032820	1208	647	1106	56.4056	101.639	0.849547	Up	8.15562e-34	4.36681e-32
FBgn0038181	4134	8966	7017	228.409	188.432	-0.277577	Down	9.49738e-34	5.06422e-32
FBgn0037988	1600	150	8	9.87316	0.555064	-4.15279	Down	1.00539e-33	5.33891e-32
FBgn0033863	2566	142	6	5.82796	0.259578	-4.48875	Down	1.4119e-33	7.46686e-32
FBgn0069354	1128	208	28	19.4196	2.75564	-2.81705	Down	2.21598e-33	1.16714e-31
FBgn0052548	1479	186	20	13.2443	1.50119	-3.1412	Down	2.75784e-33	1.44663e-31
FBgn0035007	1515	136	5	9.45391	0.366379	-4.6895	Down	5.1535e-33	2.69234e-31
FBgn0039070	1959	136	5	7.31121	0.283341	-4.6895	Down	5.1535e-33	2.68148e-31
FBgn0037643	1920	4964	5919	272.28	342.232	0.329883	Up	1.08106e-32	5.60242e-31
FBgn0035978	2686	2611	3369	102.373	139.241	0.443751	Up	2.15124e-32	1.11038e-30
FBgn0031849	1808	129	4	7.51409	0.245604	-4.93519	Down	3.21692e-32	1.65383e-30
FBgn0037862	2569	108	0	4.42736	0.01	-8.7903	Down	5.24484e-32	2.68569e-30
FBgn0032636	1758	119	2	7.12875	0.126294	-5.81878	Down	6.0682e-32	3.09502e-30
FBgn0038697	993	119	2	12.6207	0.223591	-5.81878	Down	6.0682e-32	3.08284e-30
FBgn0051921	2426	150	10	6.51157	0.457596	-3.83086	Down	6.92078e-32	3.50219e-30
FBgn0034844	2848	153	11	5.65765	0.428771	-3.72192	Down	8.30688e-32	4.18719e-30
FBgn0036170	1650	177	19	11.2973	1.27833	-3.14365	Down	9.1111e-32	4.57469e-30
FBgn0036997	1314	210	500	16.831	42.2423	1.32757	Up	9.11526e-32	4.55904e-30
FBgn0037146	4686	4116	4993	92.5035	118.286	0.354697	Up	1.14544e-31	5.70687e-30
FBgn0037454	1366	122	3	9.40577	0.243806	-5.26974	Down	1.77507e-31	8.80982e-30
FBgn0039797	1851	126	4	7.16884	0.239898	-4.90125	Down	2.17368e-31	1.07468e-29
FBgn0032525	1960	117	2	6.28658	0.113278	-5.79433	Down	2.22968e-31	1.09816e-29
FBgn0035666	833	116	2	14.6655	0.266537	-5.78195	Down	4.27314e-31	2.08866e-29
FBgn0261529	4833	116	2	2.5277	0.0459395	-5.78195	Down	4.27314e-31	2.0966e-29
FBgn0260461	1827	252	51	14.526	3.09888	-2.22882	Down	4.57734e-31	2.22891e-29
FBgn0052119	1785	136	7	8.0239	0.435344	-4.20408	Down	6.08404e-31	2.95145e-29
FBgn0030191	1609	115	2	7.52708	0.13799	-5.76946	Down	8.1882e-31	3.95732e-29
FBgn0040371	1062	170	18	16.8581	1.88157	-3.16343	Down	9.68706e-31	4.66425e-29
FBgn0261113	3571	4307	5179	127.019	161.001	0.342023	Up	9.96952e-31	4.7824e-29
FBgn0250844	1089	158	14	15.2797	1.42716	-3.42039	Down	1.13618e-30	5.43008e-29
FBgn0031249	970	103	0	11.1828	0.01	-10.1271	Down	1.47372e-30	6.99151e-29
FBgn0051788	349	103	0	31.0811	0.01	-11.6018	Down	1.47372e-30	7.01731e-29
FBgn0051639	580	169	18	30.6862	3.44523	-3.15492	Down	1.70912e-30	8.07857e-29
FBgn0004175	427	126	5	31.0762	1.29992	-4.57932	Down	2.81744e-30	1.32687e-28
FBgn0039872	2100	113	2	5.66688	0.105727	-5.74415	Down	3.00528e-30	1.41019e-28
FBgn0035806	721	625	266	91.2914	40.9562	-1.1564	Down	3.46912e-30	1.62194e-28
FBgn0004174	364	159	15	46.0024	4.5747	-3.32996	Down	3.62494e-30	1.68867e-28
FBgn0038037	1758	1224	1768	73.3242	111.644	0.606548	Up	3.75756e-30	1.74416e-28
FBgn0029947	1091	121	4	11.6801	0.407013	-4.84283	Down	5.22472e-30	2.40785e-28
FBgn0037483	1993	121	4	6.39386	0.222805	-4.84283	Down	5.22472e-30	2.41648e-28
FBgn0026141	665	101	0	15.995	0.01	-10.6434	Down	5.59614e-30	2.56073e-28
FBgn0262102	945	101	0	11.2558	0.01	-10.1364	Down	5.59614e-30	2.56984e-28
FBgn0031689	1616	2251	2932	146.696	201.417	0.457352	Up	6.11012e-30	2.78604e-28
FBgn0036785	1944	128	6	6.93424	0.342632	-4.339	Down	8.84024e-30	4.01671e-28
FBgn0003748	3354	2595	3303	81.4816	109.325	0.424075	Up	2.28726e-29	1.03561e-27
FBgn0032464	2453	126	6	5.40951	0.271536	-4.31628	Down	3.06648e-29	1.38356e-27
FBgn0035434	364	664	297	192.111	90.5791	-1.08469	Down	5.3046e-29	2.38504e-27
FBgn0032471	3985	132	8	3.48843	0.222861	-3.96836	Down	6.2151e-29	2.78471e-27
FBgn0039518	2765	151	14	5.75131	0.56209	-3.35502	Down	6.67236e-29	2.97924e-27
FBgn0050430	425	138	10	34.196	2.61207	-3.71056	Down	9.4002e-29	4.18276e-27
FBgn0032481	5882	811	397	14.5205	7.49271	-0.95453	Down	9.92966e-29	4.40317e-27
FBgn0085494	1051	131	8	13.1266	0.845007	-3.95739	Down	1.14296e-28	5.05096e-27
FBgn0000565	1090	1533	922	148.116	93.9026	-0.657486	Down	1.32351e-28	5.82888e-27
FBgn0031295	793	119	5	15.8037	0.699955	-4.49686	Down	2.28488e-28	1.00286e-26
FBgn0004882	4860	461	172	9.98964	3.92885	-1.34633	Down	2.43422e-28	1.06479e-26
FBgn0034459	2829	126	7	4.69054	0.274687	-4.09389	Down	2.88244e-28	1.25659e-26
FBgn0035800	2391	95	0	4.18436	0.01	-8.70886	Down	3.06414e-28	1.3313e-26
FBgn0032144	1343	577	245	45.2465	20.2518	-1.15976	Down	4.09306e-28	1.77238e-26
FBgn0036403	1976	135	10	7.19502	0.561806	-3.67885	Down	5.6488e-28	2.43786e-26
FBgn0035926	337	94	0	29.3753	0.01	-11.5204	Down	5.97098e-28	2.56832e-26
FBgn0011270	1085	141	12	13.6859	1.22779	-3.47856	Down	6.69514e-28	2.87024e-26
FBgn0035823	1020	109	3	11.2541	0.326508	-5.10719	Down	7.482e-28	3.19694e-26
FBgn0035491	550	134	10	25.6583	2.01842	-3.66813	Down	1.02598e-27	4.36941e-26
FBgn0038225	1317	134	10	10.7153	0.842922	-3.66813	Down	1.02598e-27	4.35503e-26
FBgn0020508	859	93	0	11.4018	0.01	-10.1551	Down	1.16354e-27	4.92274e-26
FBgn0034909	2105	508	204	25.4154	10.7585	-1.24023	Down	1.49233e-27	6.29315e-26
FBgn0033952	1791	116	5	6.82099	0.309919	-4.46002	Down	1.49603e-27	6.28822e-26
FBgn0038398	1583	1594	979	106.046	68.6554	-0.627238	Down	1.98125e-27	8.30065e-26
FBgn0050378	1154	119	6	10.8599	0.57719	-4.23382	Down	2.35716e-27	9.84362e-26
FBgn0052026	2382	126	8	5.57075	0.372839	-3.90125	Down	2.38864e-27	9.94291e-26
FBgn0001208	1619	1458	2003	94.8409	137.343	0.534205	Up	2.49586e-27	1.03558e-25
FBgn0033834	4681	102	2	2.29481	0.0474312	-5.59639	Down	3.79226e-27	1.56844e-25
FBgn0053092	2372	152	17	6.7486	0.795623	-3.08443	Down	5.21498e-27	2.14997e-25
FBgn0028412	1342	128	9	10.0448	0.744497	-3.75404	Down	5.33862e-27	2.19393e-25
FBgn0032637	1314	128	9	10.2589	0.760362	-3.75404	Down	5.33862e-27	2.18697e-25
FBgn0035143	1422	117	6	8.66505	0.468409	-4.20937	Down	8.12282e-27	3.31699e-25
FBgn0031517	1646	90	0	5.75834	0.01	-9.16951	Down	8.60978e-27	3.50475e-25
FBgn0029823	1998	1361	1885	71.7377	104.734	0.54593	Up	8.69828e-27	3.52964e-25
FBgn0033862	2104	127	9	6.35686	0.474865	-3.74273	Down	9.7305e-27	3.93612e-25
FBgn0264489	5929	9760	7879	173.362	147.524	-0.232836	Down	1.25767e-26	5.07156e-25
FBgn0036082	1957	100	2	5.38139	0.113452	-5.56782	Down	1.38598e-26	5.57157e-25
FBgn0039425	1983	100	2	5.31083	0.111965	-5.56782	Down	1.38598e-26	5.55427e-25
FBgn0031785	5551	123	8	2.33356	0.15999	-3.86648	Down	1.47189e-26	5.88028e-25
FBgn0050039	729	123	8	17.769	1.21825	-3.86648	Down	1.47189e-26	5.86213e-25
FBgn0051204	1634	123	8	7.92753	0.543514	-3.86648	Down	1.47189e-26	5.84409e-25
FBgn0035985	1010	929	1379	96.8678	151.571	0.645905	Up	1.61152e-26	6.37887e-25
FBgn0000116	2415	22005	18783	959.598	863.418	-0.152371	Down	1.86447e-26	7.35755e-25
FBgn0028901	5882	108	4	1.93368	0.0754933	-4.67885	Down	1.97167e-26	7.75685e-25
FBgn0027376	4288	129	10	3.16825	0.258892	-3.61327	Down	2.01258e-26	7.89372e-25
FBgn0037506	1426	119	7	8.78845	0.544944	-4.01143	Down	2.10106e-26	8.21578e-25
FBgn0031240	2417	221	47	9.62943	2.15871	-2.15728	Down	2.11112e-26	8.23018e-25
FBgn0000079	1598	1608	2160	105.973	150.055	0.501797	Up	2.336e-26	9.07944e-25
FBgn0051343	3001	107	4	3.75494	0.147968	-4.66543	Down	3.70746e-26	1.43667e-24
FBgn0261287	1272	159	21	13.1642	1.83276	-2.84453	Down	4.17398e-26	1.61261e-24
FBgn0028531	1841	114	6	6.52133	0.361802	-4.17189	Down	5.18052e-26	1.99551e-24
FBgn0033027	849	124	334	15.3815	43.6729	1.50554	Up	5.62526e-26	2.16037e-24
FBgn0039114	1895	519	218	28.8432	12.7709	-1.17537	Down	5.81474e-26	2.22651e-24
FBgn0043575	555	153	19	29.0324	3.80044	-2.93343	Down	6.217e-26	2.3735e-24
FBgn0026563	3425	282	79	8.67109	2.56059	-1.75974	Down	8.85522e-26	3.37073e-24
FBgn0038708	1188	113	6	10.0172	0.560671	-4.15918	Down	9.59922e-26	3.64319e-24
FBgn0029750	2655	123	9	4.87894	0.376315	-3.69656	Down	1.06847e-25	4.04325e-24
FBgn0250904	1691	86	0	5.35599	0.01	-9.06501	Down	1.24148e-25	4.68422e-24
FBgn0030608	2300	1889	2463	86.4946	118.88	0.458827	Up	1.48043e-25	5.56953e-24
FBgn0032219	1431	96	2	7.06507	0.155154	-5.50893	Down	1.84712e-25	6.92885e-24
FBgn0039452	665	96	2	15.2032	0.333873	-5.50893	Down	1.84712e-25	6.90876e-24
FBgn0032869	939	137	14	15.3653	1.65514	-3.21464	Down	2.11952e-25	7.90471e-24
FBgn0040038	2779	125	10	4.73703	0.39947	-3.56782	Down	2.15614e-25	8.01811e-24
FBgn0023415	864	569	253	69.3559	32.5072	-1.09326	Down	2.20476e-25	8.17535e-24
FBgn0262952	1339	12420	10262	976.846	850.794	-0.19932	Down	3.2345e-25	1.19593e-23
FBgn0034356	3456	21	143	0.639927	4.59341	2.84359	Up	3.49814e-25	1.28971e-23
FBgn0033888	1231	136	14	11.635	1.26253	-3.20408	Down	3.75296e-25	1.37972e-23
FBgn0034133	2375	127	11	5.63151	0.514165	-3.45322	Down	4.09286e-25	1.50041e-23
FBgn0035196	1083	127	11	12.3498	1.12755	-3.45322	Down	4.09286e-25	1.49615e-23
FBgn0051231	2241	103	4	4.84039	0.198149	-4.61047	Down	4.61972e-25	1.68398e-23
FBgn0002773	2286	15105	12653	695.872	614.456	-0.179514	Down	4.64006e-25	1.68663e-23
FBgn0003124	2980	94	2	3.32198	0.0745053	-5.47856	Down	6.73512e-25	2.43445e-23
FBgn0033818	2236	94	2	4.42732	0.0992959	-5.47856	Down	6.73512e-25	2.42765e-23
FBgn0038979	588	94	2	16.8359	0.377595	-5.47856	Down	6.73512e-25	2.44129e-23
FBgn0031085	1229	123	10	10.5399	0.903278	-3.54455	Down	7.03354e-25	2.52816e-23
FBgn0032624	1447	98	3	7.13251	0.230158	-4.95371	Down	8.4683e-25	3.02701e-23
FBgn0038694	983	98	3	10.4992	0.338798	-4.95371	Down	8.4683e-25	3.03542e-23
FBgn0036415	716	156	22	22.9454	3.41101	-2.74994	Down	8.52248e-25	3.03796e-23
FBgn0011695	598	9691	7872	1706.68	1461.36	-0.223882	Down	1.19172e-24	4.23635e-23
FBgn0033056	2202	93	2	4.44786	0.100829	-5.46313	Down	1.28568e-24	4.55781e-23
FBgn0038607	2041	93	2	4.79871	0.108783	-5.46313	Down	1.28568e-24	4.54533e-23
FBgn0038826	3153	1114	643	37.2088	22.6392	-0.716826	Down	1.89678e-24	6.68745e-23
FBgn0051523	2900	3192	2295	115.918	87.8533	-0.399934	Down	2.23428e-24	7.8559e-23
FBgn0037288	1083	1372	838	133.417	85.8991	-0.635225	Down	2.43108e-24	8.52463e-23
FBgn0023540	1946	1204	711	65.1581	40.5602	-0.683881	Down	2.44416e-24	8.54727e-23
FBgn0052462	1243	96	3	8.13364	0.267931	-4.92397	Down	3.03036e-24	1.05686e-22
FBgn0031128	1598	114	8	7.51299	0.555759	-3.75686	Down	3.35374e-24	1.16649e-22
FBgn0033860	2074	91	2	4.6208	0.107052	-5.43176	Down	4.68198e-24	1.61541e-22
FBgn0036924	1384	91	2	6.92453	0.160423	-5.43176	Down	4.68198e-24	1.61974e-22
FBgn0052655	1250	91	2	7.66684	0.177621	-5.43176	Down	4.68198e-24	1.62409e-22
FBgn0052106	4545	99	4	2.29396	0.0977011	-4.55332	Down	5.72476e-24	1.96993e-22
FBgn0039088	2231	113	8	5.33413	0.398074	-3.74415	Down	6.11434e-24	2.09839e-22
FBgn0064912	1184	141	18	12.5416	1.6877	-2.89359	Down	1.06876e-23	3.65816e-22
FBgn0053125	3950	98	4	2.61285	0.112418	-4.53868	Down	1.07311e-23	3.66334e-22
FBgn0033442	1073	140	18	13.7408	1.86228	-2.88333	Down	1.8503e-23	6.29981e-22
FBgn0003943	2759	1999	1339	76.3038	53.8768	-0.50209	Down	2.7261e-23	9.25726e-22
FBgn0028902	2169	88	2	4.27276	0.102363	-5.3834	Down	3.24818e-23	1.10012e-21
FBgn0000055	1245	154	363	13.0268	32.3676	1.31307	Up	3.92336e-23	1.32532e-21
FBgn0012036	2070	7437	5942	378.366	318.666	-0.247739	Down	4.42494e-23	1.49085e-21
FBgn0052445	1352	106	7	8.25685	0.574771	-3.84453	Down	5.69586e-23	1.91405e-21
FBgn0031501	598	99	5	17.4349	0.928201	-4.2314	Down	5.91626e-23	1.98295e-21
FBgn0030376	5849	95	4	1.71052	0.0759192	-4.49382	Down	7.05192e-23	2.35746e-21
FBgn0036014	1354	118	11	9.17801	0.901877	-3.34718	Down	7.77094e-23	2.59112e-21
FBgn0034835	1303	102	6	8.24405	0.511187	-4.01143	Down	8.23706e-23	2.73946e-21
FBgn0051533	2704	102	6	3.97263	0.24633	-4.01143	Down	8.23706e-23	2.73242e-21
FBgn0034957	2283	76	0	3.50584	0.01	-8.45362	Down	9.8018e-23	3.23484e-21
FBgn0037828	612	76	0	13.0782	0.01	-10.3529	Down	9.8018e-23	3.24314e-21
FBgn0031476	998	134	17	14.1403	1.891	-2.90259	Down	1.17353e-22	3.86308e-21
FBgn0031723	1209	108	8	9.40768	0.734576	-3.67885	Down	1.22102e-22	4.00918e-21
FBgn0030033	3426	94	4	2.88952	0.129612	-4.47856	Down	1.31982e-22	4.32258e-21
FBgn0039246	1933	81	1	4.41304	0.0574303	-6.26382	Down	1.42744e-22	4.6632e-21
FBgn0036159	1356	75	0	5.82487	0.01	-9.18608	Down	1.91004e-22	6.19275e-21
FBgn0039491	2897	75	0	2.72645	0.01	-8.09088	Down	1.91004e-22	6.20835e-21
FBgn0039778	933	75	0	8.46573	0.01	-9.72549	Down	1.91004e-22	6.22403e-21
FBgn0013679	939	9663	7911	1083.76	935.274	-0.212578	Down	2.0974e-22	6.78317e-21
FBgn0036316	2968	2762	3362	98.0042	125.75	0.359639	Up	2.16756e-22	6.99255e-21
FBgn0037463	1098	113	10	10.8383	1.01105	-3.42222	Down	2.50466e-22	8.05988e-21
FBgn0032783	1421	1205	730	89.3055	57.0298	-0.647032	Down	3.09394e-22	9.93139e-21
FBgn0039501	2479	198	46	8.4115	2.05994	-2.02976	Down	3.82876e-22	1.22596e-20
FBgn0036784	2074	106	8	5.38248	0.428208	-3.65189	Down	4.02768e-22	1.28646e-20
FBgn0034997	3516	493	806	14.7667	25.4483	0.785225	Up	4.0677e-22	1.29604e-20
FBgn0034546	1638	84	2	5.4007	0.135547	-5.31628	Down	4.28346e-22	1.36142e-20
FBgn0035724	2379	92	4	4.07266	0.186655	-4.44753	Down	4.61736e-22	1.46035e-20
FBgn0039010	2919	92	4	3.31924	0.152124	-4.44753	Down	4.61736e-22	1.45678e-20
FBgn0050293	1648	92	4	5.87916	0.269449	-4.44753	Down	4.61736e-22	1.46394e-20
FBgn0051870	487	99	6	21.4087	1.36771	-3.96836	Down	5.14426e-22	1.61906e-20
FBgn0027579	3597	1202	1640	35.1924	50.6147	0.524292	Up	5.77388e-22	1.8128e-20
FBgn0023477	1113	1766	2271	167.102	226.514	0.438875	Up	5.96718e-22	1.86894e-20
FBgn0032771	1114	102	7	9.64273	0.697567	-3.78904	Down	6.3693e-22	1.99006e-20
FBgn0038701	1564	111	10	7.47431	0.709801	-3.39645	Down	8.04706e-22	2.50819e-20
FBgn0033330	1145	83	2	7.6341	0.193909	-5.29901	Down	8.15748e-22	2.53648e-20
FBgn0037502	1878	91	4	5.10306	0.236449	-4.43176	Down	8.63088e-22	2.67723e-20
FBgn0001225	958	112	291	12.3123	33.721	1.45355	Up	9.51252e-22	2.94363e-20
FBgn0015324	2269	6976	5575	323.785	272.762	-0.247395	Down	1.07361e-21	3.31432e-20
FBgn0037835	743	1451	925	205.667	138.206	-0.573489	Down	1.24375e-21	3.83039e-20
FBgn0040963	646	104	8	16.9545	1.37477	-3.62441	Down	1.32524e-21	4.07163e-20
FBgn0005666	27470	9490	7782	36.3825	31.4489	-0.210234	Down	1.33634e-21	4.09599e-20
FBgn0000064	2636	17996	18857	718.978	794.146	0.143457	Up	1.37892e-21	4.2165e-20
FBgn0001257	2355	901	1289	40.292	60.7624	0.592686	Up	1.40792e-21	4.29498e-20
FBgn0014863	2398	6058	4781	266.051	221.331	-0.265496	Down	1.43028e-21	4.35291e-20
FBgn0037101	1892	82	2	4.56434	0.11735	-5.28152	Down	1.55311e-21	4.7156e-20
FBgn0038978	558	82	2	15.4762	0.397895	-5.28152	Down	1.55311e-21	4.69351e-20
FBgn0259151	3905	82	2	2.21145	0.0568568	-5.28152	Down	1.55311e-21	4.70453e-20
FBgn0028847	1359	90	4	6.97442	0.326749	-4.41582	Down	1.6126e-21	4.86192e-20
FBgn0036931	2712	169	34	6.56269	1.39175	-2.23738	Down	2.03832e-21	6.13111e-20
FBgn0036328	1177	71	0	6.35282	0.01	-9.31125	Down	2.75416e-21	8.26504e-20
FBgn0040074	798	4073	4729	537.522	657.869	0.291476	Up	2.89334e-21	8.66257e-20
FBgn0034479	2398	158	357	6.93894	16.5269	1.25203	Up	2.92208e-21	8.72836e-20
FBgn0042710	1588	117	13	7.75926	0.908795	-3.09389	Down	3.66036e-21	1.09084e-19
FBgn0039757	990	8023	8804	853.467	987.229	0.21005	Up	3.7459e-21	1.11376e-19
FBgn0028857	1293	76	1	6.19013	0.0858568	-6.17189	Down	3.7723e-21	1.11903e-19
FBgn0029176	1717	5717	6437	350.657	416.185	0.247163	Up	3.83226e-21	1.13421e-19
FBgn0017558	2732	1732	2220	66.7655	90.2081	0.434154	Up	4.23808e-21	1.25145e-19
FBgn0038921	1316	135	20	10.8035	1.68713	-2.67885	Down	4.36526e-21	1.28606e-19
FBgn0028903	1467	88	4	6.31739	0.302693	-4.3834	Down	5.62192e-21	1.65251e-19
FBgn0040064	1391	903	1284	68.3669	102.473	0.58388	Up	5.68466e-21	1.66716e-19
FBgn0028379	912	101	8	11.663	0.973797	-3.58218	Down	7.87066e-21	2.30302e-19
FBgn0046873	887	91	5	10.8045	0.625777	-4.10983	Down	8.24798e-21	2.40253e-19
FBgn0260428	953	91	5	10.0562	0.582439	-4.10983	Down	8.24798e-21	2.40796e-19
FBgn0037913	1042	3085	3675	311.797	391.528	0.328507	Up	9.13752e-21	2.65564e-19
FBgn0051327	2719	87	4	3.36973	0.163314	-4.36691	Down	1.04897e-20	3.03495e-19
FBgn0052459	1376	87	4	6.65864	0.322712	-4.36691	Down	1.04897e-20	3.04177e-19
FBgn0034566	2626	133	20	5.33386	0.84549	-2.65732	Down	1.26195e-20	3.64301e-19
FBgn0031946	1065	100	8	9.88861	0.833899	-3.56782	Down	1.42339e-20	4.09988e-19
FBgn0040747	329	106	10	33.9309	3.37425	-3.32996	Down	1.47018e-20	4.22521e-19
FBgn0036663	7543	16140	16958	225.343	249.576	0.147358	Up	1.53908e-20	4.4134e-19
FBgn0035218	2273	86	4	3.98459	0.195359	-4.35023	Down	1.95629e-20	5.59733e-19
FBgn0050412	1160	93	6	8.44326	0.574204	-3.87816	Down	1.97639e-20	5.64233e-19
FBgn0053322	1599	68	0	4.47863	0.01	-8.80691	Down	2.03798e-20	5.80532e-19
FBgn0031905	2223	73	1	3.45835	0.0499383	-6.11379	Down	2.68544e-20	7.6328e-19
FBgn0029753	1904	92	6	5.08869	0.34983	-3.86257	Down	3.62292e-20	1.02748e-18
FBgn0000182	4037	85	4	2.21741	0.109995	-4.33336	Down	3.64664e-20	1.03194e-18
FBgn0022700	1472	373	152	26.6862	11.4633	-1.21907	Down	3.87702e-20	1.09473e-18
FBgn0035860	1040	84	4	8.50611	0.426972	-4.31628	Down	6.79414e-20	1.91423e-18
FBgn0036763	2477	569	283	24.192	12.6833	-0.931594	Down	7.15002e-20	2.01011e-18
FBgn0037147	2096	97	8	4.87377	0.423713	-3.52388	Down	8.38328e-20	2.35169e-18
FBgn0034276	2754	357	613	13.6518	24.7098	0.855996	Up	1.08132e-19	3.02675e-18
FBgn0001124	1692	3088	3655	192.204	239.806	0.319232	Up	1.1746e-19	3.28076e-18
FBgn0031526	973	83	4	8.9836	0.456373	-4.29901	Down	1.26519e-19	3.52614e-18
FBgn0025111	1335	145	27	11.4386	2.2452	-2.34899	Down	1.29222e-19	3.5937e-18
FBgn0031410	868	65	0	7.8864	0.01	-9.62322	Down	1.50803e-19	4.18486e-18
FBgn0036729	1132	86	5	8.00087	0.490339	-4.0283	Down	1.77436e-19	4.91339e-18
FBgn0001186	3924	4517	5148	121.229	145.641	0.26468	Up	2.05296e-19	5.67268e-18
FBgn0002937	2101	1488	978	74.5868	51.6757	-0.529435	Down	2.23228e-19	6.15499e-18
FBgn0033283	935	74	2	8.33499	0.237461	-5.13342	Down	2.65368e-19	7.3013e-18
FBgn0031620	3037	78	3	2.7048	0.10966	-4.62441	Down	2.74452e-19	7.53517e-18
FBgn0066101	6312	2337	2846	38.9921	50.0543	0.360311	Up	2.934e-19	8.03829e-18
FBgn0032768	1223	64	0	5.5111	0.01	-9.1062	Down	2.93864e-19	8.01696e-18
FBgn0035176	913	64	0	7.38234	0.01	-9.52793	Down	2.93864e-19	8.03394e-18
FBgn0051693	2104	64	0	3.20346	0.01	-8.32349	Down	2.93864e-19	8.00004e-18
FBgn0033610	1286	109	13	8.92628	1.12221	-2.99171	Down	3.24812e-19	8.82395e-18
FBgn0037534	1968	623	325	33.3386	18.3329	-0.86276	Down	3.5368e-19	9.588e-18
FBgn0003076	1843	2979	3529	170.228	212.569	0.320464	Up	3.67892e-19	9.95237e-18
FBgn0031591	795	81	4	10.7301	0.558555	-4.26382	Down	4.38042e-19	1.18253e-17
FBgn0034483	1016	73	2	7.56683	0.218529	-5.11379	Down	5.03866e-19	1.35456e-17
FBgn0036310	2272	73	2	3.38376	0.0977226	-5.11379	Down	5.03866e-19	1.35739e-17
FBgn0032364	2214	63	0	2.99673	0.01	-8.22725	Down	5.72642e-19	1.53625e-17
FBgn0036085	856	63	0	7.75089	0.01	-9.59822	Down	5.72642e-19	1.53306e-17
FBgn0031944	1820	87	6	5.03423	0.365976	-3.78195	Down	7.42632e-19	1.98404e-17
FBgn0020910	1688	13540	14285	844.756	939.466	0.153306	Up	7.87332e-19	2.09912e-17
FBgn0052703	3721	99	10	2.80195	0.298341	-3.2314	Down	8.3083e-19	2.21052e-17
FBgn0031826	1287	72	2	5.89168	0.172514	-5.09389	Down	9.5639e-19	2.53414e-17
FBgn0035852	1508	72	2	5.02824	0.147232	-5.09389	Down	9.5639e-19	2.53935e-17
FBgn0035581	13807	127	21	0.9687	0.168847	-2.52033	Down	1.03915e-18	2.74779e-17
FBgn0036875	2589	418	188	17.0031	8.06119	-1.07674	Down	1.23832e-18	3.26775e-17
FBgn0033864	3584	79	4	2.32137	0.123898	-4.22775	Down	1.51331e-18	3.98527e-17
FBgn0028669	2715	61	0	2.36616	0.01	-7.88641	Down	2.17448e-18	5.69158e-17
FBgn0032894	1632	61	0	3.93636	0.01	-8.62072	Down	2.17448e-18	5.71476e-17
FBgn0037283	603	61	0	10.6536	0.01	-10.0571	Down	2.17448e-18	5.70315e-17
FBgn0024289	1388	1950	2412	147.955	192.913	0.382789	Up	2.32812e-18	6.08139e-17
FBgn0052591	1499	100	11	7.0256	0.814637	-3.10839	Down	2.34666e-18	6.11743e-17
FBgn0041607	1856	459	217	26.0447	12.9794	-1.00477	Down	2.64308e-18	6.87627e-17
FBgn0032664	1499	74	3	5.19894	0.222174	-4.54846	Down	3.40674e-18	8.84519e-17
FBgn0050278	930	74	3	8.3798	0.358106	-4.54846	Down	3.40674e-18	8.82742e-17
FBgn0036214	1700	70	2	4.33645	0.130603	-5.05325	Down	3.44202e-18	8.88317e-17
FBgn0050350	1373	70	2	5.36924	0.161708	-5.05325	Down	3.44202e-18	8.90097e-17
FBgn0039152	6731	147	31	2.29997	0.511276	-2.16944	Down	3.6302e-18	9.35012e-17
FBgn0051682	1108	60	0	5.70291	0.01	-9.15555	Down	4.23734e-18	1.08922e-16
FBgn0035008	912	84	6	9.69995	0.730348	-3.73132	Down	4.51038e-18	1.1571e-16
FBgn0033819	2361	87	7	3.88068	0.329136	-3.55956	Down	4.96886e-18	1.27219e-16
FBgn0031343	1896	69	2	3.83262	0.117102	-5.03249	Down	6.52628e-18	1.65778e-16
FBgn0031626	1995	69	2	3.64243	0.111291	-5.03249	Down	6.52628e-18	1.66763e-16
FBgn0032632	1069	69	2	6.79761	0.207695	-5.03249	Down	6.52628e-18	1.66433e-16
FBgn0038655	1032	69	2	7.04133	0.215141	-5.03249	Down	6.52628e-18	1.66105e-16
FBgn0010385	399	675	371	178.162	103.222	-0.787435	Down	6.91642e-18	1.75343e-16
FBgn0035707	2821	522	263	19.4873	10.3497	-0.912954	Down	8.49268e-18	2.14881e-16
FBgn0031913	1174	323	131	28.9747	12.3873	-1.22593	Down	8.75094e-18	2.20983e-16
FBgn0038299	1438	70	202	5.12654	15.5943	1.60496	Up	9.1571e-18	2.30788e-16
FBgn0034907	1078	89	8	8.69473	0.823843	-3.3997	Down	9.16826e-18	2.30618e-16
FBgn0051099	1401	64	1	4.81091	0.0792383	-5.92397	Down	9.59282e-18	2.40828e-16
FBgn0013674	1536	132391	121390	9077.21	8773.34	-0.0491226	Down	1.03322e-17	2.58888e-16
FBgn0033279	817	72	3	9.28101	0.407636	-4.50893	Down	1.19678e-17	2.99288e-16
FBgn0250827	860	68	2	8.32713	0.258169	-5.01143	Down	1.23695e-17	3.08735e-16
FBgn0035665	875	1793	2228	215.803	282.67	0.389407	Up	1.39408e-17	3.47281e-16
FBgn0029951	2478	58	0	2.46497	0.01	-7.94543	Down	1.60904e-17	3.98523e-16
FBgn0031443	1647	58	0	3.70868	0.01	-8.53476	Down	1.60904e-17	3.99289e-16
FBgn0034477	2018	58	0	3.02686	0.01	-8.24168	Down	1.60904e-17	4.00058e-16
FBgn0037826	1664	58	0	3.67079	0.01	-8.51995	Down	1.60904e-17	3.96999e-16
FBgn0083960	6234	58	0	0.97982	0.01	-6.61444	Down	1.60904e-17	3.97759e-16
FBgn0052240	645	75	4	12.2458	0.688452	-4.15279	Down	1.7936e-17	4.41691e-16
FBgn0032588	581	63	1	11.4196	0.191072	-5.90125	Down	1.84144e-17	4.52608e-16
FBgn0035568	1142	67	2	6.17865	0.194418	-4.99006	Down	2.34352e-17	5.7492e-16
FBgn0037579	576	57	0	10.4217	0.01	-10.0254	Down	3.13548e-17	7.67746e-16
FBgn0051874	1623	57	0	3.69863	0.01	-8.53085	Down	3.13548e-17	7.66292e-16
FBgn0032494	925	1180	759	134.346	91.0905	-0.560582	Down	3.15968e-17	7.70747e-16
FBgn0002873	8643	118	20	1.43781	0.256885	-2.48468	Down	3.18652e-17	7.75827e-16
FBgn0032969	2256	98	12	4.5748	0.590494	-2.95371	Down	3.3069e-17	8.0362e-16
FBgn0034464	1250	74	4	6.23457	0.355241	-4.13342	Down	3.32282e-17	8.05971e-16
FBgn0036895	3746	113	18	3.17684	0.533431	-2.57422	Down	3.61262e-17	8.7462e-16
FBgn0064225	1552	14372	15041	975.238	1075.87	0.141672	Up	3.76322e-17	9.09374e-16
FBgn0040508	3564	120	21	3.54592	0.654116	-2.43854	Down	3.7816e-17	9.12108e-16
FBgn0038257	1215	203	391	17.5956	35.7251	1.02172	Up	4.0779e-17	9.81739e-16
FBgn0035217	1647	66	2	4.22022	0.134806	-4.96836	Down	4.43824e-17	1.0665e-15
FBgn0030359	2344	80	6	3.59433	0.284163	-3.66093	Down	4.94568e-17	1.18623e-15
FBgn0260758	1332	80	6	6.32515	0.500058	-3.66093	Down	4.94568e-17	1.18403e-15
FBgn0038467	2309	363	596	16.5565	28.6547	0.791376	Up	5.75766e-17	1.37587e-15
FBgn0031462	1930	73	4	3.98337	0.230078	-4.11379	Down	6.15188e-17	1.46465e-15
FBgn0034173	1205	73	4	6.38	0.368507	-4.11379	Down	6.15188e-17	1.46735e-15
FBgn0011743	1316	69	3	5.52177	0.253069	-4.44753	Down	7.8492e-17	1.86531e-15
FBgn0034127	2107	65	2	3.24888	0.105375	-4.94633	Down	8.40182e-17	1.99296e-15
FBgn0037987	902	65	2	7.58913	0.246148	-4.94633	Down	8.40182e-17	1.9893e-15
FBgn0038334	1545	65	2	4.43067	0.143706	-4.94633	Down	8.40182e-17	1.98566e-15
FBgn0028473	2197	4011	4555	192.268	230.161	0.259522	Up	8.96438e-17	2.11474e-15
FBgn0038377	1283	79	6	6.48463	0.519156	-3.64279	Down	8.9818e-17	2.11113e-15
FBgn0050324	648	79	6	12.8392	1.0279	-3.64279	Down	8.9818e-17	2.11498e-15
FBgn0039471	1091	379	614	36.5847	62.4765	0.772074	Up	9.09808e-17	2.13457e-15
FBgn0038952	2693	125	24	4.88831	0.989346	-2.30479	Down	9.4505e-17	2.21324e-15
FBgn0036218	1950	82	7	4.42858	0.398508	-3.47416	Down	9.48958e-17	2.21836e-15
FBgn0038465	2388	623	907	27.4751	42.1644	0.617903	Up	9.77284e-17	2.28045e-15
FBgn0069913	1451	96	12	6.96769	0.918094	-2.92397	Down	1.00066e-16	2.33077e-15
FBgn0033020	670	118	21	18.5478	3.47951	-2.41429	Down	1.04512e-16	2.42995e-15
FBgn0029703	1911	55	0	3.03101	0.01	-8.24365	Down	1.19063e-16	2.75832e-15
FBgn0032626	1546	55	0	3.74661	0.01	-8.54944	Down	1.19063e-16	2.76328e-15
FBgn0038423	965	55	0	6.00234	0.01	-9.22938	Down	1.19063e-16	2.75338e-15
FBgn0031292	6063	93	11	1.6154	0.201409	-3.00369	Down	1.19972e-16	2.76945e-15
FBgn0052437	2185	90	10	4.33787	0.508068	-3.09389	Down	1.39446e-16	3.21324e-15
FBgn0034826	1273	64	2	5.29464	0.174411	-4.92397	Down	1.58984e-16	3.6504e-15
FBgn0085486	1339	64	2	5.03367	0.165815	-4.92397	Down	1.58984e-16	3.65691e-15
FBgn0037387	2092	1219	1581	61.3659	83.8964	0.451172	Up	1.68774e-16	3.86831e-15
FBgn0036007	3122	3731	4255	125.857	151.3	0.26563	Up	2.03966e-16	4.66663e-15
FBgn0051907	1470	92	11	6.59106	0.830708	-2.9881	Down	2.09594e-16	4.7869e-15
FBgn0029963	1712	54	0	3.32181	0.01	-8.37583	Down	2.32014e-16	5.28026e-15
FBgn0035933	800	54	0	7.10868	0.01	-9.47344	Down	2.32014e-16	5.28959e-15
FBgn0036497	1007	54	0	5.64741	0.01	-9.14145	Down	2.32014e-16	5.27097e-15
FBgn0262100	1001	67	3	7.04897	0.332706	-4.40509	Down	2.74258e-16	6.21973e-15
FBgn0037995	1427	86	9	6.34687	0.700151	-3.18031	Down	2.76632e-16	6.26256e-15
FBgn0035161	625	77	6	12.9747	1.06572	-3.60579	Down	2.95488e-16	6.67772e-15
FBgn0031784	1290	83	8	6.776	0.688452	-3.29901	Down	2.9902e-16	6.74572e-15
FBgn0033371	2777	63	2	2.38918	0.0799516	-4.90125	Down	3.00704e-16	6.76008e-15
FBgn0034842	1107	63	2	5.99346	0.200565	-4.90125	Down	3.00704e-16	6.77188e-15
FBgn0035455	1201	63	2	5.52437	0.184867	-4.90125	Down	3.00704e-16	6.74832e-15
FBgn0039594	3802	2158	1563	59.7757	45.6373	-0.389344	Down	3.08634e-16	6.91426e-15
FBgn0051952	1177	70	4	6.26335	0.377274	-4.05325	Down	3.8882e-16	8.69555e-15
FBgn0262097	1980	70	4	3.72321	0.224268	-4.05325	Down	3.8882e-16	8.68051e-15
FBgn0013681	354	1842	1304	547.988	408.929	-0.422296	Down	3.9658e-16	8.83846e-15
FBgn0086907	870	106	17	12.8313	2.16922	-2.56442	Down	3.98458e-16	8.865e-15
FBgn0035709	1031	113	20	11.5426	2.1535	-2.42222	Down	4.10394e-16	9.11484e-15
FBgn0033190	2379	96	13	4.24973	0.606627	-2.80849	Down	4.17258e-16	9.25137e-15
FBgn0036437	964	88	10	9.6137	1.15159	-3.06147	Down	4.3058e-16	9.53037e-15
FBgn0038194	1639	1700	2100	109.233	142.237	0.380887	Up	4.76456e-16	1.05277e-14
FBgn0013300	688	62	2	9.49048	0.322712	-4.87816	Down	5.68504e-16	1.25401e-14
FBgn0052181	2276	134	30	6.20037	1.46326	-2.08317	Down	6.3393e-16	1.39594e-14
FBgn0038123	985	52	0	5.55971	0.01	-9.11887	Down	8.8102e-16	1.93674e-14
FBgn0030484	1106	867	1176	82.5561	118.039	0.515817	Up	9.20224e-16	2.01948e-14
FBgn0030780	2996	97	14	3.40969	0.518752	-2.71653	Down	9.54634e-16	2.09144e-14
FBgn0035957	1286	75	6	6.14194	0.517945	-3.56782	Down	9.68702e-16	2.11867e-14
FBgn0013809	12323	61	2	0.521313	0.0180172	-4.8547	Down	1.0743e-15	2.34564e-14
FBgn0003074	2515	4835	5375	202.462	237.254	0.228782	Up	1.17091e-15	2.55227e-14
FBgn0052549	2865	2037	2455	74.8775	95.1262	0.34531	Up	1.18686e-15	2.58268e-14
FBgn0011596	2391	68	4	2.99512	0.185718	-4.01143	Down	1.32444e-15	2.87721e-14
FBgn0051010	1270	68	4	5.63885	0.349647	-4.01143	Down	1.32444e-15	2.87237e-14
FBgn0052686	3600	101	16	2.95464	0.49339	-2.58218	Down	1.54713e-15	3.34969e-14
FBgn0051601	2344	51	0	2.29138	0.01	-7.84007	Down	1.71681e-15	3.71084e-14
FBgn0250834	915	51	0	5.86995	0.01	-9.1972	Down	1.71681e-15	3.70464e-14
FBgn0032519	825	74	6	9.44632	0.807366	-3.54846	Down	1.75154e-15	3.77328e-14
FBgn0051206	870	74	6	8.95772	0.765606	-3.54846	Down	1.75154e-15	3.76699e-14
FBgn0031801	1514	533	286	37.0754	20.9707	-0.822088	Down	1.96151e-15	4.21153e-14
FBgn0033820	864	3504	3994	427.106	513.177	0.264864	Up	1.99378e-15	4.27371e-14
FBgn0038172	1669	412	641	25.9972	42.6358	0.713713	Up	2.12226e-15	4.54157e-14
FBgn0029702	2383	85	10	3.75647	0.465853	-3.01143	Down	2.31712e-15	4.95035e-14
FBgn0030933	1475	127	28	9.06769	2.10736	-2.1053	Down	2.37446e-15	5.06447e-14
FBgn0261561	1765	274	111	16.349	6.98154	-1.22758	Down	2.43018e-15	5.17476e-14
FBgn0014427	1178	623	890	55.6965	83.8722	0.590606	Up	2.7289e-15	5.80127e-14
FBgn0036723	1960	179	55	9.61794	3.11516	-1.62642	Down	2.75064e-15	5.83787e-14
FBgn0035124	1513	70	5	4.87241	0.366863	-3.73132	Down	2.92178e-15	6.19091e-14
FBgn0013301	673	73	6	11.4233	0.989713	-3.52883	Down	3.16404e-15	6.69324e-14
FBgn0037059	1732	63	3	3.8307	0.192285	-4.31628	Down	3.3241e-15	7.02033e-14
FBgn0031163	1156	50	0	4.55509	0.01	-8.83134	Down	3.34548e-15	7.05393e-14
FBgn0036329	2284	59	2	2.72045	0.0972091	-4.80661	Down	3.83066e-15	8.06376e-14
FBgn0050416	1844	59	2	3.36958	0.120404	-4.80661	Down	3.83066e-15	8.05062e-14
FBgn0263647	778	66	4	8.93407	0.57076	-3.96836	Down	4.4978e-15	9.43734e-14
FBgn0004172	359	94	14	27.5752	4.32919	-2.6712	Down	4.739e-15	9.92728e-14
FBgn0038858	1601	551	803	36.2448	55.6798	0.619381	Up	4.75802e-15	9.95097e-14
FBgn0043025	1814	108	20	6.27006	1.22396	-2.35693	Down	5.12112e-15	1.0693e-13
FBgn0034601	821	69	5	8.85097	0.676083	-3.71056	Down	5.3247e-15	1.11002e-13
FBgn0033794	2778	72	6	2.72951	0.239769	-3.50893	Down	5.71008e-15	1.18843e-13
FBgn0015288	1109	7691	8257	730.359	826.54	0.178479	Up	5.72624e-15	1.18988e-13
FBgn0015230	1713	49	0	3.01248	0.01	-8.23481	Down	6.51922e-15	1.35031e-13
FBgn0033999	1334	49	0	3.86835	0.01	-8.59557	Down	6.51922e-15	1.35248e-13
FBgn0262742	4814	25087	25506	548.817	588.179	0.0999296	Up	6.71606e-15	1.38885e-13
FBgn0000121	1547	99705	97958	6787.53	7029.47	0.0505303	Up	6.9672e-15	1.43848e-13
FBgn0037994	2232	58	2	2.73665	0.0994739	-4.78195	Down	7.22804e-15	1.48995e-13
FBgn0262579	6741	9920	8387	154.979	138.12	-0.166152	Down	7.61668e-15	1.56755e-13
FBgn0032553	1422	65	4	4.81392	0.312272	-3.94633	Down	8.27878e-15	1.6957e-13
FBgn0039694	1459	65	4	4.69184	0.304353	-3.94633	Down	8.27878e-15	1.7011e-13
FBgn0051802	823	65	4	8.31761	0.539552	-3.94633	Down	8.27878e-15	1.6984e-13
FBgn0039475	1085	64	176	6.21205	18.0076	1.53546	Up	8.8235e-15	1.80441e-13
FBgn0037086	986	77	8	8.2243	0.900713	-3.19075	Down	9.40924e-15	1.92115e-13
FBgn0030247	1379	71	6	5.42224	0.483014	-3.48875	Down	1.02946e-14	2.092e-13
FBgn0032867	942	71	6	7.93766	0.707088	-3.48875	Down	1.02946e-14	2.09861e-13
FBgn0034105	1317	71	6	5.67751	0.505753	-3.48875	Down	1.02946e-14	2.0953e-13
FBgn0029722	1878	111	22	6.22461	1.30047	-2.25895	Down	1.05755e-14	2.1457e-13
FBgn0028336	1707	2475	2900	152.696	188.598	0.304657	Up	1.06923e-14	2.166e-13
FBgn0053319	593	53	1	9.41253	0.187205	-5.65189	Down	1.23376e-14	2.49537e-13
FBgn0034800	1758	97	16	5.81083	1.01036	-2.52388	Down	1.24491e-14	2.51398e-13
FBgn0032492	1021	48	0	4.95109	0.01	-8.9516	Down	1.27038e-14	2.5574e-13
FBgn0032913	1466	48	0	3.4482	0.01	-8.4297	Down	1.27038e-14	2.55342e-13
FBgn0040510	3567	48	0	1.41717	0.01	-7.14687	Down	1.27038e-14	2.5614e-13
FBgn0043783	1280	753	1031	61.9541	89.4174	0.529355	Up	1.3123e-14	2.63359e-13
FBgn0031722	1482	57	2	4.05053	0.149815	-4.75686	Down	1.36313e-14	2.72711e-13
FBgn0051735	1293	57	2	4.6426	0.171714	-4.75686	Down	1.36313e-14	2.73134e-13
FBgn0001281	583	87	12	15.7158	2.285	-2.78195	Down	1.37903e-14	2.75038e-13
FBgn0033063	882	87	12	10.3881	1.51038	-2.78195	Down	1.37903e-14	2.75464e-13
FBgn0250842	957	400	198	44.0183	22.9682	-0.938467	Down	1.4088e-14	2.80542e-13
FBgn0029946	794	64	4	8.48876	0.559259	-3.92397	Down	1.52256e-14	3.02264e-13
FBgn0034263	1043	64	4	6.4622	0.425744	-3.92397	Down	1.52256e-14	3.01799e-13
FBgn0037461	1017	64	4	6.62741	0.436629	-3.92397	Down	1.52256e-14	3.01337e-13
FBgn0038280	1268	64	4	5.31552	0.350198	-3.92397	Down	1.52256e-14	3.00875e-13
FBgn0052450	821	64	4	8.2096	0.540866	-3.92397	Down	1.52256e-14	3.02729e-13
FBgn0037035	1365	84	11	6.48084	0.894609	-2.85685	Down	1.7451e-14	3.44324e-13
FBgn0052396	1649	67	5	4.27897	0.336607	-3.66813	Down	1.76358e-14	3.4744e-13
FBgn0037486	1532	70	6	4.81199	0.434776	-3.46829	Down	1.85412e-14	3.64719e-13
FBgn0033465	2300	663	926	30.3578	44.6947	0.558036	Up	1.86953e-14	3.67191e-13
FBgn0027584	1751	335	155	20.1485	9.82695	-1.03586	Down	2.16118e-14	4.23828e-13
FBgn0037726	14439	140	37	1.02112	0.284471	-1.8438	Down	2.49034e-14	4.87638e-13
FBgn0083943	611	56	2	9.65232	0.363381	-4.73132	Down	2.56932e-14	5.02341e-13
FBgn0036704	1561	63	4	4.25033	0.284466	-3.90125	Down	2.7978e-14	5.4536e-13
FBgn0051784	2462	63	4	2.69487	0.180362	-3.90125	Down	2.7978e-14	5.46185e-13
FBgn0001091	1483	8671	9215	615.762	689.807	0.163819	Up	3.15326e-14	6.1372e-13
FBgn0259729	1177	66	5	5.90544	0.471592	-3.64643	Down	3.205e-14	6.22851e-13
FBgn0028534	917	69	6	7.92437	0.726365	-3.44753	Down	3.33588e-14	6.47311e-13
FBgn0037635	1513	250	101	17.4015	7.41064	-1.23154	Down	3.44834e-14	6.68129e-13
FBgn0031190	2473	1063	1372	45.2683	61.589	0.444172	Up	3.78638e-14	7.32525e-13
FBgn0058002	753	323	519	45.1744	76.5148	0.760233	Up	4.5892e-14	8.86513e-13
FBgn0034474	472	3068	2370	684.539	557.416	-0.296379	Down	4.79948e-14	9.25747e-13
FBgn0034659	1149	46	0	4.21622	0.01	-8.7198	Down	4.82398e-14	9.277e-13
FBgn0052086	1548	46	0	3.12948	0.01	-8.28978	Down	4.82398e-14	9.29084e-13
FBgn0053287	3434	46	0	1.41073	0.01	-7.14029	Down	4.82398e-14	9.26319e-13
FBgn0034776	989	55	2	5.85668	0.224495	-4.70533	Down	4.8401e-14	9.28033e-13
FBgn0052141	913	71	7	8.18979	0.851139	-3.26636	Down	5.74502e-14	1.09991e-12
FBgn0033047	1666	65	5	4.10888	0.333172	-3.62441	Down	5.81878e-14	1.11238e-12
FBgn0003187	3313	94	16	2.98807	0.536132	-2.47856	Down	5.86288e-14	1.11915e-12
FBgn0000120	2207	86078	78698	4107.47	3958.54	-0.0532847	Down	6.8618e-14	1.3079e-12
FBgn0033074	1258	84	12	7.03208	1.05895	-2.73132	Down	6.96382e-14	1.32539e-12
FBgn0004429	615	11	75	1.88366	13.5381	2.84542	Up	7.30926e-14	1.38908e-12
FBgn0014141	8220	1621	1156	20.7681	15.612	-0.41171	Down	8.79752e-14	1.66946e-12
FBgn0035638	1613	81	11	5.28854	0.757062	-2.80439	Down	8.97528e-14	1.70069e-12
FBgn0032650	1413	54	2	4.02473	0.157131	-4.67885	Down	9.11248e-14	1.72416e-12
FBgn0034850	730	54	2	7.79033	0.304145	-4.67885	Down	9.11248e-14	1.72163e-12
FBgn0050487	728	54	2	7.81173	0.30498	-4.67885	Down	9.11248e-14	1.71911e-12
FBgn0020371	723	73	8	10.6333	1.22836	-3.11379	Down	9.16984e-14	1.72741e-12
FBgn0035782	659	45	0	7.19138	0.01	-9.49012	Down	9.40032e-14	1.76825e-12
FBgn0046793	1463	61	4	4.39107	0.303521	-3.8547	Down	9.42208e-14	1.76976e-12
FBgn0034745	3740	117	27	3.29457	0.80143	-2.03944	Down	9.68556e-14	1.81661e-12
FBgn0028892	1889	70	7	3.90257	0.411376	-3.2459	Down	1.02185e-13	1.91378e-12
FBgn0000405	2670	67	6	2.6427	0.249467	-3.40509	Down	1.07632e-13	2.01287e-12
FBgn0000454	2048	995	652	51.1656	35.342	-0.533792	Down	1.22252e-13	2.28299e-12
FBgn0013984	8459	242	413	3.01288	5.42006	0.847168	Up	1.51366e-13	2.82257e-12
FBgn0032370	680	72	8	11.1509	1.30603	-3.09389	Down	1.61522e-13	3.00762e-12
FBgn0029940	978	53	2	5.70719	0.22702	-4.65189	Down	1.71458e-13	3.18804e-12
FBgn0035380	1631	53	2	3.42221	0.136129	-4.65189	Down	1.71458e-13	3.17887e-12
FBgn0039707	1053	53	2	5.30069	0.210851	-4.65189	Down	1.71458e-13	3.18345e-12
FBgn0052572	2271	60	4	2.7824	0.195531	-3.83086	Down	1.72669e-13	3.19673e-12
FBgn0030429	2035	44	0	2.27705	0.01	-7.83102	Down	1.83181e-13	3.3768e-12
FBgn0035034	899	44	0	5.1544	0.01	-9.00966	Down	1.83181e-13	3.38648e-12
FBgn0038575	1607	44	0	2.88351	0.01	-8.17168	Down	1.83181e-13	3.38163e-12
FBgn0053970	3387	861	549	26.7715	17.9941	-0.573174	Down	1.91554e-13	3.52612e-12
FBgn0260959	3369	527	296	16.4738	9.75358	-0.756173	Down	1.98773e-13	3.6538e-12
FBgn0028899	7140	135	37	1.99123	0.575277	-1.79133	Down	2.17888e-13	3.99947e-12
FBgn0011284	1075	7742	8246	758.455	851.546	0.167021	Up	2.51728e-13	4.61406e-12
FBgn0041581	867	56	3	6.80227	0.384127	-4.14636	Down	2.54868e-13	4.66499e-12
FBgn0029766	1782	512	737	30.2585	45.9127	0.601554	Up	2.66088e-13	4.86346e-12
FBgn0038213	1064	71	8	7.02751	0.834683	-3.07371	Down	2.84146e-13	5.18617e-12
FBgn0035661	1361	160	51	12.3807	4.15992	-1.57347	Down	3.06432e-13	5.58503e-12
FBgn0039796	1750	48	1	2.88861	0.0634359	-5.50893	Down	3.15746e-13	5.74667e-12
FBgn0028868	1318	59	4	4.71435	0.336913	-3.80661	Down	3.1613e-13	5.74555e-12
FBgn0030594	2336	86	14	3.87713	0.665317	-2.54288	Down	3.2035e-13	5.81406e-12
FBgn0261531	430	68	7	16.6543	1.80719	-3.20408	Down	3.22102e-13	5.83765e-12
FBgn0051055	2061	52	2	2.65711	0.107727	-4.62441	Down	3.2241e-13	5.83503e-12
FBgn0037290	1116	827	525	78.0416	52.2238	-0.579537	Down	3.34702e-13	6.04901e-12
FBgn0035384	926	62	5	7.05124	0.599421	-3.55624	Down	3.46056e-13	6.24546e-12
FBgn0032857	2603	766	478	30.9913	20.3858	-0.604301	Down	3.50186e-13	6.31117e-12
FBgn0034129	1529	43	0	2.96173	0.01	-8.2103	Down	3.56958e-13	6.42425e-12
FBgn0035753	756	5720	6199	796.818	910.276	0.192053	Up	3.74178e-13	6.72478e-12
FBgn0260960	2710	2127	1588	82.6577	65.0511	-0.345576	Down	4.03356e-13	7.23909e-12
FBgn0029507	1001	371	568	39.0324	62.9923	0.690505	Up	4.04022e-13	7.24097e-12
FBgn0032424	1413	73	9	5.44084	0.707088	-2.94387	Down	4.18164e-13	7.48403e-12
FBgn0032726	1296	282	459	22.9155	39.317	0.778832	Up	4.37226e-13	7.81435e-12
FBgn0052832	675	55	3	8.58112	0.49339	-4.12036	Down	4.7228e-13	8.41754e-12
FBgn0085454	1653	55	3	3.50409	0.201475	-4.12036	Down	4.7228e-13	8.42919e-12
FBgn0037276	3093	92	17	3.13251	0.610158	-2.36007	Down	5.2212e-13	9.29302e-12
FBgn0003279	1462	10575	11066	761.76	840.265	0.141509	Up	5.42852e-13	9.64871e-12
FBgn0004629	553	2836	2193	540.09	440.237	-0.294919	Down	5.48436e-13	9.73455e-12
FBgn0031279	4359	58	4	1.40128	0.10187	-3.78195	Down	5.78216e-13	1.0235e-11
FBgn0038539	621	58	4	9.83607	0.715058	-3.78195	Down	5.78216e-13	1.0249e-11
FBgn0086558	1914	1018	678	56.0133	39.3243	-0.510348	Down	6.03732e-13	1.0672e-11
FBgn0020399	1287	51	2	4.17327	0.172514	-4.59639	Down	6.05868e-13	1.06951e-11
FBgn0031367	874	51	2	6.14531	0.254034	-4.59639	Down	6.05868e-13	1.06805e-11
FBgn0035273	1242	51	2	4.32448	0.178765	-4.59639	Down	6.05868e-13	1.06659e-11
FBgn0051787	840	51	2	6.39405	0.264316	-4.59639	Down	6.05868e-13	1.06514e-11
FBgn0038774	791	1159	791	154.309	111.013	-0.475098	Down	6.19832e-13	1.08821e-11
FBgn0032291	979	61	5	6.56194	0.566971	-3.53278	Down	6.2562e-13	1.09688e-11
FBgn0001332	2608	464	676	18.7368	28.7748	0.618931	Up	6.8703e-13	1.20291e-11
FBgn0028880	1411	42	0	3.13478	0.01	-8.29222	Down	6.9559e-13	1.20644e-11
FBgn0034097	653	42	0	6.77362	0.01	-9.40378	Down	6.9559e-13	1.21296e-11
FBgn0034099	943	42	0	4.69054	0.01	-8.87361	Down	6.9559e-13	1.2146e-11
FBgn0036830	3077	42	0	1.4375	0.01	-7.16741	Down	6.9559e-13	1.20969e-11
FBgn0037512	1523	42	0	2.90425	0.01	-8.18202	Down	6.9559e-13	1.20482e-11
FBgn0039873	1994	42	0	2.21824	0.01	-7.79327	Down	6.9559e-13	1.20806e-11
FBgn0053309	1738	42	0	2.54498	0.01	-7.99151	Down	6.9559e-13	1.21625e-11
FBgn0264563	372	42	0	11.8903	0.01	-10.2156	Down	6.9559e-13	1.21132e-11
FBgn0034937	1450	72	9	5.22937	0.689045	-2.92397	Down	7.2787e-13	1.25904e-11
FBgn0053189	677	82	13	12.7559	2.13171	-2.58108	Down	7.4252e-13	1.28266e-11
FBgn0053138	2320	1326	1638	60.1922	78.3789	0.380887	Up	7.56116e-13	1.3044e-11
FBgn0030520	3426	1833	2181	56.3456	70.671	0.326816	Up	7.81334e-13	1.34611e-11
FBgn0043841	1831	4064	4501	233.749	272.894	0.223378	Up	8.00078e-13	1.37656e-11
FBgn0033101	1299	452	246	36.645	21.0232	-0.801632	Down	8.20742e-13	1.41023e-11
FBgn0032372	1131	54	3	5.02824	0.294464	-4.09389	Down	8.74396e-13	1.50043e-11
FBgn0036031	2854	118	30	4.35425	1.16692	-1.89972	Down	9.66494e-13	1.65626e-11
FBgn0033969	2059	79	12	4.04069	0.646991	-2.64279	Down	1.00623e-12	1.72206e-11
FBgn0038127	939	74	10	8.29948	1.18225	-2.81149	Down	1.00833e-12	1.72337e-11
FBgn0031805	2312	164	55	7.47035	2.64088	-1.50016	Down	1.01043e-12	1.72467e-11
FBgn0038709	1413	57	4	4.24832	0.314261	-3.75686	Down	1.05651e-12	1.7962e-11
FBgn0051007	723	57	4	8.30274	0.614179	-3.75686	Down	1.05651e-12	1.80095e-11
FBgn0051244	1142	57	4	5.25646	0.388837	-3.75686	Down	1.05651e-12	1.79857e-11
FBgn0035005	1340	63	6	4.95132	0.497072	-3.31628	Down	1.10505e-12	1.87626e-11
FBgn0036996	1477	63	6	4.49205	0.450966	-3.31628	Down	1.10505e-12	1.87379e-11
FBgn0260480	1175	63	6	5.64661	0.566874	-3.31628	Down	1.10505e-12	1.87133e-11
FBgn0029952	769	50	2	6.84745	0.28872	-4.56782	Down	1.13777e-12	1.92422e-11
FBgn0039651	1288	50	2	4.08827	0.17238	-4.56782	Down	1.13777e-12	1.9217e-11
FBgn0031323	740	46	1	6.54653	0.150017	-5.44753	Down	1.15201e-12	1.94067e-11
FBgn0037388	958	46	1	5.05682	0.11588	-5.44753	Down	1.15201e-12	1.94321e-11
FBgn0005633	1228	160	299	13.7217	27.03	0.978106	Up	1.32071e-12	2.22196e-11
FBgn0031451	1440	41	0	2.99852	0.01	-8.2281	Down	1.35547e-12	2.27451e-11
FBgn0037860	983	41	0	4.39254	0.01	-8.77891	Down	1.35547e-12	2.27747e-11
FBgn0034328	465	28	104	6.34147	24.8287	1.96912	Up	1.38122e-12	2.31472e-11
FBgn0029896	3610	1679	1222	48.9811	37.5783	-0.382325	Down	1.39376e-12	2.3327e-11
FBgn0010409	683	5870	6330	905.112	1028.86	0.184878	Up	1.49012e-12	2.49074e-11
FBgn0033257	1973	117	30	6.24516	1.68798	-1.88744	Down	1.50852e-12	2.51824e-11
FBgn0036876	1592	372	191	24.6085	13.3188	-0.885697	Down	1.56942e-12	2.61651e-11
FBgn0039629	1118	141	273	13.282	27.1078	1.02924	Up	1.5737e-12	2.62025e-11
FBgn0040813	452	7557	6358	1760.74	1561.55	-0.173208	Down	1.6143e-12	2.68439e-11
FBgn0032483	1042	53	3	5.35665	0.319615	-4.06693	Down	1.61746e-12	2.68619e-11
FBgn0034897	3095	1514	1834	51.517	65.7827	0.352661	Up	1.69166e-12	2.8058e-11
FBgn0012034	3454	6461	6924	196.998	222.54	0.175881	Up	1.77973e-12	2.9481e-11
FBgn0032835	1095	835	539	80.3077	54.6447	-0.555458	Down	1.91642e-12	3.17045e-11
FBgn0017556	1127	56	4	5.23298	0.394012	-3.73132	Down	1.9284e-12	3.18619e-11
FBgn0028997	1392	59	5	4.46373	0.398753	-3.48468	Down	2.03768e-12	3.36243e-11
FBgn0034658	552	49	2	9.3485	0.40222	-4.53868	Down	2.13516e-12	3.5143e-11
FBgn0039395	1358	49	2	3.79998	0.163495	-4.53868	Down	2.13516e-12	3.50982e-11
FBgn0051245	965	49	2	5.34754	0.230078	-4.53868	Down	2.13516e-12	3.51879e-11
FBgn0000253	5672	30370	30496	563.889	596.87	0.082006	Up	2.35766e-12	3.87064e-11
FBgn0025879	1588	906	1170	60.0845	81.7916	0.444958	Up	2.55812e-12	4.19441e-11
FBgn0029705	1489	40	0	2.82911	0.01	-8.14421	Down	2.64136e-12	4.32539e-11
FBgn0029730	1594	40	0	2.64275	0.01	-8.0459	Down	2.64136e-12	4.30899e-11
FBgn0031235	1660	40	0	2.53768	0.01	-7.98737	Down	2.64136e-12	4.31444e-11
FBgn0038775	1591	40	0	2.64774	0.01	-8.04862	Down	2.64136e-12	4.31991e-11
FBgn0033364	941	67	8	7.49843	0.943786	-2.99006	Down	2.68468e-12	4.37413e-11
FBgn0015008	1856	52	3	2.9506	0.179439	-4.03944	Down	2.98922e-12	4.86417e-11
FBgn0036222	2148	61	6	2.99075	0.310092	-3.26974	Down	3.51442e-12	5.7116e-11
FBgn0034713	1210	58	5	5.0481	0.458731	-3.46002	Down	3.67084e-12	5.9583e-11
FBgn0027525	1659	2057	2403	130.579	160.798	0.300328	Up	3.85822e-12	6.25458e-11
FBgn0042175	2029	42	126	2.17998	6.89385	1.661	Up	3.9061e-12	6.32426e-11
FBgn0001219	2407	14419	12569	630.876	579.693	-0.122068	Down	3.9502e-12	6.38764e-11
FBgn0050431	1831	141	44	8.1099	2.6677	-1.60409	Down	3.97968e-12	6.42726e-11
FBgn0036075	975	48	2	5.18468	0.227719	-4.50893	Down	4.00398e-12	6.45036e-11
FBgn0036654	1393	48	2	3.6289	0.159387	-4.50893	Down	4.00398e-12	6.43429e-11
FBgn0051391	1704	48	2	2.96658	0.130297	-4.50893	Down	4.00398e-12	6.44231e-11
FBgn0053490	1745	48	2	2.89688	0.127235	-4.50893	Down	4.00398e-12	6.45842e-11
FBgn0037610	1252	312	152	26.2443	13.4776	-0.961442	Down	4.12896e-12	6.62688e-11
FBgn0025286	533	4342	4762	857.922	991.826	0.209241	Up	4.63024e-12	7.42219e-11
FBgn0033782	1468	137	42	9.82832	3.17612	-1.62968	Down	4.63672e-12	7.42335e-11
FBgn0031920	1993	124	35	6.55238	1.94955	-1.74888	Down	4.72518e-12	7.5556e-11
FBgn0000416	3451	6948	7395	212.031	237.885	0.165985	Up	5.6447e-12	9.01475e-11
FBgn0259878	3555	493	699	14.6047	21.8278	0.579738	Up	5.69606e-12	9.08553e-11
FBgn0031171	5303	54	4	1.0724	0.0837359	-3.67885	Down	6.40352e-12	1.02014e-10
FBgn0036438	616	54	4	9.23205	0.720863	-3.67885	Down	6.40352e-12	1.01888e-10
FBgn0051913	863	54	4	6.58974	0.514544	-3.67885	Down	6.40352e-12	1.01762e-10
FBgn0028646	2930	1441	1035	51.7942	39.2144	-0.401407	Down	6.52554e-12	1.03574e-10
FBgn0051415	720	57	5	8.33734	0.770922	-3.43493	Down	6.60468e-12	1.04701e-10
FBgn0033733	1832	91	19	5.2312	1.15133	-2.18383	Down	7.50134e-12	1.1877e-10
FBgn0050222	1648	47	2	3.00349	0.134724	-4.47856	Down	7.50288e-12	1.18503e-10
FBgn0050393	1216	47	2	4.07051	0.182587	-4.47856	Down	7.50288e-12	1.18648e-10
FBgn0083956	6369	1365	974	22.5708	16.977	-0.410874	Down	8.47118e-12	1.33633e-10
FBgn0039752	2071	109	28	5.54283	1.5009	-1.8848	Down	9.18866e-12	1.44775e-10
FBgn0034251	2143	38	0	1.86744	0.01	-7.54492	Down	1.003e-11	1.56124e-10
FBgn0034740	1217	38	0	3.28835	0.01	-8.36122	Down	1.003e-11	1.56502e-10
FBgn0036490	743	38	0	5.38617	0.01	-9.07312	Down	1.003e-11	1.56881e-10
FBgn0037325	1889	38	0	2.11854	0.01	-7.72693	Down	1.003e-11	1.55936e-10
FBgn0037938	1154	38	0	3.46787	0.01	-8.43791	Down	1.003e-11	1.56691e-10
FBgn0039421	1184	38	0	3.38	0.01	-8.40088	Down	1.003e-11	1.57838e-10
FBgn0050268	3761	38	0	1.06406	0.01	-6.73343	Down	1.003e-11	1.57645e-10
FBgn0050429	1060	38	0	3.7754	0.01	-8.56048	Down	1.003e-11	1.57454e-10
FBgn0051294	886	38	0	4.51684	0.01	-8.81917	Down	1.003e-11	1.57071e-10
FBgn0051373	723	38	0	5.53516	0.01	-9.11248	Down	1.003e-11	1.57262e-10
FBgn0262487	1000	38	0	4.00192	0.01	-8.64455	Down	1.003e-11	1.56313e-10
FBgn0035567	1188	50	3	4.4324	0.280335	-3.98286	Down	1.01802e-11	1.5808e-10
FBgn0037460	830	59	6	7.48616	0.802502	-3.22165	Down	1.1117e-11	1.72421e-10
FBgn0011217	1976	3106	2454	165.539	137.867	-0.26389	Down	1.11442e-11	1.72635e-10
FBgn0031857	9169	1818	1353	20.8813	16.3813	-0.350158	Down	1.12117e-11	1.73473e-10
FBgn0263762	430	117	234	28.6551	60.4116	1.07603	Up	1.16241e-11	1.79637e-10
FBgn0051287	777	53	4	7.18356	0.571495	-3.65189	Down	1.16488e-11	1.79804e-10
FBgn0039373	680	56	5	8.6729	0.816271	-3.40939	Down	1.1868e-11	1.82969e-10
FBgn0030624	1240	46	2	3.9068	0.179053	-4.44753	Down	1.40483e-11	2.15552e-10
FBgn0033149	2310	46	2	2.09716	0.096115	-4.44753	Down	1.40483e-11	2.15296e-10
FBgn0036751	1694	46	2	2.85976	0.131066	-4.44753	Down	1.40483e-11	2.16066e-10
FBgn0037254	3410	46	2	1.42065	0.0651102	-4.44753	Down	1.40483e-11	2.16324e-10
FBgn0250846	823	46	2	5.88631	0.269776	-4.44753	Down	1.40483e-11	2.15809e-10
FBgn0030814	1783	64	8	3.78019	0.498095	-2.92397	Down	1.42482e-11	2.181e-10
FBgn0053293	661	102	25	16.2511	4.19867	-1.95254	Down	1.46843e-11	2.2451e-10
FBgn0034885	1183	1642	1208	146.175	113.359	-0.366801	Down	1.58509e-11	2.42059e-10
FBgn0032138	2122	2115	2450	104.966	128.172	0.288157	Up	1.58524e-11	2.41797e-10
FBgn0024315	2746	1149	801	44.0661	32.3821	-0.444472	Down	1.59499e-11	2.42996e-10
FBgn0033519	1165	13	70	1.17517	6.6703	2.50488	Up	1.63886e-11	2.49385e-10
FBgn0031110	653	496	288	79.9933	48.9612	-0.708238	Down	1.65116e-11	2.50961e-10
FBgn0033542	2009	201	82	10.5366	4.53114	-1.21747	Down	1.6682e-11	2.53253e-10
FBgn0030319	772	49	3	6.68442	0.431397	-3.95371	Down	1.87583e-11	2.84439e-10
FBgn0003250	1349	9225	9650	720.177	794.124	0.141013	Up	1.89717e-11	2.87336e-10
FBgn0029661	1522	37	0	2.56019	0.01	-8.00011	Down	1.9545e-11	2.94637e-10
FBgn0031372	1090	37	0	3.57487	0.01	-8.48175	Down	1.9545e-11	2.93608e-10
FBgn0034205	1904	37	0	2.04654	0.01	-7.67704	Down	1.9545e-11	2.95327e-10
FBgn0034837	1176	37	0	3.31344	0.01	-8.37219	Down	1.9545e-11	2.95673e-10
FBgn0035924	1179	37	0	3.30501	0.01	-8.36851	Down	1.9545e-11	2.92926e-10
FBgn0037455	1358	37	0	2.86937	0.01	-8.16459	Down	1.9545e-11	2.94293e-10
FBgn0038209	945	37	0	4.12339	0.01	-8.68769	Down	1.9545e-11	2.93266e-10
FBgn0051482	656	37	0	5.93995	0.01	-9.21431	Down	1.9545e-11	2.9395e-10
FBgn0053286	3294	37	0	1.18294	0.01	-6.88623	Down	1.9545e-11	2.94981e-10
FBgn0038565	1549	66	9	4.48722	0.645007	-2.79844	Down	1.96188e-11	2.9369e-10
FBgn0038909	1612	89	19	5.81447	1.30846	-2.15177	Down	1.96444e-11	2.93732e-10
FBgn0020618	1388	8318	8744	631.124	699.349	0.14809	Up	2.03686e-11	3.04209e-10
FBgn0034718	3071	1046	719	35.8705	25.991	-0.464786	Down	2.08948e-11	3.11707e-10
FBgn0040368	1638	52	4	3.34329	0.271094	-3.62441	Down	2.11652e-11	3.15376e-10
FBgn0033323	2039	55	5	2.84073	0.272224	-3.3834	Down	2.12974e-11	3.1698e-10
FBgn0001224	884	129	248	15.3682	31.1439	1.019	Up	2.38294e-11	3.54256e-10
FBgn0038930	660	1040	1301	165.949	218.83	0.39907	Up	2.50786e-11	3.72398e-10
FBgn0038355	1171	45	2	4.04707	0.189603	-4.41582	Down	2.62826e-11	3.89828e-10
FBgn0033705	1537	116	33	7.94821	2.38349	-1.73755	Down	2.84156e-11	4.20982e-10
FBgn0051679	1114	41	1	3.876	0.0996524	-5.28152	Down	2.90704e-11	4.30189e-10
FBgn0261268	4332	1476	1074	35.8825	27.5226	-0.382666	Down	2.97414e-11	4.39614e-10
FBgn0038258	2654	60	7	2.38087	0.292799	-3.0235	Down	3.01364e-11	4.44943e-10
FBgn0005593	894	8545	8963	1006.61	1112.98	0.144934	Up	3.01628e-11	4.44824e-10
FBgn0038488	2810	485	282	18.1769	11.1408	-0.706257	Down	3.08648e-11	4.54657e-10
FBgn0032731	1627	871	1114	56.3788	76.01	0.431037	Up	3.29784e-11	4.85237e-10
FBgn0038256	2349	843	1083	37.7946	51.1822	0.437462	Up	3.36184e-11	4.94091e-10
FBgn0051459	1019	48	3	4.9608	0.326829	-3.92397	Down	3.45282e-11	5.06309e-10
FBgn0052651	3719	48	3	1.35925	0.0895505	-3.92397	Down	3.45282e-11	5.06885e-10
FBgn0051141	961	57	6	6.2465	0.693108	-3.17189	Down	3.49652e-11	5.12135e-10
FBgn0003357	837	133	252	16.7344	33.4232	0.99803	Up	3.60526e-11	5.27463e-10
FBgn0034247	1587	108	218	7.16691	15.2494	1.08933	Up	3.74542e-11	5.47349e-10
FBgn0033280	605	36	0	6.2666	0.01	-9.29154	Down	3.80866e-11	5.54706e-10
FBgn0037462	903	36	0	4.19855	0.01	-8.71375	Down	3.80866e-11	5.55333e-10
FBgn0038656	602	36	0	6.29783	0.01	-9.29871	Down	3.80866e-11	5.55961e-10
FBgn0003132	1892	54	5	3.00578	0.293374	-3.35693	Down	3.81658e-11	5.55233e-10
FBgn0030278	557	54	5	10.2099	0.996524	-3.35693	Down	3.81658e-11	5.54608e-10
FBgn0261502	673	51	4	7.98068	0.659809	-3.59639	Down	3.8408e-11	5.57499e-10
FBgn0038296	4431	302	151	7.17778	3.7831	-0.923967	Down	4.1807e-11	6.06155e-10
FBgn0023090	4704	62	8	1.38806	0.188797	-2.87816	Down	4.30104e-11	6.22903e-10
FBgn0053109	1026	71	165	7.28779	17.8529	1.29261	Up	4.41174e-11	6.38219e-10
FBgn0030895	1490	797	524	56.3322	39.0408	-0.52898	Down	4.68348e-11	6.76771e-10
FBgn0000406	1557	2607	2951	176.335	210.404	0.254846	Up	4.71944e-11	6.81204e-10
FBgn0041789	2580	2066	1574	84.3326	67.7264	-0.316372	Down	4.74092e-11	6.8354e-10
FBgn0051522	2883	3594	2894	131.286	111.436	-0.236493	Down	4.7662e-11	6.86418e-10
FBgn0011239	1489	44	2	3.11202	0.149111	-4.3834	Down	4.91296e-11	7.04409e-10
FBgn0029747	2125	44	2	2.18061	0.104483	-4.3834	Down	4.91296e-11	7.06765e-10
FBgn0032563	707	44	2	6.55418	0.314039	-4.3834	Down	4.91296e-11	7.05978e-10
FBgn0035316	1631	44	2	2.84108	0.136129	-4.3834	Down	4.91296e-11	7.05193e-10
FBgn0040996	524	44	2	8.84314	0.423713	-4.3834	Down	4.91296e-11	7.03627e-10
FBgn0013278	2591	6	52	0.243876	2.22797	3.19151	Up	4.94984e-11	7.08123e-10
FBgn0052667	368	430	243	123.057	73.3047	-0.747347	Down	5.02568e-11	7.18177e-10
FBgn0026077	1464	370	544	26.6162	41.2507	0.632114	Up	5.22192e-11	7.45394e-10
FBgn0039325	1345	272	131	21.2976	10.8124	-0.978007	Down	5.2358e-11	7.4655e-10
FBgn0032004	1105	59	7	5.62309	0.703249	-2.99926	Down	5.2792e-11	7.51907e-10
FBgn0039817	1784	227	101	13.4003	6.28492	-1.0923	Down	5.2838e-11	7.51733e-10
FBgn0011606	4528	118	35	2.74448	0.858094	-1.67733	Down	5.84194e-11	8.30225e-10
FBgn0034145	4577	3826	3100	88.0337	75.1889	-0.227536	Down	6.14014e-11	8.71643e-10
FBgn0051407	764	56	6	7.71933	0.871828	-3.14636	Down	6.18698e-11	8.77327e-10
FBgn0035857	1733	47	3	2.85617	0.192175	-3.89359	Down	6.34852e-11	8.99246e-10
FBgn0261349	1558	71	12	4.79928	0.855041	-2.48875	Down	6.64432e-11	9.40113e-10
FBgn0037115	2110	50	4	2.49559	0.210451	-3.56782	Down	6.96082e-11	9.8274e-10
FBgn0042133	1058	50	4	4.97702	0.419708	-3.56782	Down	6.96082e-11	9.80594e-10
FBgn0050275	4028	50	4	1.30727	0.110241	-3.56782	Down	6.96082e-11	9.81666e-10
FBgn0053704	723	50	4	7.28311	0.614179	-3.56782	Down	6.96082e-11	9.83816e-10
FBgn0026136	831	35	0	4.4356	0.01	-8.79298	Down	7.4218e-11	1.03873e-09
FBgn0031523	1565	35	0	2.35526	0.01	-7.87974	Down	7.4218e-11	1.04212e-09
FBgn0036345	699	35	0	5.27322	0.01	-9.04254	Down	7.4218e-11	1.0376e-09
FBgn0036941	1237	35	0	2.97977	0.01	-8.21906	Down	7.4218e-11	1.04326e-09
FBgn0038887	2733	35	0	1.34869	0.01	-7.07542	Down	7.4218e-11	1.04439e-09
FBgn0039503	1051	35	0	3.50712	0.01	-8.45414	Down	7.4218e-11	1.03986e-09
FBgn0050192	386	35	0	9.54917	0.01	-9.89923	Down	7.4218e-11	1.04099e-09
FBgn0030536	1255	61	8	5.11883	0.707651	-2.8547	Down	7.454e-11	1.04098e-09
FBgn0037607	2386	3916	4288	172.845	199.507	0.206957	Up	8.35112e-11	1.165e-09
FBgn0010387	420	1009	697	253.004	184.228	-0.457663	Down	8.74604e-11	1.21878e-09
FBgn0032047	1454	92	22	6.66359	1.6797	-1.9881	Down	8.92246e-11	1.24202e-09
FBgn0042179	1976	75	14	3.99723	0.786528	-2.34543	Down	8.93044e-11	1.24179e-09
FBgn0037857	1408	43	2	3.21626	0.157689	-4.35023	Down	9.17564e-11	1.27314e-09
FBgn0040232	7008	43	2	0.646189	0.0316817	-4.35023	Down	9.17564e-11	1.27452e-09
FBgn0031335	942	63	9	7.04327	1.06063	-2.73132	Down	9.96364e-11	1.381e-09
FBgn0038210	860	55	6	6.73518	0.774508	-3.12036	Down	1.09305e-10	1.51338e-09
FBgn0038281	785	55	6	7.37867	0.848506	-3.12036	Down	1.09305e-10	1.51175e-09
FBgn0038407	2121	717	465	35.6011	24.338	-0.54871	Down	1.10557e-10	1.52744e-09
FBgn0262095	784	52	5	6.98509	0.70799	-3.30248	Down	1.22038e-10	1.68426e-09
FBgn0039713	1026	9639	10023	989.395	1084.48	0.132392	Up	1.24723e-10	1.71947e-09
FBgn0264307	8400	2202	1699	27.6072	22.4537	-0.298096	Down	1.36155e-10	1.87507e-09
FBgn0261243	3916	1159	822	31.1692	23.3025	-0.419637	Down	1.38195e-10	1.90114e-09
FBgn0017448	2580	34	0	1.38786	0.01	-7.11671	Down	1.44626e-10	1.98749e-09
FBgn0031407	664	34	0	5.39257	0.01	-9.07483	Down	1.44626e-10	1.97487e-09
FBgn0031786	584	34	0	6.13128	0.01	-9.26004	Down	1.44626e-10	1.97696e-09
FBgn0032111	527	34	0	6.79443	0.01	-9.40821	Down	1.44626e-10	1.98538e-09
FBgn0032968	1090	34	0	3.28502	0.01	-8.35976	Down	1.44626e-10	1.98116e-09
FBgn0050364	934	34	0	3.83369	0.01	-8.58259	Down	1.44626e-10	1.98327e-09
FBgn0262787	1030	34	0	3.47638	0.01	-8.44144	Down	1.44626e-10	1.97906e-09
FBgn0050054	1067	665	426	65.636	44.3219	-0.566468	Down	1.61281e-10	2.19997e-09
FBgn0032268	723	42	2	6.11781	0.307089	-4.31628	Down	1.7121e-10	2.32557e-09
FBgn0035263	1258	42	2	3.51604	0.176491	-4.31628	Down	1.7121e-10	2.32802e-09
FBgn0036482	3284	42	2	1.34689	0.0676083	-4.31628	Down	1.7121e-10	2.32313e-09
FBgn0037827	1102	42	2	4.01377	0.201475	-4.31628	Down	1.7121e-10	2.33048e-09
FBgn0037962	939	42	2	4.71052	0.236449	-4.31628	Down	1.7121e-10	2.33294e-09
FBgn0013675	685	28994	26047	4457.62	4221.24	-0.0786043	Down	1.71887e-10	2.32986e-09
FBgn0029948	721	78	16	11.3932	2.46353	-2.20937	Down	1.78785e-10	2.42081e-09
FBgn0039670	766	948	652	130.336	94.4913	-0.463982	Down	1.91978e-10	2.59673e-09
FBgn0031733	2397	45	3	1.9771	0.13894	-3.83086	Down	2.13874e-10	2.88987e-09
FBgn0035952	986	64	10	6.83578	1.12589	-2.60204	Down	2.15926e-10	2.91455e-09
FBgn0015575	2018	1554	1834	81.0989	100.891	0.31504	Up	2.21236e-10	2.9831e-09
FBgn0039209	5651	1114	1364	20.7608	26.7955	0.368127	Up	2.35088e-10	3.16657e-09
FBgn0010411	631	7071	7450	1180.15	1310.69	0.151359	Up	2.60624e-10	3.50687e-09
FBgn0011280	1104	5307	4428	506.25	445.258	-0.185208	Down	2.67282e-10	3.59272e-09
FBgn0031629	1652	690	448	43.987	30.1052	-0.547065	Down	2.75814e-10	3.70354e-09
FBgn0000084	1249	1284	1545	108.265	137.322	0.342994	Up	2.77758e-10	3.72577e-09
FBgn0051161	1666	116	36	7.33277	2.39884	-1.61202	Down	2.79016e-10	3.73876e-09
FBgn0033246	8264	7955	8331	101.376	111.913	0.142661	Up	2.80564e-10	3.7556e-09
FBgn0034461	752	33	0	4.62148	0.01	-8.85221	Down	2.81828e-10	3.76471e-09
FBgn0051406	934	33	0	3.72093	0.01	-8.53952	Down	2.81828e-10	3.76861e-09
FBgn0031263	853	272	419	33.5819	54.5303	0.699376	Up	2.97904e-10	3.97534e-09
FBgn0054040	936	3	41	0.337544	4.86274	3.84862	Up	3.03792e-10	4.04972e-09
FBgn0031757	1196	41	2	3.61025	0.18564	-4.28152	Down	3.19158e-10	4.24579e-09
FBgn0032039	1174	41	2	3.67791	0.189119	-4.28152	Down	3.19158e-10	4.25017e-09
FBgn0050177	1529	41	2	2.82398	0.14521	-4.28152	Down	3.19158e-10	4.24142e-09
FBgn0014018	3504	919	1150	27.6208	36.434	0.39953	Up	3.37842e-10	4.4851e-09
FBgn0011281	846	53	6	6.59767	0.787325	-3.06693	Down	3.39484e-10	4.50226e-09
FBgn0052238	2030	53	6	2.74957	0.328117	-3.06693	Down	3.39484e-10	4.49764e-09
FBgn0036024	901	532	721	62.183	88.8349	0.514606	Up	3.4114e-10	4.51494e-09
FBgn0261808	2194	526	714	25.2484	36.1272	0.516894	Up	3.52874e-10	4.66546e-09
FBgn0001187	1576	471	651	31.4738	45.8562	0.542963	Up	3.7486e-10	4.95107e-09
FBgn0032654	1247	37	1	3.12479	0.0890239	-5.13342	Down	3.81118e-10	5.02858e-09
FBgn0038000	1448	58	8	4.21837	0.613331	-2.78195	Down	3.83902e-10	5.06013e-09
FBgn0085479	1472	58	8	4.14959	0.603331	-2.78195	Down	3.83902e-10	5.05497e-09
FBgn0019890	4276	1667	1948	41.0566	50.5737	0.300772	Up	3.8679e-10	5.08781e-09
FBgn0053140	2271	50	5	2.31866	0.244414	-3.2459	Down	3.87852e-10	5.09658e-09
FBgn0041195	3271	47	4	1.51322	0.135754	-3.47856	Down	4.1097e-10	5.39487e-09
FBgn0051805	2026	47	4	2.44311	0.219176	-3.47856	Down	4.1097e-10	5.38939e-09
FBgn0036831	1325	872	595	69.3084	49.851	-0.475406	Down	4.24712e-10	5.56394e-09
FBgn0011722	6938	817	551	12.4015	8.81638	-0.492251	Down	4.37328e-10	5.72341e-09
FBgn0033555	739	155	272	22.0888	40.8599	0.887371	Up	4.58202e-10	5.99052e-09
FBgn0030936	1372	60	9	4.60556	0.728218	-2.66093	Down	4.978e-10	6.50163e-09
FBgn0038175	660	67	12	10.6909	2.01842	-2.40509	Down	5.16806e-10	6.74304e-09
FBgn0037890	1296	837	568	68.0151	48.6538	-0.483304	Down	5.2653e-10	6.86297e-09
FBgn0015222	1677	5937	6301	372.837	417.109	0.16188	Up	5.45088e-10	7.09769e-09
FBgn0051956	2543	833	565	34.4972	24.6647	-0.484033	Down	5.48132e-10	7.13014e-09
FBgn0037170	1794	32	0	1.87851	0.01	-7.55344	Down	5.49186e-10	7.13665e-09
FBgn0261575	2095	267	410	13.4218	21.7257	0.694817	Up	5.7921e-10	7.51924e-09
FBgn0036568	2036	40	2	2.06903	0.10905	-4.2459	Down	5.94352e-10	7.70032e-09
FBgn0037500	744	40	2	5.66203	0.298422	-4.2459	Down	5.94352e-10	7.70806e-09
FBgn0038567	1470	40	2	2.86568	0.151038	-4.2459	Down	5.94352e-10	7.66952e-09
FBgn0039251	1639	40	2	2.57019	0.135464	-4.2459	Down	5.94352e-10	7.6772e-09
FBgn0039812	2445	40	2	1.72292	0.090808	-4.2459	Down	5.94352e-10	7.6926e-09
FBgn0052440	633	40	2	6.6549	0.350751	-4.2459	Down	5.94352e-10	7.68489e-09
FBgn0031975	2797	478	656	17.9978	26.0366	0.532718	Up	6.39324e-10	8.2416e-09
FBgn0030846	1372	57	8	4.37528	0.647305	-2.75686	Down	6.60508e-10	8.50618e-09
FBgn0035090	1756	869	595	52.1171	37.6154	-0.470434	Down	6.65574e-10	8.56288e-09
FBgn0028856	1283	36	1	2.95502	0.086526	-5.09389	Down	7.24128e-10	9.30692e-09
FBgn0036549	1329	197	87	15.6108	7.26721	-1.10308	Down	7.2587e-10	9.32003e-09
FBgn0004587	3977	6583	6943	174.322	193.805	0.152847	Up	7.26986e-10	9.32508e-09
FBgn0051882	834	46	4	5.80867	0.532436	-3.44753	Down	7.40616e-10	9.49048e-09
FBgn0023531	6654	3630	3966	57.4525	66.1672	0.203748	Up	7.64664e-10	9.78891e-09
FBgn0016687	1273	1518	1784	125.582	155.575	0.308977	Up	8.0133e-10	1.02481e-08
FBgn0036354	1641	89	23	5.71171	1.55594	-1.87614	Down	8.5136e-10	1.08772e-08
FBgn0039321	1590	1369	1008	90.6758	70.3779	-0.365594	Down	8.52566e-10	1.08818e-08
FBgn0031108	1099	66	12	6.32457	1.21215	-2.3834	Down	8.58708e-10	1.09494e-08
FBgn0036264	1240	66	12	5.60541	1.07432	-2.3834	Down	8.58708e-10	1.09386e-08
FBgn0017545	1349	10272	10608	801.914	872.961	0.122468	Up	8.628e-10	1.09799e-08
FBgn0038756	385	826	562	225.946	162.05	-0.479539	Down	9.0143e-10	1.14602e-08
FBgn0033699	756	4454	4798	620.459	704.55	0.183364	Up	9.89188e-10	1.25635e-08
FBgn0029728	5992	51	6	0.896362	0.111161	-3.01143	Down	1.04709e-09	1.32727e-08
FBgn0262036	775	51	6	6.93032	0.859454	-3.01143	Down	1.04709e-09	1.32857e-08
FBgn0029539	645	31	0	5.06159	0.01	-8.98345	Down	1.07018e-09	1.35521e-08
FBgn0039124	1639	31	0	1.9919	0.01	-7.638	Down	1.07018e-09	1.35388e-08
FBgn0029993	2301	39	2	1.78498	0.0964909	-4.20937	Down	1.10567e-09	1.39604e-08
FBgn0030462	976	39	2	4.20823	0.227485	-4.20937	Down	1.10567e-09	1.39468e-08
FBgn0036703	1138	39	2	3.60917	0.195102	-4.20937	Down	1.10567e-09	1.39741e-08
FBgn0051910	899	39	2	4.56867	0.24697	-4.20937	Down	1.10567e-09	1.39332e-08
FBgn0034296	905	156	270	18.1535	33.1198	0.867446	Up	1.12057e-09	1.41072e-08
FBgn0016031	3655	1302	954	37.5153	28.9757	-0.372635	Down	1.12601e-09	1.41619e-08
FBgn0037746	2281	56	8	2.58552	0.389348	-2.73132	Down	1.13418e-09	1.42507e-08
FBgn0001565	2116	984	1211	48.9739	63.5333	0.375501	Up	1.1847e-09	1.4871e-08
FBgn0260972	1561	1392	1647	93.9121	117.129	0.318714	Up	1.20299e-09	1.50858e-08
FBgn0028516	1802	42	3	2.45459	0.184816	-3.73132	Down	1.31004e-09	1.63965e-08
FBgn0250826	441	42	3	10.0299	0.755189	-3.73132	Down	1.31004e-09	1.64124e-08
FBgn0038486	2028	45	4	2.33684	0.21896	-3.41582	Down	1.3326e-09	1.66466e-08
FBgn0051949	693	45	4	6.69367	0.640767	-3.38493	Down	1.3326e-09	1.66627e-08
FBgn0037516	838	35	1	4.39854	0.132474	-5.05325	Down	1.37495e-09	1.71589e-08
FBgn0261816	631	35	1	5.84149	0.175932	-5.05325	Down	1.37495e-09	1.71423e-08
FBgn0033250	3800	5056	5399	140.123	157.726	0.170729	Up	1.45733e-09	1.81519e-08
FBgn0038445	1644	50	6	3.20297	0.405156	-2.98286	Down	1.83386e-09	2.28198e-08
FBgn0015756	774	5515	5855	750.394	839.768	0.162341	Up	1.99183e-09	2.47616e-08
FBgn0027582	4321	687	455	16.7439	11.6896	-0.518411	Down	1.99639e-09	2.47944e-08
FBgn0263773	1897	1611	1873	89.4362	109.608	0.293427	Up	2.03156e-09	2.5207e-08
FBgn0015831	969	38	2	4.12995	0.229129	-4.17189	Down	2.05462e-09	2.54442e-08
FBgn0029817	1014	38	2	3.94667	0.21896	-4.17189	Down	2.05462e-09	2.54198e-08
FBgn0031208	1880	38	2	2.12868	0.118099	-4.17189	Down	2.05462e-09	2.54686e-08
FBgn0250825	427	38	2	9.37218	0.519966	-4.17189	Down	2.05462e-09	2.53954e-08
FBgn0029738	3527	881	611	26.306	19.2313	-0.451937	Down	2.07938e-09	2.56769e-08
FBgn0004581	4021	30	0	0.785728	0.01	-6.29596	Down	2.08542e-09	2.56533e-08
FBgn0032554	898	30	0	3.51828	0.01	-8.45872	Down	2.08542e-09	2.56288e-08
FBgn0036221	1087	30	0	2.90654	0.01	-8.18316	Down	2.08542e-09	2.55801e-08
FBgn0038690	1278	30	0	2.47215	0.01	-7.94962	Down	2.08542e-09	2.57023e-08
FBgn0039129	666	30	0	4.74386	0.01	-8.88992	Down	2.08542e-09	2.56777e-08
FBgn0050391	1504	30	0	2.10067	0.01	-7.71471	Down	2.08542e-09	2.56044e-08
FBgn0052719	3876	30	0	0.815122	0.01	-6.34894	Down	2.08542e-09	2.57268e-08
FBgn0260459	1101	30	0	2.86958	0.01	-8.1647	Down	2.08542e-09	2.55558e-08
FBgn0010408	917	6809	7147	781.986	865.222	0.145928	Up	2.31324e-09	2.83207e-08
FBgn0014184	1934	14382	12687	783.155	728.242	-0.104881	Down	2.34156e-09	2.86403e-08
FBgn0028920	869	98	29	11.8766	3.70469	-1.6807	Down	2.37446e-09	2.90152e-08
FBgn0050093	525	41	3	8.2245	0.634359	-3.69656	Down	2.39042e-09	2.91826e-08
FBgn0038008	2406	44	4	1.92594	0.18456	-3.3834	Down	2.3939e-09	2.91974e-08
FBgn0086691	610	490	662	84.5963	120.476	0.510082	Up	2.40122e-09	2.92591e-08
FBgn0250815	904	1715	1980	199.793	243.148	0.283325	Up	2.48736e-09	3.02801e-08
FBgn0032785	1585	205	95	13.621	6.65377	-1.03359	Down	2.51016e-09	3.05288e-08
FBgn0067311	695	136	51	20.6082	8.14627	-1.339	Down	2.58892e-09	3.14571e-08
FBgn0047338	456	34	1	7.85234	0.243449	-5.01143	Down	2.6089e-09	3.167e-08
FBgn0022355	2006	7104	6074	372.956	336.138	-0.149952	Down	2.62066e-09	3.17829e-08
FBgn0031690	1768	160	66	9.53065	4.14414	-1.2015	Down	2.83882e-09	3.43964e-08
FBgn0034501	3610	3760	4079	109.69	125.435	0.193516	Up	2.91638e-09	3.5303e-08
FBgn0032878	2170	59	10	2.86337	0.51158	-2.48468	Down	2.94714e-09	3.56419e-08
FBgn0013810	12136	110	36	0.954558	0.329306	-1.5354	Down	3.03484e-09	3.66681e-08
FBgn0014455	1598	855	1064	56.3475	73.9159	0.391535	Up	3.06402e-09	3.69861e-08
FBgn0001216	2611	1010	719	40.738	30.57	-0.414259	Down	3.22838e-09	3.89337e-08
FBgn0031453	1950	5186	5516	280.081	314.024	0.165033	Up	3.29796e-09	3.97356e-08
FBgn0033644	1670	74	17	4.6666	1.13007	-2.04596	Down	3.30576e-09	3.97925e-08
FBgn0033518	856	60	137	7.3818	17.7672	1.26717	Up	3.43246e-09	4.12791e-08
FBgn0037973	1131	233	361	21.6959	35.4338	0.707702	Up	3.46028e-09	4.15749e-08
FBgn0004404	601	1159	1390	203.093	256.752	0.338237	Up	3.47264e-09	4.16846e-08
FBgn0035982	864	1152	837	140.418	107.544	-0.384808	Down	3.56584e-09	4.27636e-08
FBgn0038463	1974	470	637	25.0747	35.8233	0.514665	Up	3.58842e-09	4.29944e-08
FBgn0035189	1209	560	738	48.7806	67.7647	0.474227	Up	3.7503e-09	4.48923e-08
FBgn0034438	3076	560	358	19.1729	12.9202	-0.569434	Down	3.75356e-09	4.48897e-08
FBgn0051213	4509	37	2	0.864185	0.0492406	-4.13342	Down	3.81358e-09	4.55652e-08
FBgn0262581	503	37	2	7.74674	0.441403	-4.13342	Down	3.81358e-09	4.55231e-08
FBgn0086676	3392	1609	1222	49.9557	39.9934	-0.320887	Down	4.01394e-09	4.78705e-08
FBgn0029751	1157	29	0	2.63967	0.01	-8.04421	Down	4.06378e-09	4.84201e-08
FBgn0031504	770	29	0	3.96636	0.01	-8.63167	Down	4.06378e-09	4.81534e-08
FBgn0033369	1288	29	0	2.37119	0.01	-7.88947	Down	4.06378e-09	4.83309e-08
FBgn0034007	1566	29	0	1.95025	0.01	-7.60752	Down	4.06378e-09	4.83755e-08
FBgn0034898	1140	29	0	2.67903	0.01	-8.06557	Down	4.06378e-09	4.8242e-08
FBgn0040812	452	29	0	6.75685	0.01	-9.40021	Down	4.06378e-09	4.82864e-08
FBgn0263036	837	29	0	3.64886	0.01	-8.5113	Down	4.06378e-09	4.81976e-08
FBgn0015221	1443	5360	5687	391.186	437.512	0.161468	Up	4.08132e-09	4.83168e-08
FBgn0028935	2693	43	4	1.68158	0.164891	-3.35023	Down	4.29318e-09	5.07319e-08
FBgn0051644	430	43	4	10.5314	1.03268	-3.35023	Down	4.29318e-09	5.07784e-08
FBgn0000557	2606	8889	9202	359.222	391.995	0.125959	Up	4.32286e-09	5.10359e-08
FBgn0036708	901	51	7	5.96115	0.862475	-2.78904	Down	4.39246e-09	5.17628e-08
FBgn0051106	1674	51	7	3.20848	0.464211	-2.78904	Down	4.39246e-09	5.18101e-08
FBgn0030929	691	668	444	101.808	71.331	-0.513256	Down	4.60314e-09	5.41961e-08
FBgn0032397	2255	506	317	23.6314	15.6058	-0.598622	Down	4.62802e-09	5.44394e-08
FBgn0000256	4539	1352	1006	31.3691	24.6043	-0.350432	Down	4.6502e-09	5.46504e-08
FBgn0001942	1939	10802	11091	586.694	634.989	0.114124	Up	4.85408e-09	5.69946e-08
FBgn0033498	1180	33	1	2.94521	0.0940787	-4.96836	Down	4.94668e-09	5.80291e-08
FBgn0262967	549	33	1	6.33033	0.202209	-4.96836	Down	4.94668e-09	5.79763e-08
FBgn0040211	1445	166	277	12.0983	21.2807	0.814736	Up	4.98152e-09	5.83317e-08
FBgn0034512	805	3685	3995	482.088	550.927	0.192564	Up	5.00958e-09	5.86071e-08
FBgn0039881	1145	98	30	9.01375	2.90863	-1.63179	Down	5.0443e-09	5.89598e-08
FBgn0002673	2379	83	22	3.67425	1.0266	-1.83957	Down	5.1129e-09	5.97076e-08
FBgn0039043	1407	381	533	28.5178	42.0539	0.560377	Up	5.48056e-09	6.39432e-08
FBgn0005626	3124	906	637	30.5423	22.6361	-0.432185	Down	5.52594e-09	6.44144e-08
FBgn0030218	1716	220	107	13.5018	6.92213	-0.96386	Down	5.54528e-09	6.45815e-08
FBgn0037580	2611	1105	801	44.5698	34.0564	-0.388139	Down	5.60802e-09	6.52533e-08
FBgn0032987	662	6595	6914	1049.16	1159.43	0.144181	Up	6.3471e-09	7.37865e-08
FBgn0020439	2080	6869	5879	347.788	313.771	-0.148496	Down	6.66794e-09	7.74465e-08
FBgn0031333	1091	45	5	4.34383	0.508766	-3.09389	Down	6.7789e-09	7.86645e-08
FBgn0260486	8696	1841	2101	22.2956	26.8213	0.266619	Up	6.77952e-09	7.8601e-08
FBgn0024733	1224	8719	9023	750.188	818.357	0.125477	Up	6.94718e-09	8.04725e-08
FBgn0030313	934	36	2	4.0592	0.237715	-4.09389	Down	7.06982e-09	8.18197e-08
FBgn0031134	1409	36	2	2.69077	0.157577	-4.09389	Down	7.06982e-09	8.17464e-08
FBgn0034560	1105	36	2	3.43104	0.200928	-4.09389	Down	7.06982e-09	8.16732e-08
FBgn0036217	849	36	2	4.4656	0.261514	-4.09389	Down	7.06982e-09	8.16001e-08
FBgn0025366	1136	1666	1918	154.448	187.432	0.279247	Up	7.1319e-09	8.22431e-08
FBgn0036213	960	6988	7303	766.596	844.507	0.139642	Up	7.24582e-09	8.34822e-08
FBgn0039049	1473	106	35	7.57858	2.63778	-1.5226	Down	7.28562e-09	8.38659e-08
FBgn0031865	2745	276	147	10.5889	5.94495	-0.832819	Down	7.6811e-09	8.83395e-08
FBgn0028893	1690	42	4	2.61726	0.262752	-3.31628	Down	7.68584e-09	8.808e-08
FBgn0031332	1009	42	4	4.38372	0.44009	-3.31628	Down	7.68584e-09	8.82367e-08
FBgn0036346	1389	42	4	3.18443	0.319691	-3.31628	Down	7.68584e-09	8.81583e-08
FBgn0053489	1751	42	4	2.52609	0.253599	-3.31628	Down	7.68584e-09	8.83153e-08
FBgn0028561	1592	28	0	1.85225	0.01	-7.53314	Down	7.91892e-09	9.05902e-08
FBgn0029717	887	28	0	3.32445	0.01	-8.37697	Down	7.91892e-09	9.051e-08
FBgn0030840	1877	28	0	1.57101	0.01	-7.29555	Down	7.91892e-09	9.04299e-08
FBgn0031522	1629	28	0	1.81018	0.01	-7.49999	Down	7.91892e-09	9.03499e-08
FBgn0035730	926	28	0	3.18443	0.01	-8.31489	Down	7.91892e-09	9.06706e-08
FBgn0037986	2084	28	0	1.41496	0.01	-7.14462	Down	7.91892e-09	9.01904e-08
FBgn0038018	1014	28	0	2.90807	0.01	-8.18392	Down	7.91892e-09	9.02701e-08
FBgn0035720	3634	20381	20470	590.644	625.325	0.0823191	Up	8.11224e-09	9.23107e-08
FBgn0035168	6441	74	18	1.20994	0.310236	-1.9635	Down	8.46286e-09	9.62156e-08
FBgn0051694	2668	1414	1652	55.8147	68.7381	0.300464	Up	8.48818e-09	9.64186e-08
FBgn0002622	904	6652	6965	774.941	855.315	0.142368	Up	8.55018e-09	9.70374e-08
FBgn0052392	2507	230	115	9.66181	5.09233	-0.923967	Down	8.67754e-09	9.83963e-08
FBgn0261822	10170	4401	3672	45.5738	40.0825	-0.185232	Down	8.77554e-09	9.94202e-08
FBgn0036835	674	285	154	44.5318	25.3649	-0.811999	Down	9.2926e-09	1.05186e-07
FBgn0039591	2273	59	11	2.73362	0.537238	-2.34718	Down	9.45116e-09	1.06887e-07
FBgn0050384	2307	47	6	2.14553	0.28872	-2.89359	Down	9.73592e-09	1.10011e-07
FBgn0259937	3564	228	114	6.73724	3.55092	-0.923967	Down	1.00692e-08	1.13677e-07
FBgn0086254	1353	1334	1566	103.835	128.489	0.307358	Up	1.0139e-08	1.14366e-07
FBgn0051864	915	20	71	2.30194	8.61411	1.90385	Up	1.11306e-08	1.2544e-07
FBgn0035484	2621	1244	1470	49.9848	62.2621	0.316863	Up	1.11488e-08	1.25535e-07
FBgn0028533	1081	85	24	8.28091	2.46467	-1.7484	Down	1.12261e-08	1.26297e-07
FBgn0037678	883	110	38	13.1195	4.77745	-1.4574	Down	1.15983e-08	1.30369e-07
FBgn0264081	834	44	5	5.55612	0.665545	-3.06147	Down	1.19456e-08	1.34156e-07
FBgn0259994	6757	6423	6729	100.108	110.553	0.143178	Up	1.26854e-08	1.42342e-07
FBgn0027586	1044	664	446	66.9811	47.425	-0.498107	Down	1.30148e-08	1.4591e-07
FBgn0034278	541	35	2	6.81327	0.410399	-4.05325	Down	1.30897e-08	1.46496e-07
FBgn0039343	2005	35	2	1.83839	0.110736	-4.05325	Down	1.30897e-08	1.46242e-07
FBgn0040531	458	35	2	8.04799	0.484772	-4.05325	Down	1.30897e-08	1.46623e-07
FBgn0050485	3102	35	2	1.18826	0.071575	-4.05325	Down	1.30897e-08	1.46369e-07
FBgn0010412	899	3739	4035	438.007	498.261	0.185949	Up	1.34168e-08	1.49767e-07
FBgn0029639	729	353	205	50.9955	31.2176	-0.708011	Down	1.36988e-08	1.52782e-07
FBgn0051128	869	41	4	4.96877	0.510991	-3.28152	Down	1.37343e-08	1.53046e-07
FBgn0250819	2550	1437	1086	59.3474	47.2784	-0.328003	Down	1.37649e-08	1.53254e-07
FBgn0029725	1418	27	0	2.00527	0.01	-7.64765	Down	1.54313e-08	1.7107e-07
FBgn0032369	3311	27	0	0.858795	0.01	-6.42424	Down	1.54313e-08	1.70923e-07
FBgn0034423	2332	27	0	1.21933	0.01	-6.92994	Down	1.54313e-08	1.7166e-07
FBgn0034721	576	27	0	4.93658	0.01	-8.94737	Down	1.54313e-08	1.71217e-07
FBgn0035935	5745	27	0	0.494947	0.01	-5.6292	Down	1.54313e-08	1.71512e-07
FBgn0063261	655	27	0	4.34118	0.01	-8.76194	Down	1.54313e-08	1.71365e-07
FBgn0032648	3310	51	8	1.62266	0.268309	-2.59639	Down	1.64035e-08	1.81536e-07
FBgn0261597	1112	8578	8864	812.393	884.908	0.123349	Up	1.64563e-08	1.81964e-07
FBgn0037398	2374	46	6	2.04062	0.280572	-2.86257	Down	1.69131e-08	1.86696e-07
FBgn0083946	2860	46	6	1.69386	0.232894	-2.86257	Down	1.69131e-08	1.86855e-07
FBgn0050271	1848	95	30	5.41386	1.80216	-1.58693	Down	1.698e-08	1.87273e-07
FBgn0022359	1346	305	439	23.8638	36.207	0.601445	Up	1.70062e-08	1.87402e-07
FBgn0030693	1761	832	1026	49.7564	64.6787	0.378408	Up	1.712e-08	1.88495e-07
FBgn0028490	2722	2511	2781	97.1502	113.419	0.223375	Up	1.81441e-08	1.99601e-07
FBgn0010415	3699	2972	3252	84.6154	97.5977	0.205926	Up	1.82013e-08	2.0006e-07
FBgn0038739	1234	596	394	50.8647	35.4449	-0.521084	Down	1.99615e-08	2.19219e-07
FBgn0037626	1562	43	5	2.89916	0.355355	-3.0283	Down	2.10068e-08	2.30503e-07
FBgn0261606	665	7735	8023	1224.96	1339.33	0.128773	Up	2.11766e-08	2.32169e-07
FBgn0035147	1757	1302	1525	78.0413	96.3543	0.304113	Up	2.18952e-08	2.39844e-07
FBgn0000274	1350	34	2	2.65235	0.164463	-4.01143	Down	2.42032e-08	2.64005e-07
FBgn0030940	6046	34	2	0.592237	0.0367227	-4.01143	Down	2.42032e-08	2.64229e-07
FBgn0034882	938	34	2	3.81734	0.236701	-4.01143	Down	2.42032e-08	2.64676e-07
FBgn0037514	726	34	2	4.93205	0.30582	-4.01143	Down	2.42032e-08	2.64452e-07
FBgn0051139	1312	34	2	2.72917	0.169227	-4.01143	Down	2.42032e-08	2.64901e-07
FBgn0033322	1103	40	4	3.81917	0.402585	-3.2459	Down	2.44958e-08	2.66746e-07
FBgn0037191	809	40	4	5.20711	0.548889	-3.2459	Down	2.44958e-08	2.66971e-07
FBgn0037684	1634	66	140	4.2538	9.5115	1.16092	Up	2.48458e-08	2.70329e-07
FBgn0262127	4904	370	512	7.94577	11.5902	0.544651	Up	2.5415e-08	2.76289e-07
FBgn0038892	1139	37	3	3.42108	0.292396	-3.54846	Down	2.60938e-08	2.8343e-07
FBgn0035770	2551	3766	4052	155.473	176.332	0.181634	Up	2.62668e-08	2.85069e-07
FBgn0002719	3009	3341	2747	116.934	101.347	-0.20639	Down	2.63508e-08	2.8574e-07
FBgn0000046	1643	3092	2528	198.192	170.81	-0.214511	Down	2.76974e-08	3.0009e-07
FBgn0034502	1717	26	0	1.59473	0.01	-7.31717	Down	3.00704e-08	3.24982e-07
FBgn0036325	1774	26	0	1.54349	0.01	-7.27006	Down	3.00704e-08	3.25254e-07
FBgn0050103	1956	26	0	1.39988	0.01	-7.12915	Down	3.00704e-08	3.25527e-07
FBgn0028853	919	5	39	0.57298	4.7111	3.03951	Up	3.06344e-08	3.308e-07
FBgn0035142	11261	3232	3509	30.2259	34.5923	0.194666	Up	3.06844e-08	3.31063e-07
FBgn0053995	2691	159	261	6.22255	10.7671	0.791056	Up	3.13742e-08	3.38223e-07
FBgn0000404	2916	65	15	2.34753	0.571054	-2.03944	Down	3.26344e-08	3.51514e-07
FBgn0051473	981	67	16	7.19268	1.81061	-1.99006	Down	3.3171e-08	3.56996e-07
FBgn0000140	6284	30	1	0.502771	0.0176659	-4.83086	Down	3.35578e-08	3.60558e-07
FBgn0031423	977	30	1	3.23379	0.113626	-4.83086	Down	3.35578e-08	3.60858e-07
FBgn0053346	1096	186	294	17.8726	29.779	0.736546	Up	3.37848e-08	3.62695e-07
FBgn0259209	2057	2588	2088	132.5	112.686	-0.233683	Down	3.42746e-08	3.67647e-07
FBgn0000414	8461	2467	2727	30.7067	35.7797	0.22059	Up	3.64882e-08	3.91066e-07
FBgn0032971	1071	42	5	4.12995	0.518267	-2.99436	Down	3.68626e-08	3.94751e-07
FBgn0035693	2805	54	10	2.02743	0.395768	-2.35693	Down	3.80364e-08	4.06983e-07
FBgn0051803	929	54	10	6.12157	1.19497	-2.35693	Down	3.80364e-08	4.06646e-07
FBgn0051272	2095	47	7	2.36265	0.370926	-2.6712	Down	3.81488e-08	4.0751e-07
FBgn0050371	1258	30	85	2.51146	7.50087	1.57853	Up	4.10834e-08	4.38495e-07
FBgn0013771	1964	382	523	20.4836	29.562	0.529271	Up	4.1228e-08	4.39674e-07
FBgn0031103	759	39	4	5.41138	0.585048	-3.20937	Down	4.36024e-08	4.64612e-07
FBgn0051286	1834	39	4	2.2395	0.242122	-3.20937	Down	4.36024e-08	4.64229e-07
FBgn0031531	590	33	2	5.89043	0.376315	-3.96836	Down	4.46888e-08	4.73063e-07
FBgn0033141	1015	33	2	3.42399	0.218744	-3.96836	Down	4.46888e-08	4.75403e-07
FBgn0033893	489	33	2	7.10706	0.45404	-3.96836	Down	4.46888e-08	4.74621e-07
FBgn0039331	1700	33	2	2.04433	0.130603	-3.96836	Down	4.46888e-08	4.73452e-07
FBgn0039463	1587	33	2	2.18989	0.139903	-3.96836	Down	4.46888e-08	4.75012e-07
FBgn0051858	718	33	2	4.84032	0.309228	-3.96836	Down	4.46888e-08	4.7423e-07
FBgn0053136	675	33	2	5.14867	0.328927	-3.96836	Down	4.46888e-08	4.73841e-07
FBgn0030242	2272	58	12	2.68847	0.586335	-2.19699	Down	4.59578e-08	4.86098e-07
FBgn0043364	3243	833	590	27.051	20.1966	-0.421569	Down	4.67602e-08	4.9418e-07
FBgn0027945	900	396	242	46.338	29.8501	-0.634461	Down	4.79486e-08	5.06325e-07
FBgn0004240	496	74	20	15.7121	4.47632	-1.81149	Down	4.88696e-08	5.15628e-07
FBgn0038865	1855	203	313	11.5249	18.7315	0.700716	Up	4.95366e-08	5.22239e-07
FBgn0031496	2863	44	6	1.61851	0.23265	-2.79844	Down	5.06958e-08	5.34023e-07
FBgn0016684	2660	62	14	2.45468	0.584278	-2.07081	Down	5.08012e-08	5.34697e-07
FBgn0086472	846	6620	6897	824.086	905.03	0.135171	Up	5.14646e-08	5.41238e-07
FBgn0030280	539	66	16	12.8956	3.29537	-1.96836	Down	5.25614e-08	5.52323e-07
FBgn0040256	1659	371	509	23.5512	34.06	0.532279	Up	5.34412e-08	5.61111e-07
FBgn0033978	1757	280	404	16.7831	25.526	0.604961	Up	5.37114e-08	5.63489e-07
FBgn0003256	5862	2607	2865	46.836	54.2565	0.212177	Up	5.4097e-08	5.67074e-07
FBgn0026372	1016	9478	9725	982.444	1062.6	0.113148	Up	5.51144e-08	5.7727e-07
FBgn0004117	1980	4825	4079	256.636	228.698	-0.166281	Down	5.78672e-08	6.05611e-07
FBgn0032625	897	25	0	2.93517	0.01	-8.1973	Down	5.85972e-08	6.10774e-07
FBgn0052087	1467	25	0	1.79471	0.01	-7.48761	Down	5.85972e-08	6.12754e-07
FBgn0085190	523	25	0	5.03412	0.01	-8.97559	Down	5.85972e-08	6.12258e-07
FBgn0085321	844	25	0	3.11948	0.01	-8.28516	Down	5.85972e-08	6.11268e-07
FBgn0085327	548	25	0	4.80446	0.01	-8.90823	Down	5.85972e-08	6.11762e-07
FBgn0032286	2816	549	362	20.5317	14.2708	-0.524784	Down	5.93092e-08	6.17696e-07
FBgn0020521	3110	1673	1300	56.6527	46.4041	-0.287893	Down	6.17146e-08	6.4223e-07
FBgn0040153	3709	309	437	8.77378	13.0797	0.576059	Up	6.18974e-08	6.43613e-07
FBgn0025616	1802	29	1	1.69484	0.0616053	-4.78195	Down	6.34146e-08	6.58858e-07
FBgn0030283	650	41	5	6.64287	0.853945	-2.95959	Down	6.45414e-08	6.70026e-07
FBgn0004395	5526	752	929	14.3315	18.6629	0.380979	Up	6.67774e-08	6.92681e-07
FBgn0028987	1213	160	259	13.8913	23.7035	0.770913	Up	7.02132e-08	7.27736e-07
FBgn0038957	1345	238	353	18.6354	29.1357	0.644739	Up	7.42854e-08	7.69325e-07
FBgn0034505	685	93	31	14.2981	5.02394	-1.50893	Down	7.51944e-08	7.78114e-07
FBgn0028577	4856	5254	5528	113.945	126.375	0.149374	Up	7.65854e-08	7.91873e-07
FBgn0037320	1047	38	4	3.82227	0.424118	-3.17189	Down	7.74498e-08	8.0017e-07
FBgn0029949	1477	32	2	2.28168	0.150322	-3.92397	Down	8.23906e-08	8.49176e-07
FBgn0052568	1539	32	2	2.18976	0.144266	-3.92397	Down	8.23906e-08	8.50535e-07
FBgn0260776	1977	32	2	1.70462	0.112304	-3.92397	Down	8.23906e-08	8.49855e-07
FBgn0036778	3383	103	37	3.20642	1.21415	-1.40101	Down	8.40756e-08	8.65851e-07
FBgn0031861	985	35	3	3.74211	0.33811	-3.46829	Down	8.53288e-08	8.77357e-07
FBgn0038122	795	35	3	4.63645	0.418916	-3.46829	Down	8.53288e-08	8.78056e-07
FBgn0040060	904	1588	1230	184.998	151.046	-0.29252	Down	8.56552e-08	8.80012e-07
FBgn0030558	1976	1317	1527	70.1914	85.7877	0.289478	Up	9.09452e-08	9.33617e-07
FBgn0003941	660	6069	6337	968.408	1065.89	0.138374	Up	9.23474e-08	9.47258e-07
FBgn0027580	4446	3073	3331	72.7911	83.1722	0.19234	Up	9.66576e-08	9.90683e-07
FBgn0031589	2929	1126	1325	40.4859	50.2192	0.310818	Up	1.00812e-07	1.03245e-06
FBgn0015801	1777	846	1027	50.1381	64.1588	0.355739	Up	1.01303e-07	1.03664e-06
FBgn0039474	1083	215	324	20.9072	33.2116	0.66769	Up	1.05605e-07	1.07982e-06
FBgn0039529	1505	584	393	40.8659	28.9887	-0.495406	Down	1.12409e-07	1.14848e-06
FBgn0031995	5336	2951	3205	58.2423	66.6784	0.195153	Up	1.12678e-07	1.15031e-06
FBgn0259184	648	40	5	6.50085	0.85658	-2.92397	Down	1.1274e-07	1.15004e-06
FBgn0028887	5726	24	0	0.441413	0.01	-5.46406	Down	1.14186e-07	1.15838e-06
FBgn0031248	898	24	0	2.81462	0.01	-8.1368	Down	1.14186e-07	1.16387e-06
FBgn0031954	782	24	0	3.23213	0.01	-8.33634	Down	1.14186e-07	1.16203e-06
FBgn0033238	627	24	0	4.03115	0.01	-8.65505	Down	1.14186e-07	1.1602e-06
FBgn0033680	782	24	0	3.23213	0.01	-8.33634	Down	1.14186e-07	1.15656e-06
FBgn0038357	1127	24	0	2.24271	0.01	-7.8091	Down	1.14186e-07	1.16112e-06
FBgn0051797	3315	24	0	0.762452	0.01	-6.25258	Down	1.14186e-07	1.15747e-06
FBgn0052061	820	24	0	3.08235	0.01	-8.26789	Down	1.14186e-07	1.15929e-06
FBgn0085313	520	24	0	4.86063	0.01	-8.925	Down	1.14186e-07	1.15475e-06
FBgn0259922	670	24	0	3.77243	0.01	-8.55935	Down	1.14186e-07	1.16295e-06
FBgn0263078	1426	24	0	1.77246	0.01	-7.46961	Down	1.14186e-07	1.15565e-06
FBgn0047334	540	438	278	85.4211	57.151	-0.579813	Down	1.17483e-07	1.18716e-06
FBgn0035855	1340	83	26	6.52316	2.15398	-1.59857	Down	1.18673e-07	1.19824e-06
FBgn0038820	1000	1401	1073	147.545	119.117	-0.308774	Down	1.19771e-07	1.20839e-06
FBgn0051546	999	56	12	5.90347	1.33349	-2.14636	Down	1.21204e-07	1.22188e-06
FBgn0034582	1193	207	106	18.2732	9.86367	-0.889534	Down	1.24706e-07	1.25621e-06
FBgn0031142	2140	62	15	3.05115	0.778127	-1.97127	Down	1.31296e-07	1.32156e-06
FBgn0039855	1570	47	8	3.1527	0.56567	-2.47856	Down	1.33245e-07	1.34014e-06
FBgn0037351	742	7123	7376	1010.98	1103.55	0.126387	Up	1.33422e-07	1.34087e-06
FBgn0016715	883	172	271	20.5141	34.0708	0.731917	Up	1.35881e-07	1.36452e-06
FBgn0010403	530	37	4	7.35209	0.837833	-3.13342	Down	1.37271e-07	1.37314e-06
FBgn0031168	1173	37	4	3.32192	0.37856	-3.13342	Down	1.37271e-07	1.3742e-06
FBgn0036496	1782	37	4	2.18665	0.249187	-3.13342	Down	1.37271e-07	1.37527e-06
FBgn0052161	774	37	4	5.03438	0.57371	-3.13342	Down	1.37271e-07	1.37208e-06
FBgn0259701	742	37	4	5.25149	0.598452	-3.13342	Down	1.37271e-07	1.37634e-06
FBgn0262795	237	37	4	16.4414	1.87363	-3.13342	Down	1.37271e-07	1.37741e-06
FBgn0040985	723	1284	1488	187.03	228.475	0.288762	Up	1.41831e-07	1.41655e-06
FBgn0027562	2350	652	449	29.219	21.2105	-0.462124	Down	1.43969e-07	1.4368e-06
FBgn0030721	1910	42	6	2.3158	0.348731	-2.73132	Down	1.50495e-07	1.4996e-06
FBgn0039235	972	42	6	4.55059	0.685264	-2.73132	Down	1.50495e-07	1.50076e-06
FBgn0030386	908	31	2	3.59551	0.244522	-3.87816	Down	1.5166e-07	1.50772e-06
FBgn0032769	1124	31	2	2.90456	0.197532	-3.87816	Down	1.5166e-07	1.50889e-06
FBgn0035097	1326	31	2	2.46209	0.16744	-3.87816	Down	1.5166e-07	1.50656e-06
FBgn0039413	1210	31	2	2.69812	0.183492	-3.87816	Down	1.5166e-07	1.51005e-06
FBgn0040391	1643	49	9	3.14082	0.608104	-2.36875	Down	1.53621e-07	1.52486e-06
FBgn0029866	2050	273	154	14.0247	8.3395	-0.749938	Down	1.5414e-07	1.52884e-06
FBgn0051150	4742	849	611	18.8552	14.3038	-0.398559	Down	1.64598e-07	1.63131e-06
FBgn0033476	3622	1925	1527	55.9715	46.8019	-0.258126	Down	1.65812e-07	1.64208e-06
FBgn0013678	1137	44510	40738	4122.7	3977.52	-0.0517215	Down	1.69823e-07	1.68052e-06
FBgn0037757	2975	417	554	14.7616	20.6726	0.485871	Up	1.77174e-07	1.75192e-06
FBgn0022709	1266	1032	764	85.8482	66.9935	-0.357766	Down	1.79967e-07	1.77818e-06
FBgn0003134	2235	1292	1494	60.8793	74.2072	0.285607	Up	1.80207e-07	1.77918e-06
FBgn0050355	751	89	30	12.4806	4.4346	-1.49281	Down	1.80395e-07	1.77968e-06
FBgn0039348	2362	2413	1954	107.588	91.837	-0.228365	Down	1.87096e-07	1.84437e-06
FBgn0034292	842	47	107	5.87856	14.1073	1.26291	Up	1.94124e-07	1.9122e-06
FBgn0037563	1122	1048	778	98.3679	76.9768	-0.353764	Down	1.94973e-07	1.91909e-06
FBgn0010482	6243	2241	1804	37.8036	32.0787	-0.23691	Down	1.96478e-07	1.93243e-06
FBgn0259236	1522	96	174	6.64265	12.6913	0.934014	Up	1.97394e-07	1.93996e-06
FBgn0035154	1480	151	69	10.7448	5.1756	-1.05385	Down	2.06674e-07	2.02962e-06
FBgn0052626	4638	2778	3020	63.0792	72.2852	0.196535	Up	2.16216e-07	2.12171e-06
FBgn0026439	3011	4804	4082	168.026	150.5	-0.158927	Down	2.2107e-07	2.1677e-06
FBgn0020280	2401	23	0	1.00884	0.01	-6.65655	Down	2.2251e-07	2.18016e-06
FBgn0032530	751	23	0	3.22532	0.01	-8.3333	Down	2.2251e-07	2.1752e-06
FBgn0034592	732	23	0	3.30904	0.01	-8.37027	Down	2.2251e-07	2.17356e-06
FBgn0038448	1684	23	0	1.43837	0.01	-7.16829	Down	2.2251e-07	2.17685e-06
FBgn0038685	987	23	0	2.45412	0.01	-7.93906	Down	2.2251e-07	2.1785e-06
FBgn0038718	1716	23	0	1.41155	0.01	-7.14113	Down	2.2251e-07	2.17027e-06
FBgn0051624	830	23	0	2.91833	0.01	-8.189	Down	2.2251e-07	2.17191e-06
FBgn0001994	3895	914	1093	24.7129	31.152	0.33406	Up	2.25e-07	2.1929e-06
FBgn0021760	5930	1654	1296	29.3742	24.2618	-0.275861	Down	2.35634e-07	2.29481e-06
FBgn0263289	9887	4295	4548	45.7492	51.0657	0.158607	Up	2.36036e-07	2.29699e-06
FBgn0027601	3037	2096	2323	72.6828	84.9137	0.224383	Up	2.38144e-07	2.31576e-06
FBgn0000251	2511	36	4	1.50987	0.176842	-3.09389	Down	2.42742e-07	2.35692e-06
FBgn0031644	1323	36	4	2.86568	0.33564	-3.09389	Down	2.42742e-07	2.35869e-06
FBgn0051697	660	36	4	5.74439	0.672805	-3.09389	Down	2.42742e-07	2.35514e-06
FBgn0038142	622	250	139	42.3287	24.8083	-0.77081	Down	2.7213e-07	2.63829e-06
FBgn0017561	3979	316	188	8.36369	5.24514	-0.673159	Down	2.7868e-07	2.69976e-06
FBgn0031720	955	30	2	3.30828	0.232488	-3.83086	Down	2.78704e-07	2.69595e-06
FBgn0033248	1009	30	2	3.13123	0.220045	-3.83086	Down	2.78704e-07	2.69797e-06
FBgn0263396	5551	4339	3669	82.3196	73.3753	-0.165943	Down	2.828e-07	2.73352e-06
FBgn0052103	3836	1314	1512	36.0746	43.7569	0.278526	Up	2.95796e-07	2.857e-06
FBgn0013684	1723	11690	10349	714.52	666.786	-0.0997507	Down	2.9683e-07	2.86484e-06
FBgn0010435	2526	2549	2079	106.273	91.368	-0.218009	Down	3.00746e-07	2.90047e-06
FBgn0029785	604	5423	5670	945.557	1042.12	0.14029	Up	3.0464e-07	2.93583e-06
FBgn0000150	634	3319	3562	551.319	623.703	0.177972	Up	3.13104e-07	3.01514e-06
FBgn0035817	760	1612	1263	223.376	184.486	-0.275964	Down	3.31656e-07	3.19142e-06
FBgn0034904	577	38	5	6.93574	0.961983	-2.84997	Down	3.4146e-07	3.28086e-06
FBgn0039788	1445	38	5	2.7695	0.384127	-2.84997	Down	3.4146e-07	3.28331e-06
FBgn0052486	2356	3203	3443	143.175	162.231	0.180275	Up	3.5378e-07	3.39671e-06
FBgn0030296	1587	45	8	2.98621	0.559611	-2.41582	Down	3.73686e-07	3.58516e-06
FBgn0250823	3346	2222	1795	69.9364	59.5541	-0.231842	Down	3.8917e-07	3.73094e-06
FBgn0033373	1884	275	388	15.3722	22.8625	0.572658	Up	3.91124e-07	3.74689e-06
FBgn0030196	1668	1030	768	65.0319	51.1138	-0.347433	Down	3.92794e-07	3.7601e-06
FBgn0039151	2220	247	138	11.7173	6.9008	-0.76381	Down	3.96744e-07	3.7951e-06
FBgn0260634	7120	1286	985	19.0216	15.3578	-0.308662	Down	3.97782e-07	3.80221e-06
FBgn0052425	2827	1866	1485	69.5138	58.3141	-0.253453	Down	4.10458e-07	3.92047e-06
FBgn0036935	3522	2666	2897	79.7179	91.3129	0.195916	Up	4.13392e-07	3.94557e-06
FBgn0028850	814	35	4	4.52823	0.545518	-3.05325	Down	4.28216e-07	4.08403e-06
FBgn0002652	1370	22	0	1.69117	0.01	-7.40188	Down	4.33598e-07	4.11106e-06
FBgn0029658	835	22	0	2.77473	0.01	-8.11621	Down	4.33598e-07	4.10502e-06
FBgn0031201	2644	22	0	0.876287	0.01	-6.45333	Down	4.33598e-07	4.11711e-06
FBgn0031596	939	22	0	2.46741	0.01	-7.94686	Down	4.33598e-07	4.11408e-06
FBgn0032312	1184	22	0	1.95684	0.01	-7.61238	Down	4.33598e-07	4.13231e-06
FBgn0033490	1490	22	0	1.55497	0.01	-7.28074	Down	4.33598e-07	4.10202e-06
FBgn0034196	617	22	0	3.75511	0.01	-8.55271	Down	4.33598e-07	4.12926e-06
FBgn0036348	4812	22	0	0.481484	0.01	-5.58942	Down	4.33598e-07	4.12318e-06
FBgn0037456	959	22	0	2.41596	0.01	-7.91645	Down	4.33598e-07	4.12014e-06
FBgn0038530	742	22	0	3.12251	0.01	-8.28656	Down	4.33598e-07	4.12622e-06
FBgn0051909	635	22	0	3.64866	0.01	-8.51122	Down	4.33598e-07	4.10804e-06
FBgn0033352	4046	819	986	21.3178	27.0535	0.343757	Up	4.37968e-07	4.14032e-06
FBgn0035078	2703	40	6	1.55847	0.246421	-2.66093	Down	4.421e-07	4.17632e-06
FBgn0027594	4757	1546	1749	34.2264	40.8159	0.254023	Up	4.4289e-07	4.18073e-06
FBgn0014859	7705	300	416	4.10047	5.99368	0.547654	Up	4.5202e-07	4.26379e-06
FBgn0067783	1914	188	285	10.3443	16.5301	0.676262	Up	4.59352e-07	4.32979e-06
FBgn0030160	605	1338	1532	232.909	281.11	0.271371	Up	4.81464e-07	4.5349e-06
FBgn0034709	2047	1761	1970	90.5996	106.837	0.237834	Up	4.86478e-07	4.57878e-06
FBgn0011739	5771	910	1082	16.6064	20.8137	0.325795	Up	4.8798e-07	4.58957e-06
FBgn0016013	1421	246	353	18.2317	27.5774	0.597043	Up	5.0717e-07	4.76659e-06
FBgn0030622	1040	29	2	2.93663	0.213486	-3.78195	Down	5.11264e-07	4.80157e-06
FBgn0030852	1963	29	2	1.55583	0.113105	-3.78195	Down	5.11264e-07	4.79807e-06
FBgn0033955	2809	29	2	1.08725	0.0790408	-3.78195	Down	5.11264e-07	4.79459e-06
FBgn0035139	761	29	2	4.01327	0.291755	-3.78195	Down	5.11264e-07	4.78763e-06
FBgn0038135	3143	29	2	0.971714	0.0706413	-3.78195	Down	5.11264e-07	4.77723e-06
FBgn0040696	1608	29	2	1.89931	0.138076	-3.78195	Down	5.11264e-07	4.78069e-06
FBgn0051465	3066	29	2	0.996118	0.0724154	-3.78195	Down	5.11264e-07	4.7911e-06
FBgn0259791	2002	29	2	1.52552	0.110902	-3.78195	Down	5.11264e-07	4.78416e-06
FBgn0013348	1880	970	720	54.3374	42.5156	-0.353955	Down	5.47118e-07	5.10855e-06
FBgn0030974	3917	1157	1341	31.1075	38.0057	0.288953	Up	5.75574e-07	5.37036e-06
FBgn0000667	3877	3735	3140	101.456	89.9098	-0.174311	Down	5.8346e-07	5.44001e-06
FBgn0037249	3808	2392	2613	66.153	76.1756	0.203523	Up	6.09224e-07	5.67612e-06
FBgn0028479	2875	1135	1317	41.576	50.8535	0.290596	Up	6.32416e-07	5.88795e-06
FBgn0004828	2212	6503	5635	309.609	282.802	-0.130657	Down	6.35646e-07	5.91375e-06
FBgn0020236	5221	4186	3545	84.4366	75.3765	-0.163754	Down	6.40558e-07	5.95516e-06
FBgn0052406	2919	515	654	18.5805	24.8723	0.420751	Up	6.73444e-07	6.25639e-06
FBgn0025740	7050	526	666	7.85745	10.4872	0.416492	Up	6.79388e-07	6.30707e-06
FBgn0030828	1386	323	197	24.5428	15.7789	-0.637306	Down	7.48556e-07	6.94419e-06
FBgn0028838	1301	34	4	2.75224	0.341315	-3.01143	Down	7.535e-07	6.98503e-06
FBgn0037037	3237	34	4	1.10617	0.13718	-3.01143	Down	7.535e-07	6.98002e-06
FBgn0035014	839	39	6	4.89539	0.793894	-2.62441	Down	7.5455e-07	6.97972e-06
FBgn0035727	827	39	6	4.96643	0.805414	-2.62441	Down	7.5455e-07	6.98473e-06
FBgn0038681	1692	678	830	42.2002	54.4566	0.367859	Up	7.84834e-07	7.25465e-06
FBgn0032935	2435	641	790	27.7232	36.0165	0.377561	Up	7.91734e-07	7.3132e-06
FBgn0038790	268	58	15	22.7918	6.2134	-1.87506	Down	8.07018e-07	7.44904e-06
FBgn0028520	936	21	0	2.36281	0.01	-7.88436	Down	8.44934e-07	7.73813e-06
FBgn0028943	488	21	0	4.53194	0.01	-8.82399	Down	8.44934e-07	7.73264e-06
FBgn0030823	1630	21	0	1.3568	0.01	-7.08407	Down	8.44934e-07	7.76016e-06
FBgn0030979	2007	21	0	1.10194	0.01	-6.7839	Down	8.44934e-07	7.78788e-06
FBgn0032115	922	21	0	2.39869	0.01	-7.9061	Down	8.44934e-07	7.79344e-06
FBgn0032853	1011	21	0	2.18753	0.01	-7.77316	Down	8.44934e-07	7.74913e-06
FBgn0034463	945	21	0	2.34031	0.01	-7.87055	Down	8.44934e-07	7.74363e-06
FBgn0036156	984	21	0	2.24755	0.01	-7.81221	Down	8.44934e-07	7.78232e-06
FBgn0037169	806	21	0	2.74391	0.01	-8.10009	Down	8.44934e-07	7.72169e-06
FBgn0037172	758	21	0	2.91766	0.01	-8.18867	Down	8.44934e-07	7.75464e-06
FBgn0038915	646	21	0	3.42351	0.01	-8.41933	Down	8.44934e-07	7.71077e-06
FBgn0040362	783	21	0	2.82451	0.01	-8.14185	Down	8.44934e-07	7.77122e-06
FBgn0040674	854	21	0	2.58968	0.01	-8.01663	Down	8.44934e-07	7.77677e-06
FBgn0040904	508	21	0	4.35352	0.01	-8.76604	Down	8.44934e-07	7.71623e-06
FBgn0061435	573	21	0	3.85967	0.01	-8.59233	Down	8.44934e-07	7.72716e-06
FBgn0262812	551	21	0	4.01377	0.01	-8.64881	Down	8.44934e-07	7.76569e-06
FBgn0033484	3775	9010	9193	251.358	270.342	0.105041	Up	9.0352e-07	8.23959e-06
FBgn0035121	3411	1071	809	33.0668	26.3293	-0.328714	Down	9.11664e-07	8.30799e-06
FBgn0029700	921	28	2	3.20172	0.24107	-3.73132	Down	9.36124e-07	8.52487e-06
FBgn0038944	741	28	2	3.97947	0.29963	-3.73132	Down	9.36124e-07	8.51886e-06
FBgn0262623	256	474	316	194.995	137.031	-0.50893	Down	9.69658e-07	8.81781e-06
FBgn0261686	630	43	8	7.18808	1.40969	-2.35023	Down	1.03565e-06	9.41129e-06
FBgn0027585	4909	2371	2584	50.8655	58.4349	0.200143	Up	1.05556e-06	9.5855e-06
FBgn0050497	5320	3162	2638	62.5944	55.0473	-0.18536	Down	1.06491e-06	9.66354e-06
FBgn0031914	2930	683	486	24.5492	18.4137	-0.414896	Down	1.09539e-06	9.93318e-06
FBgn0037328	614	3585	3809	614.902	688.677	0.163472	Up	1.11062e-06	1.00643e-05
FBgn0030574	3452	2339	1910	71.3583	61.4237	-0.216286	Down	1.11594e-06	1.01054e-05
FBgn0042119	453	1642	1301	381.733	318.825	-0.2598	Down	1.15178e-06	1.04226e-05
FBgn0032180	4859	453	582	9.8183	13.2969	0.437541	Up	1.17289e-06	1.06061e-05
FBgn0010078	544	5339	5559	1033.58	1134.41	0.134289	Up	1.18399e-06	1.0699e-05
FBgn0033528	860	148	71	18.1238	9.16501	-0.983673	Down	1.18614e-06	1.07109e-05
FBgn0039313	1585	124	55	8.23906	3.85218	-1.0968	Down	1.18673e-06	1.07088e-05
FBgn0031392	3003	561	387	19.674	14.3063	-0.459634	Down	1.20698e-06	1.08839e-05
FBgn0036338	1497	47	10	3.30644	0.741569	-2.15663	Down	1.22065e-06	1.09995e-05
FBgn0263120	3887	5165	5385	139.94	153.796	0.136211	Up	1.24398e-06	1.12019e-05
FBgn0260481	1835	57	15	3.27133	0.907462	-1.84997	Down	1.26091e-06	1.13464e-05
FBgn0034506	1812	38	6	2.20857	0.367592	-2.58693	Down	1.28399e-06	1.15461e-05
FBgn0035917	1725	5278	4540	322.229	292.173	-0.141266	Down	1.28691e-06	1.15642e-05
FBgn0029092	2566	1840	2039	75.5173	88.2132	0.224189	Up	1.3207e-06	1.18596e-05
FBgn0039887	1182	33	4	2.94023	0.375678	-2.96836	Down	1.32236e-06	1.1858e-05
FBgn0250822	584	33	4	5.95095	0.760362	-2.96836	Down	1.32236e-06	1.18663e-05
FBgn0040237	2421	634	447	27.5791	20.4968	-0.428175	Down	1.33546e-06	1.19672e-05
FBgn0036962	1947	68	21	3.67814	1.19736	-1.61911	Down	1.36231e-06	1.21994e-05
FBgn0039789	2812	424	278	15.8795	10.975	-0.532947	Down	1.3659e-06	1.2223e-05
FBgn0034638	1108	3096	2583	294.27	258.796	-0.185325	Down	1.38496e-06	1.2385e-05
FBgn0038397	5199	134	62	2.71438	1.32387	-1.03586	Down	1.42241e-06	1.27111e-05
FBgn0032170	2331	598	739	27.0174	35.1945	0.381462	Up	1.42567e-06	1.27314e-05
FBgn0033538	3089	759	912	25.8767	32.7756	0.340967	Up	1.42679e-06	1.27326e-05
FBgn0010265	624	5477	5692	924.364	1012.64	0.131583	Up	1.44096e-06	1.28502e-05
FBgn0034706	1665	487	618	30.8035	41.2048	0.419718	Up	1.44213e-06	1.28517e-05
FBgn0015542	5755	1471	1658	26.9186	31.9825	0.24868	Up	1.45426e-06	1.29508e-05
FBgn0261262	6672	2955	3170	46.643	52.7444	0.177358	Up	1.51263e-06	1.34613e-05
FBgn0260934	6075	5904	6114	102.349	111.726	0.126457	Up	1.55241e-06	1.38059e-05
FBgn0051438	680	64	19	9.91188	3.10183	-1.67604	Down	1.5822e-06	1.40611e-05
FBgn0037385	1118	30	3	2.82595	0.297888	-3.2459	Down	1.59149e-06	1.41339e-05
FBgn0001230	2228	161	247	7.61019	12.3071	0.693483	Up	1.59507e-06	1.41559e-05
FBgn0032797	6101	16225	16234	280.071	295.391	0.0768329	Up	1.60831e-06	1.42637e-05
FBgn0035091	3248	529	663	17.1524	22.6606	0.401774	Up	1.64334e-06	1.45643e-05
FBgn0010401	604	20	0	3.48721	0.01	-8.44593	Down	1.64649e-06	1.45224e-05
FBgn0030623	1062	20	0	1.98331	0.01	-7.63177	Down	1.64649e-06	1.45822e-05
FBgn0035003	926	20	0	2.27459	0.01	-7.82947	Down	1.64649e-06	1.45523e-05
FBgn0036327	1146	20	0	1.83794	0.01	-7.52194	Down	1.64649e-06	1.45423e-05
FBgn0037910	725	20	0	2.90521	0.01	-8.1825	Down	1.64649e-06	1.45722e-05
FBgn0050065	606	20	0	3.4757	0.01	-8.44116	Down	1.64649e-06	1.45623e-05
FBgn0262017	720	20	0	2.92538	0.01	-8.19248	Down	1.64649e-06	1.45324e-05
FBgn0086681	1643	62	18	3.9741	1.21621	-1.70824	Down	1.68963e-06	1.48927e-05
FBgn0019928	828	27	2	3.43414	0.268147	-3.67885	Down	1.71062e-06	1.50675e-05
FBgn0025821	1317	27	2	2.15905	0.168584	-3.67885	Down	1.71062e-06	1.50264e-05
FBgn0035198	1536	27	2	1.85122	0.144548	-3.67885	Down	1.71062e-06	1.50572e-05
FBgn0039799	1036	27	2	2.74466	0.21431	-3.67885	Down	1.71062e-06	1.50469e-05
FBgn0259956	363	27	2	7.83325	0.611641	-3.67885	Down	1.71062e-06	1.50367e-05
FBgn0028360	3028	439	291	15.2684	10.6687	-0.517169	Down	1.73171e-06	1.52014e-05
FBgn0035850	2382	786	939	34.7509	43.762	0.332629	Up	1.75884e-06	1.5429e-05
FBgn0037432	745	35	5	4.94762	0.745053	-2.73132	Down	1.76363e-06	1.54605e-05
FBgn0261522	888	35	5	4.15088	0.625072	-2.73132	Down	1.76363e-06	1.545e-05
FBgn0030156	2109	209	115	10.4365	6.05333	-0.785836	Down	1.76516e-06	1.54529e-05
FBgn0034728	4034	283	389	7.38815	10.705	0.535001	Up	1.78244e-06	1.55936e-05
FBgn0260964	7325	4175	3552	60.0252	53.8317	-0.157112	Down	1.78925e-06	1.56426e-05
FBgn0040308	1178	145	70	12.9631	6.59669	-0.974593	Down	1.8303e-06	1.59907e-05
FBgn0034110	2835	453	579	16.8279	22.6725	0.430085	Up	1.83189e-06	1.59937e-05
FBgn0032140	685	597	736	91.7844	119.278	0.378008	Up	1.83448e-06	1.60055e-05
FBgn0261985	4116	1606	1794	41.0918	48.3861	0.235741	Up	1.92636e-06	1.67958e-05
FBgn0033706	1296	56	15	4.55059	1.28487	-1.82443	Down	1.96365e-06	1.71093e-05
FBgn0051806	606	46	10	7.99411	1.83189	-2.1256	Down	1.97896e-06	1.72311e-05
FBgn0031883	3178	3345	3558	110.848	124.287	0.165093	Up	2.00334e-06	1.74316e-05
FBgn0031127	663	37	6	5.87724	1.00464	-2.54846	Down	2.17814e-06	1.89271e-05
FBgn0038102	1136	37	6	3.43011	0.586335	-2.54846	Down	2.17814e-06	1.89398e-05
FBgn0032217	2080	679	487	34.3789	25.9919	-0.403457	Down	2.19244e-06	1.90385e-05
FBgn0036008	1888	89	34	4.96447	1.99917	-1.31224	Down	2.1979e-06	1.90731e-05
FBgn0028419	1570	755	550	50.6445	38.8898	-0.381012	Down	2.20278e-06	1.91026e-05
FBgn0033226	1952	834	988	44.9957	56.1889	0.320497	Up	2.20622e-06	1.91196e-05
FBgn0000490	4218	244	343	6.09212	9.02736	0.56736	Up	2.24764e-06	1.94655e-05
FBgn0036441	694	32	4	4.85596	0.639843	-2.92397	Down	2.31418e-06	2.00283e-05
FBgn0050197	480	1275	991	279.74	229.195	-0.287507	Down	2.36242e-06	2.04321e-05
FBgn0034808	2048	1192	1363	61.2959	73.8821	0.269434	Up	2.4117e-06	2.08443e-05
FBgn0002069	2282	574	709	26.49	34.4908	0.380768	Up	2.42388e-06	2.09356e-05
FBgn0016080	2852	141	68	5.2066	2.64687	-0.976056	Down	2.4717e-06	2.13343e-05
FBgn0042627	7590	28	72	0.388509	1.05309	1.4386	Up	2.47598e-06	2.1357e-05
FBgn0052982	3398	681	824	21.1061	26.9201	0.351022	Up	2.48182e-06	2.13931e-05
FBgn0038716	2190	87	33	4.1837	1.6728	-1.32252	Down	2.49678e-06	2.15076e-05
FBgn0033243	647	39	7	6.34812	1.20107	-2.40201	Down	2.53998e-06	2.18506e-05
FBgn0050060	670	39	7	6.1302	1.15984	-2.40201	Down	2.53998e-06	2.18652e-05
FBgn0003517	1230	9015	9170	771.873	827.632	0.100627	Up	2.56564e-06	2.20566e-05
FBgn0030102	2067	350	223	17.8325	11.9767	-0.574278	Down	2.68614e-06	2.30772e-05
FBgn0040763	750	75	26	10.5314	3.84844	-1.45235	Down	2.75188e-06	2.36263e-05
FBgn0085503	3084	23	1	0.785414	0.0359964	-4.44753	Down	2.82228e-06	2.42146e-05
FBgn0260991	2604	29	3	1.17285	0.127895	-3.19699	Down	2.83688e-06	2.43237e-05
FBgn0037899	866	1402	1579	170.496	202.413	0.247558	Up	2.85574e-06	2.44691e-05
FBgn0039897	3052	1963	1591	67.7362	57.8707	-0.227093	Down	2.93496e-06	2.51312e-05
FBgn0011725	3548	1184	915	35.1442	28.6293	-0.295793	Down	2.97884e-06	2.549e-05
FBgn0036389	3435	4	29	0.122636	0.937226	2.93401	Up	3.04944e-06	2.60769e-05
FBgn0261592	1130	8855	9008	825.268	884.959	0.100747	Up	3.06236e-06	2.617e-05
FBgn0032218	2481	709	514	30.0957	22.999	-0.387984	Down	3.07922e-06	2.62967e-05
FBgn0040099	1060	151	232	15.0022	24.2971	0.695609	Up	3.11386e-06	2.65749e-05
FBgn0032457	1382	26	2	1.9813	0.160655	-3.62441	Down	3.11922e-06	2.66031e-05
FBgn0052806	803	26	2	3.40991	0.276495	-3.62441	Down	3.11922e-06	2.65855e-05
FBgn0027885	2458	3246	3451	139.076	155.861	0.164384	Up	3.13848e-06	2.6732e-05
FBgn0037912	1447	22	62	1.60118	5.09082	1.66877	Up	3.15576e-06	2.68614e-05
FBgn0033963	1584	45	10	2.99187	0.700839	-2.09389	Down	3.1974e-06	2.71979e-05
FBgn0031590	2369	869	648	38.6313	30.3657	-0.34733	Down	3.20204e-06	2.72194e-05
FBgn0003545	2498	19	0	0.801025	0.01	-6.32378	Down	3.20846e-06	2.70778e-05
FBgn0004650	6581	19	0	0.304051	0.01	-4.92624	Down	3.20846e-06	2.71133e-05
FBgn0028852	1560	19	0	1.28267	0.01	-7.003	Down	3.20846e-06	2.72023e-05
FBgn0028941	1293	19	0	1.54753	0.01	-7.27383	Down	3.20846e-06	2.70424e-05
FBgn0030224	1034	19	0	1.93517	0.01	-7.59631	Down	3.20846e-06	2.72561e-05
FBgn0030384	1241	19	0	1.61238	0.01	-7.33305	Down	3.20846e-06	2.70601e-05
FBgn0030905	623	19	0	3.21182	0.01	-8.32725	Down	3.20846e-06	2.72202e-05
FBgn0031444	1147	19	0	1.74452	0.01	-7.44668	Down	3.20846e-06	2.7131e-05
FBgn0031623	694	19	0	2.88323	0.01	-8.17154	Down	3.20846e-06	2.71488e-05
FBgn0032374	888	19	0	2.25333	0.01	-7.81592	Down	3.20846e-06	2.70072e-05
FBgn0033069	1106	19	0	1.80919	0.01	-7.4992	Down	3.20846e-06	2.70248e-05
FBgn0042711	1507	19	0	1.32778	0.01	-7.05287	Down	3.20846e-06	2.71666e-05
FBgn0051041	700	19	0	2.85852	0.01	-8.15912	Down	3.20846e-06	2.71845e-05
FBgn0051093	585	19	0	3.42045	0.01	-8.41804	Down	3.20846e-06	2.69895e-05
FBgn0052117	787	19	0	2.54252	0.01	-7.99011	Down	3.20846e-06	2.70955e-05
FBgn0052718	977	19	0	2.04807	0.01	-7.67812	Down	3.20846e-06	2.6972e-05
FBgn0261571	4785	19	0	0.418174	0.01	-5.38603	Down	3.20846e-06	2.72381e-05
FBgn0033919	2736	2013	2204	77.4841	89.427	0.20681	Up	3.27748e-06	2.75342e-05
FBgn0038143	2821	9801	9934	365.891	390.926	0.0954786	Up	3.34344e-06	2.80701e-05
FBgn0052479	7873	730	532	9.7649	7.50144	-0.380437	Down	3.34886e-06	2.80973e-05
FBgn0032940	4752	1310	1482	29.0322	34.6214	0.254011	Up	3.35318e-06	2.81153e-05
FBgn0036258	1834	1898	2086	108.989	126.266	0.212292	Up	3.45142e-06	2.89202e-05
FBgn0032901	5158	126	201	2.57261	4.32601	0.749805	Up	3.58304e-06	3.00036e-05
FBgn0038361	972	36	6	3.90051	0.685264	-2.50893	Down	3.68294e-06	3.08201e-05
FBgn0002936	871	905	1058	109.425	134.847	0.301383	Up	3.81e-06	3.18628e-05
FBgn0039084	2874	357	230	13.0818	8.88412	-0.558257	Down	3.81974e-06	3.19235e-05
FBgn0038683	2679	648	465	25.4734	19.2687	-0.40273	Down	3.88258e-06	3.24277e-05
FBgn0023441	5512	1015	773	19.3929	15.5684	-0.316907	Down	3.88558e-06	3.24318e-05
FBgn0034229	1500	1173	908	82.3553	67.1998	-0.293406	Down	3.93292e-06	3.28057e-05
FBgn0034122	757	31	4	4.31272	0.586594	-2.87816	Down	4.03798e-06	3.36385e-05
FBgn0037829	1709	31	4	1.91031	0.259831	-2.87816	Down	4.03798e-06	3.36603e-05
FBgn0050056	571	31	4	5.71756	0.777673	-2.87816	Down	4.03798e-06	3.36168e-05
FBgn0013279	2386	8	37	0.353106	1.72149	2.28549	Up	4.0786e-06	3.39331e-05
FBgn0027108	5266	802	594	16.039	12.5221	-0.357106	Down	4.3869e-06	3.64746e-05
FBgn0041712	1791	841	989	49.4522	61.3019	0.309898	Up	4.48148e-06	3.7237e-05
FBgn0039909	1584	4074	4273	270.864	299.468	0.144836	Up	4.52542e-06	3.75779e-05
FBgn0030593	2105	938	709	46.9284	37.391	-0.327769	Down	4.60356e-06	3.82021e-05
FBgn0027280	2559	921	1073	37.9031	46.5482	0.29641	Up	4.62158e-06	3.8327e-05
FBgn0016650	3496	479	328	14.4294	10.4154	-0.470297	Down	4.63754e-06	3.84347e-05
FBgn0026415	1572	3586	3039	240.239	214.611	-0.162746	Down	4.64312e-06	3.84562e-05
FBgn0036498	1414	40	8	2.97917	0.628078	-2.2459	Down	4.66332e-06	3.85988e-05
FBgn0085405	2478	514	639	21.8447	28.6268	0.39008	Up	4.70258e-06	3.88988e-05
FBgn0031831	647	54	15	8.78971	2.57371	-1.77196	Down	4.71402e-06	3.89684e-05
FBgn0034532	1917	101	43	5.54861	2.49012	-1.15591	Down	4.90444e-06	4.05166e-05
FBgn0036659	2005	257	154	13.4991	8.52667	-0.662805	Down	4.91438e-06	4.05727e-05
FBgn0001226	1220	50	102	4.31614	9.2814	1.1046	Up	4.9407e-06	4.07639e-05
FBgn0016034	1839	63	20	3.60781	1.20732	-1.57932	Down	5.01958e-06	4.13883e-05
FBgn0250821	1036	28	3	2.84632	0.321466	-3.14636	Down	5.0431e-06	4.15557e-05
FBgn0045064	2290	454	573	20.8788	27.7774	0.411876	Up	5.12336e-06	4.21901e-05
FBgn0028487	3362	898	676	28.1296	22.3214	-0.333659	Down	5.13752e-06	4.22797e-05
FBgn0050104	2045	446	302	22.9682	16.3941	-0.486462	Down	5.1481e-06	4.23398e-05
FBgn0039052	1301	33	5	2.67129	0.426644	-2.64643	Down	5.19058e-06	4.26348e-05
FBgn0261998	4777	33	5	0.727518	0.116195	-2.64643	Down	5.19058e-06	4.26619e-05
FBgn0030722	954	22	1	2.42862	0.116366	-4.3834	Down	5.2886e-06	4.34123e-05
FBgn0025700	890	478	328	56.5618	40.9126	-0.467282	Down	5.3949e-06	4.42567e-05
FBgn0032181	1212	61	19	5.30044	1.7403	-1.60678	Down	5.4715e-06	4.48566e-05
FBgn0039324	1442	161	84	11.7583	6.46677	-0.862567	Down	5.64548e-06	4.62535e-05
FBgn0031082	1130	25	2	2.32995	0.196483	-3.56782	Down	5.67484e-06	4.63176e-05
FBgn0033168	575	25	2	4.57886	0.386132	-3.56782	Down	5.67484e-06	4.63763e-05
FBgn0035399	3282	25	2	0.802207	0.0676495	-3.56782	Down	5.67484e-06	4.64351e-05
FBgn0035971	983	25	2	2.67838	0.225865	-3.56782	Down	5.67484e-06	4.62883e-05
FBgn0040814	513	25	2	5.13225	0.432799	-3.56782	Down	5.67484e-06	4.64646e-05
FBgn0051867	839	25	2	3.13807	0.264631	-3.56782	Down	5.67484e-06	4.62591e-05
FBgn0061196	1075	25	2	2.44916	0.206535	-3.56782	Down	5.67484e-06	4.63469e-05
FBgn0085461	723	25	2	3.64155	0.307089	-3.56782	Down	5.67484e-06	4.64057e-05
FBgn0031934	1970	83	32	4.43708	1.80325	-1.29901	Down	5.775e-06	4.70458e-05
FBgn0051202	1686	2	23	0.124927	1.51441	3.59959	Up	5.79868e-06	4.72089e-05
FBgn0027657	1246	1105	1263	93.3962	112.527	0.268841	Up	5.9089e-06	4.80759e-05
FBgn0029999	2071	63	119	3.20365	6.37882	0.993571	Up	6.02626e-06	4.89999e-05
FBgn0039094	1322	248	148	19.7563	12.4281	-0.66871	Down	6.10502e-06	4.96091e-05
FBgn0032003	928	35	6	3.97196	0.717755	-2.46829	Down	6.2061e-06	5.03987e-05
FBgn0036443	929	35	6	3.96769	0.716983	-2.46829	Down	6.2061e-06	5.0367e-05
FBgn0261341	2295	276	374	12.6652	18.091	0.514403	Up	6.20612e-06	5.03355e-05
FBgn0261836	43121	10639	9469	25.9835	24.3775	-0.0920457	Down	6.24374e-06	5.06088e-05
FBgn0025115	458	18	0	4.13897	0.01	-8.69313	Down	6.2522e-06	5.05821e-05
FBgn0028942	835	18	0	2.27024	0.01	-7.8267	Down	6.2522e-06	5.02043e-05
FBgn0030599	815	18	0	2.32595	0.01	-7.86167	Down	6.2522e-06	5.03296e-05
FBgn0031130	619	18	0	3.06243	0.01	-8.25854	Down	6.2522e-06	5.06456e-05
FBgn0031139	2531	18	0	0.748972	0.01	-6.22684	Down	6.2522e-06	5.0424e-05
FBgn0031388	1161	18	0	1.63277	0.01	-7.35118	Down	6.2522e-06	5.02356e-05
FBgn0031442	830	18	0	2.28391	0.01	-7.83536	Down	6.2522e-06	5.02669e-05
FBgn0032345	923	18	0	2.05379	0.01	-7.68214	Down	6.2522e-06	5.0361e-05
FBgn0032522	1198	18	0	1.58234	0.01	-7.30592	Down	6.2522e-06	5.02982e-05
FBgn0034681	823	18	0	2.30334	0.01	-7.84758	Down	6.2522e-06	5.04555e-05
FBgn0038252	1286	18	0	1.47406	0.01	-7.20366	Down	6.2522e-06	5.05504e-05
FBgn0038342	881	18	0	2.1517	0.01	-7.74933	Down	6.2522e-06	5.03925e-05
FBgn0052232	2928	18	0	0.64742	0.01	-6.01663	Down	6.2522e-06	5.05187e-05
FBgn0054021	668	18	0	2.8378	0.01	-8.14863	Down	6.2522e-06	5.04871e-05
FBgn0262985	535	18	0	3.54327	0.01	-8.46894	Down	6.2522e-06	5.06138e-05
FBgn0028697	1017	8085	8232	837.229	898.582	0.102028	Up	6.27856e-06	5.03847e-05
FBgn0010497	2425	120	56	5.2114	2.5636	-1.0235	Down	6.28968e-06	5.04425e-05
FBgn0032006	5893	931	1080	16.6379	20.3451	0.290211	Up	6.64088e-06	5.3226e-05
FBgn0033067	593	3490	2959	619.806	553.941	-0.162084	Down	6.77284e-06	5.425e-05
FBgn0052179	1354	164	244	12.7559	20.0053	0.649218	Up	6.8132e-06	5.45394e-05
FBgn0019830	1477	738	876	52.6212	65.8411	0.323343	Up	6.97394e-06	5.57915e-05
FBgn0032577	611	30	4	5.17089	0.726762	-2.83086	Down	7.02382e-06	5.6121e-05
FBgn0036440	4002	30	4	0.789458	0.110957	-2.83086	Down	7.02382e-06	5.61557e-05
FBgn0031374	8783	3223	3414	38.6458	43.1513	0.159092	Up	7.0789e-06	5.65261e-05
FBgn0259736	5314	2272	1874	45.0269	39.149	-0.201809	Down	7.13042e-06	5.69023e-05
FBgn0029824	2890	481	600	17.528	23.0476	0.394958	Up	7.21126e-06	5.75118e-05
FBgn0031251	4436	329	211	7.81069	5.28037	-0.564812	Down	7.37778e-06	5.88035e-05
FBgn0029945	1933	39	8	2.1248	0.459443	-2.20937	Down	7.64652e-06	6.09078e-05
FBgn0028519	2197	13	45	0.623158	2.27382	1.86745	Up	7.73172e-06	6.15485e-05
FBgn0033544	2065	4100	3510	209.097	188.695	-0.14812	Down	7.86204e-06	6.25473e-05
FBgn0037624	3803	66	122	1.82769	3.56128	0.962376	Up	8.09766e-06	6.43821e-05
FBgn0000592	1837	1099	851	63.0048	51.4273	-0.292928	Down	8.19942e-06	6.51511e-05
FBgn0038277	976	45	11	4.85565	1.25117	-1.95639	Down	8.29272e-06	6.58519e-05
FBgn0264357	6292	2157	2337	36.1033	41.2328	0.191664	Up	8.5196e-06	6.76119e-05
FBgn0040093	1105	419	283	39.9334	28.4313	-0.490115	Down	8.64496e-06	6.85646e-05
FBgn0028494	5746	10324	10418	189.22	201.276	0.0891091	Up	8.67928e-06	6.87945e-05
FBgn0033468	1121	233	138	21.8895	13.6662	-0.679629	Down	8.73382e-06	6.91843e-05
FBgn0039332	1738	160	238	9.69517	15.202	0.648923	Up	8.91838e-06	7.06029e-05
FBgn0040679	328	27	3	8.66912	1.01536	-3.09389	Down	8.93922e-06	7.07245e-05
FBgn0014865	268	58	18	22.7918	7.45609	-1.61202	Down	8.95392e-06	7.07974e-05
FBgn0036816	2600	1043	1194	42.247	50.9805	0.271097	Up	9.02294e-06	7.12995e-05
FBgn0053519	12796	4105	3517	33.785	30.512	-0.147004	Down	9.04602e-06	7.14381e-05
FBgn0003274	639	7298	7448	1202.78	1293.93	0.105385	Up	9.20244e-06	7.26289e-05
FBgn0011837	5009	394	503	8.28381	11.1478	0.428396	Up	9.39756e-06	7.41235e-05
FBgn0030258	855	518	638	63.8041	82.8376	0.376637	Up	9.57002e-06	7.54377e-05
FBgn0011327	1394	203	116	15.3362	9.2378	-0.731322	Down	9.66844e-06	7.6167e-05
FBgn0053061	1288	21	1	1.71707	0.0861901	-4.31628	Down	9.89436e-06	7.78992e-05
FBgn0053223	1114	21	1	1.98527	0.0996524	-4.31628	Down	9.89436e-06	7.78043e-05
FBgn0262566	777	21	1	2.84632	0.142874	-4.31628	Down	9.89436e-06	7.78517e-05
FBgn0013680	1026	739	547	75.8546	59.1852	-0.358001	Down	9.9519e-06	7.82091e-05
FBgn0010388	758	24	2	3.33447	0.29291	-3.50893	Down	1.02991e-05	8.06433e-05
FBgn0030215	690	24	2	3.66309	0.321776	-3.50893	Down	1.02991e-05	8.05944e-05
FBgn0031296	1368	24	2	1.84761	0.162299	-3.50893	Down	1.02991e-05	8.07413e-05
FBgn0031758	1086	24	2	2.32738	0.204444	-3.50893	Down	1.02991e-05	8.06922e-05
FBgn0034825	1210	24	2	2.08887	0.183492	-3.50893	Down	1.02991e-05	8.07903e-05
FBgn0034841	934	24	2	2.70613	0.237715	-3.50893	Down	1.02991e-05	8.08395e-05
FBgn0038345	1025	24	2	2.46588	0.21661	-3.50893	Down	1.02991e-05	8.05455e-05
FBgn0261627	598	24	2	4.22664	0.37128	-3.50893	Down	1.02991e-05	8.08887e-05
FBgn0037705	4671	1551	1717	34.9693	40.8069	0.222724	Up	1.03179e-05	8.06432e-05
FBgn0031973	1835	181	262	10.3879	15.8503	0.60961	Up	1.0416e-05	8.13611e-05
FBgn0004888	1479	3217	3401	229.07	255.277	0.156276	Up	1.05521e-05	8.23737e-05
FBgn0051057	2666	2025	2200	79.9926	91.6085	0.195614	Up	1.05662e-05	8.24341e-05
FBgn0004889	3819	1571	1737	43.3223	50.4921	0.220947	Up	1.07269e-05	8.36376e-05
FBgn0034588	2316	383	490	17.4159	23.4872	0.43147	Up	1.07275e-05	8.35914e-05
FBgn0033677	1193	393	501	34.6926	46.6198	0.426314	Up	1.07326e-05	8.35809e-05
FBgn0034258	3290	1993	2166	63.7964	73.0863	0.196124	Up	1.17549e-05	9.14867e-05
FBgn0037654	1699	50	14	3.09929	0.914761	-1.76047	Down	1.18166e-05	9.19115e-05
FBgn0035049	3880	464	321	12.5942	9.18431	-0.455519	Down	1.19924e-05	9.32228e-05
FBgn0010548	3090	1497	1199	51.0209	43.0759	-0.24421	Down	1.20273e-05	9.34377e-05
FBgn0002593	768	7410	7551	1016.11	1091.48	0.103227	Up	1.20952e-05	9.39085e-05
FBgn0039761	607	39	84	6.76645	15.3626	1.18295	Up	1.20995e-05	9.38859e-05
FBgn0001314	8278	17	0	0.216276	0.01	-4.4348	Down	1.21834e-05	9.43102e-05
FBgn0003140	1176	17	0	1.52239	0.01	-7.2502	Down	1.21834e-05	9.44235e-05
FBgn0028844	641	17	0	2.79303	0.01	-8.12569	Down	1.21834e-05	9.41408e-05
FBgn0031941	479	17	0	3.73765	0.01	-8.54599	Down	1.21834e-05	9.3972e-05
FBgn0032110	1660	17	0	1.07851	0.01	-6.7529	Down	1.21834e-05	9.43668e-05
FBgn0033440	1152	17	0	1.55411	0.01	-7.27994	Down	1.21834e-05	9.40282e-05
FBgn0033828	593	17	0	3.01911	0.01	-8.23798	Down	1.21834e-05	9.38038e-05
FBgn0036421	783	17	0	2.28651	0.01	-7.837	Down	1.21834e-05	9.39158e-05
FBgn0038097	707	17	0	2.5323	0.01	-7.9843	Down	1.21834e-05	9.40844e-05
FBgn0039669	715	17	0	2.50396	0.01	-7.96807	Down	1.21834e-05	9.44802e-05
FBgn0051404	883	17	0	2.02756	0.01	-7.6636	Down	1.21834e-05	9.38598e-05
FBgn0085692	1108	17	0	1.61582	0.01	-7.33613	Down	1.21834e-05	9.41972e-05
FBgn0262982	584	17	0	3.06564	0.01	-8.26004	Down	1.21834e-05	9.42537e-05
FBgn0040075	1772	187	105	11.1138	6.57807	-0.756616	Down	1.22467e-05	9.42347e-05
FBgn0004374	3592	71	26	2.08165	0.803545	-1.37327	Down	1.23218e-05	9.4756e-05
FBgn0038109	1113	48	13	4.54183	1.29665	-1.80849	Down	1.23916e-05	9.52363e-05
FBgn0032285	1164	7141	6282	646.087	599.126	-0.108869	Down	1.27125e-05	9.76441e-05
FBgn0046114	1228	670	491	57.4594	44.3871	-0.372405	Down	1.27189e-05	9.76353e-05
FBgn0029898	2423	399	269	17.3422	12.3246	-0.49275	Down	1.28782e-05	9.87989e-05
FBgn0003159	4891	809	608	17.4195	13.8	-0.336036	Down	1.32452e-05	0.000101554
FBgn0033113	1604	79	31	5.1869	2.14551	-1.27355	Down	1.32957e-05	0.000101881
FBgn0039928	3872	5850	5106	159.113	146.392	-0.12021	Down	1.33913e-05	0.000102553
FBgn0262511	3871	3948	3383	107.409	97.0179	-0.146786	Down	1.38156e-05	0.000105739
FBgn0035695	4620	1455	1164	33.167	27.9695	-0.245895	Down	1.40093e-05	0.000107158
FBgn0008635	3158	1155	904	38.5172	31.7782	-0.277465	Down	1.40821e-05	0.000107651
FBgn0262684	9134	2315	2489	26.6916	30.2508	0.180587	Up	1.44485e-05	0.000110387
FBgn0028991	4101	682	810	17.5138	21.9265	0.324183	Up	1.47495e-05	0.00011262
FBgn0030661	1570	31	5	2.07944	0.353544	-2.55624	Down	1.50702e-05	0.000115001
FBgn0063496	821	77	30	9.87717	4.0565	-1.28386	Down	1.51862e-05	0.000115817
FBgn0261461	4576	1031	1176	23.7278	28.5295	0.265877	Up	1.52659e-05	0.000116356
FBgn0038993	1183	72	27	6.40963	2.53368	-1.339	Down	1.56804e-05	0.000119445
FBgn0032129	5897	2863	2412	51.1299	45.4066	-0.171265	Down	1.7061e-05	0.000129885
FBgn0035089	543	94	41	18.2311	8.38218	-1.121	Down	1.71435e-05	0.000130436
FBgn0036837	3142	3422	3597	114.699	127.089	0.147987	Up	1.73487e-05	0.000131919
FBgn0000054	1795	627	750	36.7865	46.3842	0.334458	Up	1.76034e-05	0.000133778
FBgn0016930	4677	2105	1738	47.3991	41.253	-0.200359	Down	1.77429e-05	0.000134758
FBgn0034860	1558	1389	1109	93.8901	79.02	-0.248754	Down	1.77722e-05	0.000134901
FBgn0261931	6200	634	757	10.7692	13.5543	0.331843	Up	1.85628e-05	0.00014082
FBgn0004867	924	10294	10365	1173.27	1245.29	0.0859493	Up	1.85728e-05	0.000140813
FBgn0010381	387	83	141	22.5867	40.4465	0.840545	Up	1.86204e-05	0.000141091
FBgn0034774	657	23	2	3.68678	0.337939	-3.44753	Down	1.86428e-05	0.000141012
FBgn0036321	4193	23	2	0.577681	0.0529515	-3.44753	Down	1.86428e-05	0.000140847
FBgn0036442	584	23	2	4.14763	0.380181	-3.44753	Down	1.86428e-05	0.00014093
FBgn0051013	1766	23	2	1.37158	0.125722	-3.44753	Down	1.86428e-05	0.000141095
FBgn0085196	661	23	2	3.66447	0.335894	-3.44753	Down	1.86428e-05	0.000141178
FBgn0037228	1436	125	62	9.16728	4.79303	-0.935555	Down	1.87347e-05	0.000141459
FBgn0034175	1464	78	31	5.61098	2.35068	-1.25517	Down	1.88177e-05	0.000142002
FBgn0027843	1830	1591	1286	91.5596	78.0123	-0.23101	Down	1.88194e-05	0.000141932
FBgn0013953	2624	89	38	3.572	1.60766	-1.15177	Down	1.9222e-05	0.000144799
FBgn0036029	1080	89	38	8.67863	3.90601	-1.15177	Down	1.9222e-05	0.000144884
FBgn0033297	1785	35	77	2.06498	4.78879	1.21354	Up	1.92438e-05	0.000144878
FBgn0004513	4135	835	633	21.2665	16.9942	-0.323538	Down	1.95257e-05	0.000146915
FBgn0034998	1729	37	8	2.25368	0.513651	-2.13342	Down	2.03242e-05	0.000152834
FBgn0039177	1549	37	8	2.51556	0.573339	-2.13342	Down	2.03242e-05	0.000152745
FBgn0021765	1148	604	724	55.409	70.0116	0.337474	Up	2.09964e-05	0.000157705
FBgn0025387	3292	28	4	0.895743	0.134888	-2.73132	Down	2.10382e-05	0.000157927
FBgn0029877	1092	28	4	2.70035	0.40664	-2.73132	Down	2.10382e-05	0.000157835
FBgn0034715	2181	28	4	1.35203	0.2036	-2.73132	Down	2.10382e-05	0.000157652
FBgn0051861	736	28	4	4.0065	0.603331	-2.73132	Down	2.10382e-05	0.000157561
FBgn0262478	795	28	4	3.70916	0.558555	-2.73132	Down	2.10382e-05	0.000157744
FBgn0038795	1173	74	129	6.64383	12.2086	0.877807	Up	2.15858e-05	0.000161568
FBgn0039727	11469	482	339	4.42595	3.28131	-0.431715	Down	2.17202e-05	0.00016248
FBgn0034142	2278	977	755	45.1675	36.7931	-0.295849	Down	2.18978e-05	0.000163713
FBgn0031069	2955	1439	1155	51.2848	43.3908	-0.241141	Down	2.23782e-05	0.000167208
FBgn0002781	2281	2895	3065	133.662	149.169	0.158357	Up	2.27104e-05	0.000169592
FBgn0020617	3242	98	159	3.18345	5.44449	0.774206	Up	2.27166e-05	0.00016954
FBgn0036910	1801	283	180	16.5485	11.0951	-0.576772	Down	2.2802e-05	0.000170079
FBgn0085359	620	489	600	83.062	107.432	0.371161	Up	2.29242e-05	0.000170892
FBgn0029814	4315	4806	4967	117.297	127.787	0.123571	Up	2.29946e-05	0.000171318
FBgn0001250	5818	1302	1036	23.568	19.7678	-0.253673	Down	2.3057e-05	0.000171684
FBgn0030441	752	16	0	2.24072	0.01	-7.80782	Down	2.37414e-05	0.00017617
FBgn0031101	1129	16	0	1.49249	0.01	-7.22158	Down	2.37414e-05	0.000175765
FBgn0032965	1624	16	0	1.03757	0.01	-6.69707	Down	2.37414e-05	0.000176474
FBgn0033861	506	16	0	3.33008	0.01	-8.37941	Down	2.37414e-05	0.000175665
FBgn0034783	1541	16	0	1.09346	0.01	-6.77275	Down	2.37414e-05	0.000176372
FBgn0034863	695	16	0	2.42449	0.01	-7.92154	Down	2.37414e-05	0.000176068
FBgn0035009	576	16	0	2.92538	0.01	-8.19248	Down	2.37414e-05	0.000175564
FBgn0036089	683	16	0	2.46709	0.01	-7.94666	Down	2.37414e-05	0.000176576
FBgn0039077	1020	16	0	1.65198	0.01	-7.36805	Down	2.37414e-05	0.000176678
FBgn0039576	447	16	0	3.76962	0.01	-8.55827	Down	2.37414e-05	0.000175463
FBgn0051501	1004	16	0	1.67831	0.01	-7.39086	Down	2.37414e-05	0.000175967
FBgn0052823	2395	16	0	0.703557	0.01	-6.1366	Down	2.37414e-05	0.000175866
FBgn0085303	839	16	0	2.00837	0.01	-7.64988	Down	2.37414e-05	0.000176271
FBgn0262485	525	16	0	3.20956	0.01	-8.32623	Down	2.37414e-05	0.000175363
FBgn0262882	482	16	0	3.49589	0.01	-8.44952	Down	2.37414e-05	0.000175263
FBgn0032166	2177	390	265	18.8665	13.5133	-0.481449	Down	2.42166e-05	0.000178668
FBgn0033900	1800	232	141	13.5738	8.696	-0.642397	Down	2.4315e-05	0.000179292
FBgn0039492	4494	843	975	19.7551	24.0849	0.285902	Up	2.44482e-05	0.000180171
FBgn0259740	636	56	105	9.27291	18.3276	0.982923	Up	2.53546e-05	0.000186744
FBgn0035584	789	30	5	4.00432	0.703503	-2.50893	Down	2.55362e-05	0.000187867
FBgn0037296	1237	30	5	2.55409	0.448718	-2.50893	Down	2.55362e-05	0.00018776
FBgn0038973	644	30	5	4.90592	0.861901	-2.50893	Down	2.55362e-05	0.000187974
FBgn0033453	1575	63	114	4.21255	8.03521	0.931643	Up	2.6984e-05	0.000198292
FBgn0010225	3012	3085	3252	107.866	119.858	0.15209	Up	2.7217e-05	0.000199891
FBgn0029095	3024	825	955	28.7314	35.0586	0.287139	Up	2.74692e-05	0.000201628
FBgn0034162	726	666	493	96.6101	75.3847	-0.357902	Down	2.75384e-05	0.000202021
FBgn0028427	1806	867	663	50.5576	40.7539	-0.31099	Down	2.76748e-05	0.000202907
FBgn0031461	2696	636	468	24.844	19.2708	-0.366485	Down	2.79882e-05	0.000205088
FBgn0051326	1761	942	1077	56.3348	67.8937	0.269252	Up	2.80376e-05	0.000205333
FBgn0015625	2543	32	6	1.32522	0.261926	-2.339	Down	2.90432e-05	0.000212577
FBgn0015776	2195	3354	2861	160.921	144.696	-0.15333	Down	2.91278e-05	0.000213075
FBgn0003654	3071	466	573	15.9805	20.7132	0.374238	Up	3.04614e-05	0.000222705
FBgn0035144	2823	289	186	10.7813	7.31434	-0.559734	Down	3.09634e-05	0.000226247
FBgn0031298	2076	594	710	30.1331	37.9668	0.333389	Up	3.11878e-05	0.000227757
FBgn0039498	1064	44	12	4.35508	1.25202	-1.79844	Down	3.1253e-05	0.000228104
FBgn0003388	2985	34	7	1.19955	0.260332	-2.20408	Down	3.14926e-05	0.000229723
FBgn0038412	2008	110	53	5.76918	2.93012	-0.977406	Down	3.1645e-05	0.000230705
FBgn0000071	1833	36	77	2.06835	4.66339	1.17289	Up	3.1887e-05	0.000232338
FBgn0051363	1655	2193	1824	139.549	122.349	-0.189767	Down	3.23188e-05	0.000235351
FBgn0086708	3357	1753	1908	54.994	63.0958	0.198268	Up	3.23532e-05	0.000235469
FBgn0034833	881	42	11	5.02063	1.38609	-1.85685	Down	3.24952e-05	0.000236369
FBgn0052672	1211	4722	4876	410.645	446.985	0.122333	Up	3.27378e-05	0.000237999
FBgn0037936	1415	281	180	20.9139	14.1218	-0.56654	Down	3.28116e-05	0.000238401
FBgn0085427	6867	1072	1210	16.4404	19.561	0.250735	Up	3.3556e-05	0.000243673
FBgn0036465	940	22	2	2.46479	0.236198	-3.3834	Down	3.36512e-05	0.000243952
FBgn0038796	973	22	2	2.38119	0.228187	-3.3834	Down	3.36512e-05	0.000244089
FBgn0260996	524	22	2	4.42157	0.423713	-3.3834	Down	3.36512e-05	0.000244227
FBgn0039577	975	19	1	2.05227	0.113859	-4.17189	Down	3.44478e-05	0.000249587
FBgn0262030	1012	19	1	1.97723	0.109696	-4.17189	Down	3.44478e-05	0.000249447
FBgn0032513	1945	475	336	25.7193	19.1775	-0.423433	Down	3.465e-05	0.00025077
FBgn0038074	988	562	408	59.9052	45.8434	-0.385968	Down	3.5828e-05	0.000259151
FBgn0030952	1885	27	4	1.50847	0.235571	-2.67885	Down	3.62122e-05	0.000261783
FBgn0067861	2067	27	4	1.37565	0.214829	-2.67885	Down	3.62122e-05	0.000261636
FBgn0035763	2570	1078	1215	44.1744	52.4827	0.248632	Up	3.73838e-05	0.00026995
FBgn0260008	520	1195	948	242.019	202.385	-0.258019	Down	3.76314e-05	0.000271586
FBgn0013813	15850	284	183	1.88701	1.28173	-0.558014	Down	3.81356e-05	0.000275071
FBgn0034420	3513	3628	3113	108.761	98.3726	-0.144836	Down	3.90774e-05	0.000281707
FBgn0038693	9331	7876	7976	88.892	94.8921	0.0942351	Up	3.92352e-05	0.000282686
FBgn0004181	1529	2	20	0.137755	1.4521	3.39796	Up	3.95278e-05	0.000284635
FBgn0000114	4147	950	737	24.1254	19.7291	-0.29023	Down	3.95644e-05	0.00028474
FBgn0031693	1666	388	266	24.5268	17.7247	-0.468598	Down	3.99266e-05	0.000287187
FBgn0001301	6157	582	695	9.95494	12.5311	0.332027	Up	4.05196e-05	0.00029129
FBgn0027608	2290	4198	3629	193.06	175.924	-0.134097	Down	4.062e-05	0.000291849
FBgn0034887	1205	333	426	29.1033	39.246	0.431364	Up	4.0738e-05	0.000292534
FBgn0047135	865	918	710	111.766	91.1204	-0.294642	Down	4.16044e-05	0.000298589
FBgn0260462	2300	2977	3136	136.313	151.364	0.151099	Up	4.24094e-05	0.000304197
FBgn0000384	2175	209	287	10.1198	14.6486	0.533581	Up	4.27412e-05	0.000306407
FBgn0001086	2023	29	5	1.50969	0.274377	-2.46002	Down	4.3098e-05	0.000308793
FBgn0029868	956	1484	1630	163.479	189.279	0.211414	Up	4.37088e-05	0.000312996
FBgn0033366	1956	329	421	17.7138	23.8939	0.431765	Up	4.4536e-05	0.000318742
FBgn0050296	2551	2865	2429	118.277	105.704	-0.16214	Down	4.5225e-05	0.000323494
FBgn0086442	4088	1217	969	31.352	26.314	-0.252728	Down	4.5459e-05	0.000324988
FBgn0005779	1327	15	0	1.19043	0.01	-6.89534	Down	4.6264e-05	0.00033056
FBgn0029603	1109	15	0	1.42444	0.01	-7.15425	Down	4.6264e-05	0.000330194
FBgn0035426	954	15	0	1.65588	0.01	-7.37145	Down	4.6264e-05	0.000329283
FBgn0037023	1135	15	0	1.39181	0.01	-7.12082	Down	4.6264e-05	0.000328558
FBgn0037571	883	15	0	1.78902	0.01	-7.48303	Down	4.6264e-05	0.000330377
FBgn0038458	494	15	0	3.19779	0.01	-8.32093	Down	4.6264e-05	0.000329465
FBgn0039367	1575	15	0	1.00299	0.01	-6.64816	Down	4.6264e-05	0.000328739
FBgn0040694	491	15	0	3.21732	0.01	-8.32972	Down	4.6264e-05	0.000329102
FBgn0043470	952	15	0	1.65935	0.01	-7.37448	Down	4.6264e-05	0.000329829
FBgn0045843	1415	15	0	1.1164	0.01	-6.80271	Down	4.6264e-05	0.000329647
FBgn0051730	578	15	0	2.73306	0.01	-8.09437	Down	4.6264e-05	0.00032892
FBgn0262616	554	15	0	2.85145	0.01	-8.15555	Down	4.6264e-05	0.000330011
FBgn0035027	2161	304	393	14.8151	20.1888	0.446491	Up	4.7311e-05	0.000335809
FBgn0263260	1022	192	267	19.785	29.0024	0.551766	Up	4.73254e-05	0.000335727
FBgn0085217	806	31	6	4.05053	0.826398	-2.2932	Down	4.81902e-05	0.000341674
FBgn0032658	1767	24	3	1.43041	0.188477	-2.92397	Down	4.8835e-05	0.000346055
FBgn0037530	3072	940	1069	32.2249	38.6304	0.261562	Up	4.91892e-05	0.000348374
FBgn0001142	2413	2628	2784	114.697	128.081	0.159227	Up	4.9253e-05	0.000348635
FBgn0034687	1562	41	11	2.76432	0.78178	-1.82209	Down	5.0805e-05	0.000359423
FBgn0000316	2111	3	22	0.149664	1.15693	2.9505	Up	5.11324e-05	0.000361541
FBgn0031265	2310	134	71	6.10911	3.41208	-0.840309	Down	5.1737e-05	0.000365616
FBgn0030932	2236	339	228	15.9666	11.3197	-0.496219	Down	5.21386e-05	0.000368252
FBgn0036731	2133	39	10	1.92557	0.520454	-1.88744	Down	5.25332e-05	0.000370836
FBgn0037057	2010	602	714	31.5417	39.4344	0.322193	Up	5.25706e-05	0.000370897
FBgn0039809	1601	228	141	14.9978	9.77689	-0.617306	Down	5.37734e-05	0.000379176
FBgn0039537	1439	422	521	30.8842	40.193	0.380073	Up	5.48148e-05	0.000386308
FBgn0039099	715	92	148	13.5509	22.9789	0.761924	Up	5.56862e-05	0.000392235
FBgn0261602	1173	8714	8786	782.356	831.508	0.0879042	Up	5.57454e-05	0.000392438
FBgn0004118	4013	1066	1198	27.9752	33.1406	0.244453	Up	5.61994e-05	0.000395418
FBgn0000047	1572	1099	1232	73.6258	87.0024	0.240844	Up	5.64488e-05	0.000396957
FBgn0261015	3253	105	51	3.39931	1.74044	-0.965787	Down	5.7066e-05	0.000401078
FBgn0058196	1359	426	525	33.0123	42.8858	0.377497	Up	5.72438e-05	0.000402109
FBgn0036825	652	5961	6085	962.845	1036.06	0.105736	Up	5.77216e-05	0.000405245
FBgn0032609	1624	87	39	5.64181	2.66595	-1.08151	Down	5.91232e-05	0.000414859
FBgn0026718	2061	184	108	9.4021	5.81727	-0.692642	Down	5.9292e-05	0.000415817
FBgn0035756	7786	1026	1156	13.8777	16.4823	0.248144	Up	5.96604e-05	0.000418174
FBgn0034200	1515	754	873	52.4136	63.9698	0.28745	Up	5.98274e-05	0.000419117
FBgn0000536	4627	1824	1505	41.5155	36.1086	-0.201309	Down	5.99632e-05	0.00041984
FBgn0015300	872	21	2	2.53623	0.254617	-3.31628	Down	6.05578e-05	0.000423773
FBgn0035768	1426	21	2	1.5509	0.155698	-3.31628	Down	6.05578e-05	0.000423314
FBgn0036236	1075	21	2	2.05729	0.206535	-3.31628	Down	6.05578e-05	0.000423544
FBgn0035397	5010	2531	2683	53.2034	59.4506	0.160172	Up	6.12752e-05	0.000428097
FBgn0001128	2166	5903	5189	287.012	265.949	-0.109959	Down	6.13658e-05	0.000428498
FBgn0027532	3641	739	857	21.3751	26.1296	0.289754	Up	6.15452e-05	0.000429518
FBgn0024293	1367	1465	1606	112.864	130.422	0.208604	Up	6.20774e-05	0.000432998
FBgn0028569	617	26	4	4.43786	0.719694	-2.62441	Down	6.2085e-05	0.00043235
FBgn0033344	920	26	4	2.97626	0.482664	-2.62441	Down	6.2085e-05	0.000432817
FBgn0034684	1583	26	4	1.72973	0.280513	-2.62441	Down	6.2085e-05	0.000432584
FBgn0053060	468	26	4	5.85076	0.948828	-2.62441	Down	6.2085e-05	0.000432117
FBgn0026576	2095	578	425	29.0555	22.5205	-0.367574	Down	6.21626e-05	0.000432424
FBgn0037365	1462	18	1	1.29661	0.0759322	-4.09389	Down	6.40834e-05	0.000445305
FBgn0038719	2014	18	1	0.941235	0.0551206	-4.09389	Down	6.40834e-05	0.000445545
FBgn0051742	1084	18	1	1.74875	0.10241	-4.09389	Down	6.40834e-05	0.000445066
FBgn0028342	978	1891	2038	203.628	231.333	0.184038	Up	6.4152e-05	0.000445303
FBgn0013759	4150	3723	3871	94.4778	103.55	0.132274	Up	6.47742e-05	0.00044938
FBgn0031902	1768	240	151	14.296	9.4813	-0.592453	Down	6.48606e-05	0.000449737
FBgn0030091	4044	379	473	9.86991	12.9844	0.395675	Up	6.5892e-05	0.000456644
FBgn0020621	6552	3777	3924	60.7097	66.4857	0.131117	Up	6.67472e-05	0.000462322
FBgn0062517	1162	116	59	10.5132	5.63662	-0.899305	Down	6.69674e-05	0.000463598
FBgn0033845	3323	100	48	3.16924	1.60356	-0.982861	Down	6.77008e-05	0.000468424
FBgn0030691	2559	63	24	2.59272	1.04115	-1.31628	Down	6.79888e-05	0.000470165
FBgn0039083	1438	66	26	4.83359	2.00719	-1.26792	Down	7.4307e-05	0.000513582
FBgn0024814	1230	1149	915	98.3784	82.5827	-0.252502	Down	7.53342e-05	0.000520403
FBgn0003884	1752	13454	12147	808.728	769.676	-0.0714023	Down	7.63904e-05	0.000527417
FBgn0000579	2664	10781	10793	426.196	449.76	0.0776378	Up	7.7479e-05	0.000534647
FBgn0011559	2843	1260	1012	46.6744	39.5163	-0.240182	Down	7.75176e-05	0.000534627
FBgn0032214	986	324	218	34.6061	24.5444	-0.495633	Down	7.7896e-05	0.00053695
FBgn0050156	1425	114	58	8.4251	4.51842	-0.898876	Down	7.80148e-05	0.000537482
FBgn0005636	3425	444	542	13.6523	17.5676	0.363766	Up	7.8413e-05	0.000539937
FBgn0031285	2849	8221	8293	303.891	323.141	0.088613	Up	7.92928e-05	0.000545704
FBgn0013733	27842	9892	8858	37.417	35.319	-0.0832484	Down	7.94314e-05	0.000546366
FBgn0022774	1501	318	405	22.3116	29.9535	0.424928	Up	7.96556e-05	0.000547616
FBgn0028955	1291	563	669	45.9269	57.5272	0.324904	Up	7.96606e-05	0.000547359
FBgn0001218	3220	4159	3607	136.025	124.355	-0.129404	Down	7.97732e-05	0.000547841
FBgn0030794	2004	59	105	3.10055	5.81654	0.907635	Up	8.14632e-05	0.00055915
FBgn0050372	4830	1446	1583	31.5287	36.3837	0.206627	Up	8.16032e-05	0.000559813
FBgn0030087	5001	2941	3088	61.9331	68.5478	0.146399	Up	8.17156e-05	0.000560286
FBgn0036824	1585	1112	1241	73.8857	86.9192	0.234379	Up	8.22424e-05	0.000563598
FBgn0028855	531	38	10	7.53658	2.09064	-1.84997	Down	8.25374e-05	0.00056532
FBgn0029084	1286	38	10	3.11191	0.863241	-1.84997	Down	8.25374e-05	0.00056502
FBgn0260396	457	36	9	8.29605	2.18625	-1.92397	Down	8.47736e-05	0.00058002
FBgn0038612	859	23	3	2.81981	0.387705	-2.86257	Down	8.53924e-05	0.000583945
FBgn0262788	416	23	3	5.82263	0.800573	-2.86257	Down	8.53924e-05	0.000583635
FBgn0033913	3943	1034	1160	27.6171	32.6591	0.241921	Up	8.69192e-05	0.000593756
FBgn0015766	2722	12733	12688	492.638	517.462	0.0709252	Up	8.8909e-05	0.000607027
FBgn0026147	5461	1209	969	23.3152	19.6981	-0.243213	Down	8.934e-05	0.000609647
FBgn0033258	1518	122	64	8.46395	4.68038	-0.854704	Down	8.96314e-05	0.000611313
FBgn0039756	1728	423	299	25.7799	19.2088	-0.424479	Down	9.01162e-05	0.000614294
FBgn0036975	2230	703	533	33.1998	26.5336	-0.323356	Down	9.01496e-05	0.000614198
FBgn0003527	1182	14	0	1.24737	0.01	-6.96275	Down	9.0153e-05	0.000610995
FBgn0003961	1262	14	0	1.1683	0.01	-6.86826	Down	9.0153e-05	0.000610354
FBgn0029964	622	14	0	2.37041	0.01	-7.88899	Down	9.0153e-05	0.000609395
FBgn0030307	4755	14	0	0.310072	0.01	-4.95453	Down	9.0153e-05	0.000613573
FBgn0030578	1210	14	0	1.21851	0.01	-6.92897	Down	9.0153e-05	0.00060812
FBgn0032375	939	14	0	1.57017	0.01	-7.29478	Down	9.0153e-05	0.000611637
FBgn0032376	1111	14	0	1.32709	0.01	-7.05212	Down	9.0153e-05	0.000610674
FBgn0032964	2020	14	0	0.729897	0.01	-6.18962	Down	9.0153e-05	0.00061325
FBgn0032967	2031	14	0	0.725944	0.01	-6.18179	Down	9.0153e-05	0.000612926
FBgn0035608	1268	14	0	1.16277	0.01	-6.86142	Down	9.0153e-05	0.000609714
FBgn0036809	1325	14	0	1.11275	0.01	-6.79798	Down	9.0153e-05	0.000611316
FBgn0039029	1065	14	0	1.38441	0.01	-7.11312	Down	9.0153e-05	0.000613897
FBgn0039147	968	14	0	1.52313	0.01	-7.2509	Down	9.0153e-05	0.000610034
FBgn0039366	1066	14	0	1.38311	0.01	-7.11177	Down	9.0153e-05	0.000612604
FBgn0039519	1733	14	0	0.850775	0.01	-6.4107	Down	9.0153e-05	0.000608438
FBgn0050447	787	14	0	1.87343	0.01	-7.54954	Down	9.0153e-05	0.000609076
FBgn0051050	340	14	0	4.33645	0.01	-8.76037	Down	9.0153e-05	0.000611959
FBgn0053225	1025	14	0	1.43843	0.01	-7.16835	Down	9.0153e-05	0.000608757
FBgn0261624	813	14	0	1.81352	0.01	-7.50265	Down	9.0153e-05	0.000612281
FBgn0030343	4220	521	380	13.002	9.99642	-0.379251	Down	9.06638e-05	0.000611246
FBgn0037248	4562	178	105	4.10913	2.5551	-0.685455	Down	9.10848e-05	0.000613764
FBgn0034290	749	294	195	41.3381	28.9019	-0.516309	Down	9.39404e-05	0.000632676
FBgn0263249	318	87	40	28.8122	13.9639	-1.04498	Down	9.40126e-05	0.000632832
FBgn0015577	3267	1060	840	34.1697	28.5432	-0.25957	Down	9.46802e-05	0.000636993
FBgn0037727	2197	61	107	2.92405	5.40663	0.886762	Up	9.6105e-05	0.000646242
FBgn0039165	2810	221	296	8.28268	11.6939	0.497584	Up	9.63088e-05	0.000647275
FBgn0034509	1115	1426	1160	134.688	115.493	-0.221816	Down	9.80396e-05	0.000658565
FBgn0030396	2313	204	125	9.28837	5.9994	-0.630608	Down	9.92382e-05	0.000666269
FBgn0037744	1410	671	781	50.1174	61.4901	0.295043	Up	9.97384e-05	0.000669279

## Sheet: Table S1c
Supplementary Table 1c. All differential expressed genes in Fed Vs Dehydrated starvation conditions
GeneID	Gene_length	Fed-Expression	Dehydrated starvation-Expression	Fed-RPKM	Dehydrated starvation-RPKM	log2 Ratio(Dehydrated starvation/Fed)	Up-Down-Regulation(Dehydrated starvation/Fed)	P-value	FDR
FBgn0000052	4287	759	3326	18.6455	83.2945	2.1594	Up	0	0
FBgn0000053	4522	1458	5469	33.9556	129.845	1.93507	Up	0	0
FBgn0002940	1597	235550	257148	15533.3	17287.2	0.154345	Up	0	1.43733e-305
FBgn0003067	2653	2200	11126	87.3314	450.245	2.36614	Up	0	0
FBgn0004045	1570	10	9575	0.670788	654.766	9.93091	Up	0	0
FBgn0004047	1489	288	7328	20.3696	528.37	4.69706	Up	0	0
FBgn0005391	1553	13	5490	0.88157	379.532	8.74993	Up	0	0
FBgn0010357	802	1709	4632	224.415	620.071	1.46626	Up	0	0
FBgn0023129	1529	1673	5220	115.232	366.531	1.66939	Up	0	0
FBgn0029831	2602	148	1598	5.99017	65.9351	3.46038	Up	0	0
FBgn0032505	1169	2400	6486	216.213	595.676	1.46207	Up	0	0
FBgn0032699	2868	603	3641	22.1423	136.298	2.62188	Up	0	0
FBgn0033868	2122	1282	34	63.625	1.72021	-5.20894	Down	0	0
FBgn0035915	2121	1624	69	80.6363	3.49266	-4.52903	Down	0	0
FBgn0038762	4470	2479	128	58.4055	3.07432	-4.24776	Down	0	0
FBgn0259795	2137	1449	65	71.4083	3.26555	-4.4507	Down	0	0
FBgn0261560	755	1687	4994	235.317	710.148	1.59351	Up	0	0
FBgn0263006	5133	31811	20134	652.666	421.12	-0.632113	Down	0	0
FBgn0030482	2521	589	2537	24.6052	108.043	2.13456	Up	1.61673e-294	1.10074e-291
FBgn0020513	2547	1287	3766	53.2151	158.744	1.5768	Up	1.20463e-288	7.79152e-286
FBgn0000045	1619	6469	2993	420.8	198.476	-1.08417	Down	7.02454e-272	4.32712e-269
FBgn0011823	2571	1080	33	44.2391	1.37803	-5.00464	Down	5.33826e-268	3.1389e-265
FBgn0052064	2074	1093	41	55.5004	2.12238	-4.70875	Down	2.76452e-262	1.55486e-259
FBgn0030999	1613	843	1	55.04	0.0665599	-9.69161	Down	2.3215e-248	1.25129e-245
FBgn0031653	823	868	6	111.072	0.782706	-7.14881	Down	1.90908e-245	9.87836e-243
FBgn0264695	7147	29886	21886	440.381	328.768	-0.421683	Down	1.91499e-239	9.52779e-237
FBgn0032400	755	6040	9830	842.51	1397.83	0.730422	Up	6.2854e-217	3.0114e-214
FBgn0045770	2640	839	22	33.469	0.894677	-5.22532	Down	4.37284e-213	2.02025e-210
FBgn0032269	1873	761	8	42.789	0.458564	-6.54397	Down	1.31901e-210	5.88369e-208
FBgn0033286	1697	783	14	48.592	0.885714	-5.77773	Down	8.47822e-208	3.65581e-205
FBgn0036992	1518	1434	3511	99.4861	248.317	1.31962	Up	1.73591e-206	7.24378e-204
FBgn0046294	766	827	37	113.7	5.18585	-4.45451	Down	2.58128e-192	1.04348e-189
FBgn0028583	573	1582	3629	290.761	679.954	1.2256	Up	2.55744e-190	1.00252e-187
FBgn0033287	1079	778	28	75.9352	2.78602	-4.76849	Down	1.63057e-188	6.20385e-186
FBgn0031545	2379	712	15	31.5189	0.676931	-5.54106	Down	6.55824e-186	2.42393e-183
FBgn0003863	860	1450	3385	177.564	422.579	1.25088	Up	2.15728e-183	7.75183e-181
FBgn0000078	1621	1914	4021	124.349	266.317	1.09874	Up	3.3708e-177	1.1785e-174
FBgn0003889	1841	758	38	43.3611	2.21604	-4.29035	Down	3.54038e-172	1.20522e-169
FBgn0000615	2670	693	22	27.3342	0.884624	-4.9495	Down	1.54484e-171	5.12411e-169
FBgn0034132	2055	729	37	37.3595	1.93302	-4.27254	Down	3.4006e-165	1.09975e-162
FBgn0052351	2093	678	26	34.115	1.33368	-4.67692	Down	1.12943e-162	3.56349e-160
FBgn0035670	936	664	30	74.7097	3.44106	-4.44037	Down	2.02646e-154	6.2415e-152
FBgn0053340	1152	658	31	60.1532	2.88906	-4.37997	Down	1.0368e-151	3.11909e-149
FBgn0051025	3376	579	13	18.0618	0.413417	-5.4492	Down	2.2747e-150	6.68762e-148
FBgn0061197	3072	660	33	22.626	1.15329	-4.29415	Down	3.24416e-150	9.32588e-148
FBgn0020908	984	4374	2213	468.132	241.454	-0.955171	Down	3.8016e-150	1.06908e-147
FBgn0002865	1319	586	15	46.7884	1.22094	-5.26009	Down	9.39686e-150	2.58634e-147
FBgn0031746	529	1112	207	221.378	42.0109	-2.39768	Down	1.89e-146	5.09356e-144
FBgn0032275	3372	1482	387	46.2856	12.3217	-1.90936	Down	3.22492e-146	8.51379e-144
FBgn0034144	1664	646	34	40.885	2.19368	-4.22015	Down	2.32184e-145	6.00706e-143
FBgn0039104	873	604	23	72.8631	2.82853	-4.68706	Down	2.85482e-145	7.24117e-143
FBgn0033953	1106	566	15	53.8947	1.45607	-5.20999	Down	4.8755e-144	1.21287e-141
FBgn0034840	1180	576	18	51.4074	1.63771	-4.97222	Down	3.54516e-143	8.65287e-141
FBgn0034374	7116	562	15	8.31736	0.226309	-5.19976	Down	6.76242e-143	1.61998e-140
FBgn0033954	1177	583	20	52.1647	1.82432	-4.83764	Down	8.64586e-143	2.03351e-140
FBgn0261625	3001	1141	2648	40.041	94.7326	1.24238	Up	2.18536e-142	5.04818e-140
FBgn0030013	1186	253	1157	22.4657	104.736	2.22096	Up	3.1665e-142	7.18629e-140
FBgn0263593	4418	4204	6669	100.213	162.062	0.693487	Up	3.84052e-135	8.56568e-133
FBgn0031176	366	1133	2577	326.012	755.928	1.21332	Up	1.29045e-133	2.82937e-131
FBgn0038181	4134	8966	5862	228.409	152.238	-0.585293	Down	1.14742e-131	2.47383e-129
FBgn0034435	3245	469	5	15.221	0.165426	-6.52374	Down	3.51794e-130	7.46034e-128
FBgn0036449	2437	903	2191	39.0227	96.5237	1.30657	Up	1.17463e-127	2.45082e-125
FBgn0031859	1239	488	12	41.4795	1.03982	-5.318	Down	1.38148e-125	2.83665e-123
FBgn0010222	1255	233	1037	19.5523	88.712	2.18179	Up	6.78366e-125	1.37115e-122
FBgn0051740	771	510	18	69.6628	2.50649	-4.79665	Down	1.62736e-124	3.2387e-122
FBgn0031728	2162	521	24	25.3786	1.1918	-4.4124	Down	5.10276e-121	1.00014e-118
FBgn0036024	901	532	1548	62.183	184.456	1.56869	Up	6.2093e-119	1.19886e-116
FBgn0011559	2843	1260	354	46.6744	13.3682	-1.80382	Down	1.87585e-115	3.56852e-113
FBgn0000079	1598	1608	3104	105.973	208.541	0.97664	Up	1.90555e-113	3.57249e-111
FBgn0035988	1455	526	34	38.0722	2.50878	-3.92368	Down	1.13242e-112	2.09272e-110
FBgn0052436	5407	481	22	9.36858	0.436831	-4.42268	Down	5.20548e-112	9.48424e-110
FBgn0086915	1065	488	27	48.2564	2.72183	-4.14807	Down	6.60474e-109	1.18665e-106
FBgn0035781	1566	538	44	36.1806	3.01653	-3.58425	Down	2.7413e-107	4.85773e-105
FBgn0036030	2163	2207	3844	107.456	190.798	0.828301	Up	1.72752e-106	3.0199e-104
FBgn0085249	2239	117240	104847	5514.51	5027.47	-0.1334	Down	4.60082e-105	7.93549e-103
FBgn0000116	2415	22005	17324	959.598	770.155	-0.31728	Down	1.20079e-104	2.04387e-102
FBgn0023197	1323	451	1332	35.9006	108.092	1.59017	Up	1.28151e-104	2.15294e-102
FBgn0033774	1465	315	1090	22.6442	79.8797	1.81868	Up	1.45751e-103	2.41722e-101
FBgn0264489	5929	9760	6831	173.362	123.694	-0.487005	Down	4.09996e-103	6.71355e-101
FBgn0032382	2237	1908	3416	89.825	163.945	0.868026	Up	1.39364e-102	2.25352e-100
FBgn0039471	1091	379	1182	36.5847	116.316	1.66874	Up	1.31474e-99	2.09969e-97
FBgn0038373	1799	425	21	24.8796	1.25324	-4.31122	Down	1.54228e-97	2.43303e-95
FBgn0027571	8727	10766	7785	129.92	95.7725	-0.439934	Down	1.63287e-94	2.54492e-92
FBgn0051538	2158	758	158	36.9916	7.86055	-2.23449	Down	2.49978e-92	3.84966e-90
FBgn0030317	2160	10625	13541	518.036	673.045	0.37765	Up	2.12276e-91	3.23059e-89
FBgn0041102	627	370	13	62.1469	2.22599	-4.80316	Down	8.37878e-91	1.26032e-88
FBgn0038248	3436	372	14	11.4018	0.437444	-4.70402	Down	3.13856e-90	4.66671e-88
FBgn0038208	3351	341	7	10.7168	0.22427	-5.57849	Down	5.19252e-90	7.633e-88
FBgn0028870	1158	366	13	33.2857	1.20526	-4.78748	Down	1.12399e-89	1.63369e-87
FBgn0264086	2333	394	22	17.7855	1.01241	-4.13484	Down	4.95846e-88	7.12696e-86
FBgn0051988	1047	377	18	37.921	1.84575	-4.36072	Down	2.4759e-87	3.51959e-85
FBgn0011244	2153	382	20	18.6855	0.997317	-4.22772	Down	1.07411e-86	1.5103e-84
FBgn0042189	458	374	18	85.9985	4.21944	-4.34919	Down	1.67398e-86	2.32845e-84
FBgn0038200	714	398	26	58.7043	3.90951	-3.90841	Down	2.17532e-85	2.99361e-83
FBgn0087002	10281	14784	11442	151.44	119.485	-0.341918	Down	2.18832e-81	2.9798e-79
FBgn0036262	1540	3551	5254	242.837	366.283	0.59297	Up	2.2605e-81	3.04602e-79
FBgn0036091	334	318	10	100.269	3.21441	-4.96318	Down	1.2994e-79	1.73289e-77
FBgn0037939	2107	300	6	14.9948	0.305727	-5.61608	Down	1.46248e-79	1.93047e-77
FBgn0050360	1880	290	919	16.2452	52.4813	1.69179	Up	2.37388e-79	3.10187e-77
FBgn0002773	2286	15105	11779	695.872	553.197	-0.33103	Down	2.60616e-78	3.37133e-76
FBgn0028513	1684	305	9	19.074	0.573783	-5.05496	Down	3.98218e-77	5.10034e-75
FBgn0086687	2019	13083	15965	682.427	848.946	0.314998	Up	6.40954e-77	8.1288e-75
FBgn0035665	875	1793	3023	215.803	370.918	0.781384	Up	2.72014e-76	3.41628e-74
FBgn0038658	648	261	1	42.418	0.165681	-8.00013	Down	4.34276e-76	5.40173e-74
FBgn0032350	1279	2077	3366	171.022	282.547	0.724313	Up	1.7162e-74	2.11436e-72
FBgn0002570	1824	344	983	19.8618	57.8597	1.54256	Up	2.15578e-74	2.63087e-72
FBgn0036997	1314	210	749	16.831	61.1975	1.86236	Up	4.84798e-74	5.86107e-72
FBgn0031574	3503	321	16	9.6505	0.490374	-4.29865	Down	6.81388e-74	8.16151e-72
FBgn0052652	846	297	11	36.9718	1.39595	-4.72711	Down	1.59687e-72	1.89514e-70
FBgn0051226	389	305	14	82.5725	3.8639	-4.41753	Down	1.63268e-71	1.92003e-69
FBgn0085197	464	301	13	68.3177	3.00796	-4.5054	Down	1.87375e-71	2.18368e-69
FBgn0002862	470	308	15	69.0141	3.42642	-4.33212	Down	2.57468e-71	2.97376e-69
FBgn0051948	1287	306	15	25.0396	1.2513	-4.32272	Down	9.1911e-71	1.05218e-68
FBgn0038299	1438	70	448	5.12654	33.4477	2.70585	Up	2.56282e-70	2.90813e-68
FBgn0001208	1619	1458	2532	94.8409	167.905	0.824066	Up	3.49846e-70	3.93531e-68
FBgn0039511	1198	271	8	23.8231	0.716936	-5.05437	Down	1.12684e-68	1.25662e-66
FBgn0035598	2101	282	11	14.1354	0.5621	-4.65234	Down	2.60274e-68	2.8777e-66
FBgn0019828	1209	272	9	23.6934	0.799215	-4.88976	Down	9.11852e-68	9.99637e-66
FBgn0001217	2176	269	9	13.019	0.444049	-4.87376	Down	6.43108e-67	6.99096e-65
FBgn0037064	2043	309	20	15.9285	1.05102	-3.92176	Down	8.42152e-67	9.0784e-65
FBgn0032587	3796	180	656	4.9938	18.5535	1.89348	Up	1.66073e-66	1.77547e-64
FBgn0050365	1552	238	3	16.1499	0.207528	-6.28208	Down	6.41344e-66	6.80035e-64
FBgn0040519	521	255	7	51.5451	1.44247	-5.15922	Down	2.4012e-65	2.52536e-63
FBgn0031585	1925	274	12	14.9901	0.669265	-4.48529	Down	5.39398e-65	5.62714e-63
FBgn0051029	2992	368	43	12.953	1.54296	-3.06952	Down	2.2858e-64	2.36553e-62
FBgn0023415	864	569	131	69.3559	16.2781	-2.09108	Down	2.75284e-64	2.82625e-62
FBgn0250845	988	242	5	25.7955	0.543326	-5.56916	Down	3.31362e-64	3.3752e-62
FBgn0037985	2384	247	7	10.9113	0.315238	-5.11323	Down	4.57886e-63	4.62751e-61
FBgn0032590	2615	210	0	8.45732	0.01	-9.72406	Down	4.58858e-63	4.60139e-61
FBgn0031347	2227	344	37	16.2676	1.78373	-3.18903	Down	1.78942e-62	1.78061e-60
FBgn0039792	1735	231	4	14.0216	0.247519	-5.82397	Down	2.0629e-62	2.03707e-60
FBgn0038598	2040	348	39	17.9653	2.05249	-3.12976	Down	4.34976e-62	4.26276e-60
FBgn0051820	440	243	7	58.1619	1.70802	-5.08968	Down	6.30662e-62	6.13402e-60
FBgn0031751	724	303	24	44.0747	3.55893	-3.63043	Down	9.48968e-62	9.16108e-60
FBgn0050376	941	281	18	31.4486	2.05367	-3.93672	Down	4.72852e-61	4.53097e-59
FBgn0031129	1154	248	9	22.6324	0.837306	-4.75649	Down	5.41104e-61	5.14685e-59
FBgn0000556	2278	27828	31245	1286.51	1472.56	0.194867	Up	1.8482e-60	1.74513e-58
FBgn0036125	2474	250	10	10.6421	0.433958	-4.61608	Down	1.91999e-60	1.79979e-58
FBgn0259998	1048	201	0	20.1985	0.01	-10.98	Down	2.15526e-60	2.00579e-58
FBgn0035776	1843	261	13	14.9142	0.757295	-4.29969	Down	2.33166e-60	2.15445e-58
FBgn0031645	2728	2098	3235	80.9927	127.314	0.65253	Up	6.20778e-60	5.69531e-58
FBgn0038163	2406	244	9	10.6802	0.4016	-4.73303	Down	7.22726e-60	6.58393e-58
FBgn0015035	1805	61	382	3.55908	22.7213	2.67447	Up	1.85889e-59	1.68158e-57
FBgn0031853	3017	243	10	8.48235	0.355854	-4.57511	Down	1.74469e-58	1.56731e-56
FBgn0051872	3347	608	166	19.1308	5.32476	-1.84511	Down	2.30134e-58	2.05311e-56
FBgn0037616	1620	249	12	16.1871	0.795268	-4.34726	Down	4.68656e-58	4.15242e-56
FBgn0085353	984	55358	49175	5924.75	5365.33	-0.143088	Down	9.6372e-58	8.48074e-56
FBgn0031971	810	1410	2351	183.324	311.613	0.765358	Up	1.07143e-57	9.36488e-56
FBgn0020385	3289	2411	3577	77.2002	116.762	0.596897	Up	1.2442e-56	1.0802e-54
FBgn0032061	1806	254	15	14.8116	0.891704	-4.05402	Down	1.69652e-56	1.46308e-54
FBgn0013770	1502	3653	5040	256.133	360.253	0.492121	Up	2.97002e-56	2.54438e-54
FBgn0034416	1541	266	19	18.1787	1.32373	-3.77958	Down	3.8946e-56	3.31451e-54
FBgn0032360	786	222	7	29.7451	0.956143	-4.95928	Down	5.8379e-56	4.93589e-54
FBgn0004173	417	217	6	54.8035	1.54477	-5.14881	Down	9.53414e-56	8.00868e-54
FBgn0033285	767	217	6	29.7954	0.839853	-5.14881	Down	9.53414e-56	7.95701e-54
FBgn0029823	1998	1361	2267	71.7377	121.816	0.763896	Up	1.60652e-55	1.33218e-53
FBgn0051198	3029	288	27	10.0133	0.957	-3.38726	Down	1.84444e-55	1.51972e-53
FBgn0261862	2904	1521	2468	55.1592	91.2422	0.726101	Up	2.46258e-55	2.0162e-53
FBgn0250815	904	1715	2708	199.793	321.609	0.686798	Up	4.49776e-55	3.65931e-53
FBgn0005666	27470	9490	7327	36.3825	28.6362	-0.345406	Down	6.94458e-54	5.61469e-52
FBgn0035811	1450	1216	2065	88.3183	152.897	0.791778	Up	7.25262e-54	5.82732e-52
FBgn0036995	5071	89	419	1.84834	8.8709	2.26285	Up	8.11992e-54	6.48391e-52
FBgn0263199	2669	1026	1817	40.484	73.0893	0.852307	Up	8.73644e-54	6.93341e-52
FBgn0039777	913	190	2	21.9163	0.235183	-6.54208	Down	1.82404e-53	1.43877e-51
FBgn0032946	4770	17875	20511	394.651	461.653	0.226234	Up	3.82822e-53	3.00132e-51
FBgn0038052	1328	264	22	20.9359	1.77857	-3.55718	Down	4.14716e-53	3.23179e-51
FBgn0261578	785	211	7	28.3073	0.957361	-4.88597	Down	7.61252e-53	5.89674e-51
FBgn0053017	5159	174	0	3.55197	0.01	-8.47247	Down	2.23336e-52	1.71969e-50
FBgn0039398	1842	196	4	11.206	0.23314	-5.58693	Down	2.66342e-52	2.0387e-50
FBgn0035667	860	173	0	21.1852	0.01	-11.0488	Down	4.42414e-52	3.36651e-50
FBgn0039190	927	204	6	23.1758	0.694894	-5.05968	Down	4.80554e-52	3.63535e-50
FBgn0030277	827	222	11	28.2704	1.42802	-4.30721	Down	1.3197e-51	9.86803e-50
FBgn0037759	2063	222	11	11.3328	0.572454	-4.30721	Down	1.3197e-51	9.9254e-50
FBgn0017581	4428	10575	12653	251.511	306.784	0.286601	Up	1.39676e-51	1.03842e-49
FBgn0038706	1443	209	8	15.2533	0.595211	-4.67958	Down	3.79688e-51	2.80665e-49
FBgn0034121	3417	214	10	6.59559	0.314197	-4.39176	Down	2.07362e-50	1.52411e-48
FBgn0000559	2871	25925	28874	950.978	1079.74	0.183206	Up	6.57292e-50	4.8038e-48
FBgn0028848	2316	181	3	8.23048	0.139069	-5.8871	Down	2.39194e-49	1.73832e-47
FBgn0000121	1547	99705	104408	6787.53	7245.87	0.0942735	Up	2.668e-49	1.92811e-47
FBgn0038359	1288	192	6	15.6989	0.50013	-4.97222	Down	1.23172e-48	8.85196e-47
FBgn0039071	1795	178	3	10.4434	0.179434	-5.86299	Down	1.77036e-48	1.26527e-46
FBgn0030041	1565	1731	953	116.484	65.3771	-0.833279	Down	1.88816e-48	1.34205e-46
FBgn0033820	864	3504	4744	427.106	589.492	0.46488	Up	5.71928e-48	4.04287e-46
FBgn0030697	2546	208	11	8.60379	0.463854	-4.21323	Down	9.47818e-48	6.66357e-46
FBgn0035497	3435	2180	1296	66.8367	40.5066	-0.722483	Down	1.055e-47	7.37703e-46
FBgn0263048	4187	681	241	17.1289	6.17961	-1.47084	Down	1.31247e-47	9.12802e-46
FBgn0036311	2824	183	5	6.82451	0.190087	-5.16599	Down	2.7734e-47	1.91854e-45
FBgn0034467	2019	161	1	8.39797	0.0531754	-7.30314	Down	1.31196e-46	9.02742e-45
FBgn0034472	732	179	5	25.7529	0.733341	-5.13411	Down	3.83532e-46	2.62506e-44
FBgn0051233	3059	174	4	5.99039	0.140387	-5.41516	Down	5.68464e-46	3.87034e-44
FBgn0032820	1208	647	1242	56.4056	110.383	0.968607	Up	7.07482e-46	4.79162e-44
FBgn0051709	979	208	13	22.3751	1.42563	-3.97222	Down	7.3847e-46	4.97544e-44
FBgn0035985	1010	929	1617	96.8678	171.884	0.827348	Up	9.14114e-46	6.12693e-44
FBgn0053284	1132	180	6	16.746	0.569052	-4.87911	Down	3.08782e-45	2.05897e-43
FBgn0040371	1062	170	4	16.8581	0.404374	-5.38161	Down	7.995e-45	5.30376e-43
FBgn0052081	1567	178	6	11.9629	0.411083	-4.86299	Down	1.13541e-44	7.49368e-43
FBgn0031878	2223	189	9	8.9538	0.434661	-4.36454	Down	1.66075e-44	1.09053e-42
FBgn0029752	1108	185	8	17.584	0.775171	-4.5036	Down	1.96875e-44	1.28625e-42
FBgn0038630	1291	164	3	13.3784	0.249484	-5.74481	Down	1.9951e-44	1.29691e-42
FBgn0035779	1483	147	0	10.4391	0.01	-10.0278	Down	2.31432e-44	1.4969e-42
FBgn0069354	1128	208	15	19.4196	1.42768	-3.76577	Down	4.3521e-44	2.80093e-42
FBgn0259739	1142	190	10	17.5215	0.940115	-4.22015	Down	8.78408e-44	5.62529e-42
FBgn0034082	1449	186	9	13.5185	0.66684	-4.34145	Down	1.12369e-43	7.16059e-42
FBgn0047351	474	206	15	45.7693	3.39751	-3.75183	Down	1.48736e-43	9.43162e-42
FBgn0250842	957	400	98	44.0183	10.9941	-2.00137	Down	2.9574e-43	1.86619e-41
FBgn0039553	1097	187	10	17.9523	0.97868	-4.19719	Down	5.85942e-43	3.67949e-41
FBgn0038934	5217	154	2	3.10874	0.0411582	-6.23901	Down	5.8823e-43	3.67601e-41
FBgn0250844	1089	158	3	15.2797	0.295761	-5.69104	Down	1.08095e-42	6.72269e-41
FBgn0000565	1090	1533	848	148.116	83.525	-0.826443	Down	1.57764e-42	9.76479e-41
FBgn0050362	1112	166	5	15.7213	0.482739	-5.02533	Down	1.92326e-42	1.18473e-40
FBgn0259794	1450	186	11	13.5092	0.814464	-4.05195	Down	9.8825e-42	6.05877e-40
FBgn0037835	743	1451	794	205.667	114.731	-0.842058	Down	1.33344e-41	8.13652e-40
FBgn0250840	1017	154	3	15.9472	0.3167	-5.65405	Down	1.54425e-41	9.37859e-40
FBgn0032677	2358	185	11	8.26253	0.500837	-4.04417	Down	1.84951e-41	1.11801e-39
FBgn0032520	2209	170	7	8.10472	0.340212	-4.57426	Down	2.6106e-41	1.57073e-39
FBgn0036170	1650	177	9	11.2973	0.585606	-4.2699	Down	3.43468e-41	2.05699e-39
FBgn0033863	2566	142	1	5.82796	0.0418399	-7.12197	Down	5.06948e-41	3.02206e-39
FBgn0035661	1361	160	5	12.3807	0.39442	-4.97222	Down	9.72118e-41	5.76849e-39
FBgn0052656	3332	151	3	4.77262	0.0966637	-5.62566	Down	1.13333e-40	6.69439e-39
FBgn0262579	6741	9920	7965	154.979	126.855	-0.288887	Down	1.2423e-40	7.3047e-39
FBgn0037464	2196	185	12	8.87206	0.586673	-3.91864	Down	1.51991e-40	8.89663e-39
FBgn0004174	364	159	5	46.0024	1.47474	-4.96318	Down	1.86807e-40	1.08853e-38
FBgn0025454	2065	1215	1927	61.9643	100.186	0.693179	Up	2.55364e-40	1.48134e-38
FBgn0037040	3696	166	7	4.73	0.203336	-4.53991	Down	3.42258e-40	1.97654e-38
FBgn0034816	1743	221	25	13.353	1.53989	-3.11627	Down	7.91888e-40	4.55283e-38
FBgn0035047	1919	556	195	30.513	10.9096	-1.48383	Down	1.13212e-39	6.48013e-38
FBgn0034140	2004	514	1008	27.0116	54.002	0.999434	Up	1.80546e-39	1.02888e-37
FBgn0015801	1777	846	1448	50.1381	87.484	0.803111	Up	3.36588e-39	1.90969e-37
FBgn0052371	1105	166	8	15.8209	0.777276	-4.34726	Down	3.73088e-39	2.10754e-37
FBgn0051921	2426	150	4	6.51157	0.177018	-5.20104	Down	4.25396e-39	2.39258e-37
FBgn0028567	751	169	9	23.6991	1.28662	-4.20318	Down	5.4597e-39	3.05743e-37
FBgn0086906	56489	10245	8292	19.1	15.7595	-0.277349	Down	6.54336e-39	3.64849e-37
FBgn0262782	1159	4035	5196	366.644	481.319	0.392612	Up	9.04268e-39	5.02043e-37
FBgn0034824	2049	144	3	7.40126	0.157191	-5.55718	Down	1.18098e-38	6.52872e-37
FBgn0038236	1623	2712	1802	175.977	119.202	-0.561979	Down	2.52122e-38	1.38785e-36
FBgn0036687	2244	189	16	8.87001	0.765499	-3.53446	Down	3.10754e-38	1.70335e-36
FBgn0038826	3153	1114	573	37.2088	19.5109	-0.931363	Down	4.98344e-38	2.72008e-36
FBgn0004171	1066	150	5	14.819	0.50357	-4.87911	Down	6.61756e-38	3.59684e-36
FBgn0036925	1917	141	3	7.74608	0.168014	-5.52681	Down	8.63332e-38	4.67283e-36
FBgn0035007	1515	136	2	9.45391	0.141731	-6.05968	Down	1.01812e-37	5.48767e-36
FBgn0031925	1823	1356	751	78.3354	44.2283	-0.824693	Down	1.1001e-37	5.90492e-36
FBgn0030484	1106	867	1460	82.5561	141.725	0.779643	Up	1.26651e-37	6.77007e-36
FBgn0004882	4860	461	147	9.98964	3.24734	-1.62117	Down	1.57108e-37	8.36356e-36
FBgn0032276	2372	152	6	6.7486	0.271571	-4.63519	Down	2.37556e-37	1.25944e-35
FBgn0052192	992	165	10	17.5169	1.08227	-4.01662	Down	5.99656e-37	3.16618e-35
FBgn0050430	425	138	3	34.196	0.757844	-5.49578	Down	6.3031e-37	3.31451e-35
FBgn0032481	5882	811	369	14.5205	6.73517	-1.1083	Down	6.53368e-37	3.42185e-35
FBgn0037988	1600	150	6	9.87316	0.402604	-4.61608	Down	8.63408e-37	4.50365e-35
FBgn0034844	2848	153	7	5.65765	0.263879	-4.42225	Down	1.42836e-36	7.42058e-35
FBgn0029659	1159	149	6	13.539	0.555796	-4.60643	Down	1.64544e-36	8.51414e-35
FBgn0000253	5672	30370	32933	563.889	623.365	0.144666	Up	1.85749e-36	9.57308e-35
FBgn0038797	1460	136	3	9.81005	0.220605	-5.47472	Down	2.37038e-36	1.2168e-34
FBgn0038256	2349	843	1416	37.7946	64.7184	0.775996	Up	2.93012e-36	1.49818e-34
FBgn0051639	580	169	12	30.6862	2.22127	-3.78814	Down	3.0349e-36	1.54565e-34
FBgn0031724	1804	139	4	8.11453	0.238051	-5.09116	Down	5.8357e-36	2.96042e-34
FBgn0036785	1944	128	2	6.93424	0.110454	-5.97222	Down	2.1452e-35	1.084e-33
FBgn0046332	1772	148	7	8.79595	0.424113	-4.37432	Down	3.48414e-35	1.75373e-33
FBgn0035666	833	116	0	14.6655	0.01	-10.5182	Down	3.69284e-35	1.85157e-33
FBgn0052119	1785	136	4	8.0239	0.240585	-5.05968	Down	4.1688e-35	2.08215e-33
FBgn0017558	2732	1732	2491	66.7655	97.8905	0.552065	Up	5.9422e-35	2.95647e-33
FBgn0029947	1091	121	1	11.6801	0.0984062	-6.89108	Down	7.43488e-35	3.68497e-33
FBgn0032371	1330	126	2	9.97709	0.161445	-5.9495	Down	8.16386e-35	4.0155e-33
FBgn0052026	2382	126	2	5.57075	0.0901437	-5.9495	Down	8.16386e-35	4.03083e-33
FBgn0041789	2580	2066	1321	84.3326	54.9706	-0.617431	Down	9.82922e-35	4.81632e-33
FBgn0030608	2300	1889	2671	86.4946	124.679	0.527536	Up	1.5541e-34	7.58634e-33
FBgn0037915	2783	138	5	5.22217	0.192888	-4.75882	Down	1.61518e-34	7.85489e-33
FBgn0001124	1692	3088	4052	192.204	257.108	0.41974	Up	1.96165e-34	9.50408e-33
FBgn0011270	1085	141	6	13.6859	0.593702	-4.52681	Down	2.8363e-34	1.36904e-32
FBgn0039872	2100	113	0	5.66688	0.01	-9.14641	Down	2.87056e-34	1.38043e-32
FBgn0032471	3985	132	4	3.48843	0.107765	-5.01662	Down	5.71916e-34	2.74011e-32
FBgn0031785	5551	123	2	2.33356	0.0386817	-5.91474	Down	6.05548e-34	2.89054e-32
FBgn0036162	1806	150	9	8.74699	0.535023	-4.03111	Down	8.53868e-34	4.0609e-32
FBgn0261287	1272	159	12	13.1642	1.01284	-3.70014	Down	1.40863e-33	6.67473e-32
FBgn0004175	427	126	3	31.0762	0.754294	-5.36454	Down	1.76598e-33	8.33748e-32
FBgn0035491	550	134	5	25.6583	0.976011	-4.71638	Down	2.15834e-33	1.01528e-31
FBgn0036652	2187	141	7	6.78977	0.343634	-4.30442	Down	3.01182e-33	1.41163e-31
FBgn0040093	1105	419	137	39.9334	13.3108	-1.585	Down	3.2577e-33	1.52136e-31
FBgn0040038	2779	125	3	4.73703	0.115899	-5.35304	Down	3.4182e-33	1.59057e-31
FBgn0004169	1684	7959	6386	497.739	407.131	-0.289896	Down	3.80892e-33	1.76603e-31
FBgn0052548	1479	186	22	13.2443	1.59699	-3.05195	Down	4.18118e-33	1.93171e-31
FBgn0031546	2390	120	2	5.28772	0.089842	-5.87911	Down	4.48658e-33	2.06542e-31
FBgn0051773	2493	163	14	6.88574	0.602911	-3.51359	Down	5.2226e-33	2.39573e-31
FBgn0032636	1758	119	2	7.12875	0.12214	-5.86704	Down	8.74428e-33	3.98296e-31
FBgn0037506	1426	119	2	8.78845	0.150577	-5.86704	Down	8.74428e-33	3.99703e-31
FBgn0014427	1178	623	1097	55.6965	99.979	0.844038	Up	1.23414e-32	5.60169e-31
FBgn0262002	2377	123	3	5.44955	0.1355	-5.32977	Down	1.27992e-32	5.78919e-31
FBgn0035709	1031	113	1	11.5426	0.104133	-6.7924	Down	1.64918e-32	7.43336e-31
FBgn0051343	3001	107	0	3.75494	0.01	-8.55265	Down	1.73453e-32	7.79092e-31
FBgn0052181	2276	134	6	6.20037	0.283026	-4.45335	Down	2.53118e-32	1.13299e-30
FBgn0034459	2829	126	4	4.69054	0.151801	-4.9495	Down	2.8873e-32	1.28793e-30
FBgn0039342	659	154	428	24.6105	69.7278	1.50246	Up	3.81724e-32	1.6969e-30
FBgn0001125	3084	3137	4067	107.124	141.582	0.402358	Up	4.51732e-32	2.00123e-30
FBgn0029501	2458	129	5	5.52704	0.218391	-4.66152	Down	5.48218e-32	2.42039e-30
FBgn0034827	2501	125	4	5.26358	0.171709	-4.93801	Down	5.5463e-32	2.44037e-30
FBgn0261529	4833	116	2	2.5277	0.0444284	-5.8302	Down	6.46846e-32	2.83647e-30
FBgn0036428	2846	1692	1055	62.611	39.7983	-0.653708	Down	1.2114e-31	5.29413e-30
FBgn0030975	1890	145	10	8.07962	0.568049	-3.8302	Down	1.51493e-31	6.59836e-30
FBgn0050378	1154	119	3	10.8599	0.279102	-5.28208	Down	1.79052e-31	7.77256e-30
FBgn0035581	13807	127	5	0.9687	0.0388793	-4.63898	Down	1.99551e-31	8.63343e-30
FBgn0028531	1841	114	2	6.52133	0.116634	-5.80511	Down	2.45404e-31	1.05818e-29
FBgn0031128	1598	114	2	7.51299	0.134369	-5.80511	Down	2.45404e-31	1.05467e-29
FBgn0259209	2057	2588	1779	132.5	92.8515	-0.512992	Down	2.5342e-31	1.08551e-29
FBgn0031249	970	103	0	11.1828	0.01	-10.1271	Down	2.6709e-31	1.14029e-29
FBgn0036415	716	156	14	22.9454	2.09924	-3.45027	Down	3.50142e-31	1.48995e-29
FBgn0034247	1587	108	345	7.16691	23.3394	1.70334	Up	4.00366e-31	1.69808e-29
FBgn0028986	1392	354	107	26.7824	8.25262	-1.69836	Down	4.39756e-31	1.85905e-29
FBgn0039088	2231	113	2	5.33413	0.0962449	-5.7924	Down	4.77892e-31	2.01368e-29
FBgn0053346	1096	186	472	17.8726	46.2358	1.37126	Up	5.80152e-31	2.43664e-29
FBgn0027376	4288	129	6	3.16825	0.150226	-4.39849	Down	6.2031e-31	2.58849e-29
FBgn0031849	1808	129	6	7.51409	0.356287	-4.39849	Down	6.2031e-31	2.59687e-29
FBgn0033888	1231	136	8	11.635	0.697717	-4.05968	Down	6.5229e-31	2.71319e-29
FBgn0035982	864	1152	648	140.418	80.5209	-0.802296	Down	7.4252e-31	3.0786e-29
FBgn0011555	1047	101	0	10.1592	0.01	-9.98857	Down	1.04808e-30	4.33163e-29
FBgn0034512	805	3685	4653	482.088	620.561	0.364276	Up	1.47372e-30	6.07135e-29
FBgn0038257	1215	203	495	17.5956	43.7397	1.31373	Up	1.96483e-30	8.06889e-29
FBgn0031476	998	134	8	14.1403	0.860611	-4.03831	Down	2.28614e-30	9.3587e-29
FBgn0038225	1317	134	8	10.7153	0.652156	-4.03831	Down	2.28614e-30	9.32918e-29
FBgn0262623	256	474	180	194.995	75.4883	-1.36911	Down	2.28666e-30	9.30196e-29
FBgn0031085	1229	123	5	10.5399	0.436783	-4.59281	Down	2.6348e-30	1.06846e-28
FBgn0004117	1980	4825	3692	256.636	200.191	-0.358347	Down	3.85548e-30	1.55858e-28
FBgn0039797	1851	126	6	7.16884	0.34801	-4.36454	Down	4.21182e-30	1.69732e-28
FBgn0028560	1622	133	8	8.63547	0.529525	-4.0275	Down	4.27732e-30	1.71837e-28
FBgn0032314	2012	133	8	6.96159	0.426883	-4.0275	Down	4.27732e-30	1.71305e-28
FBgn0037889	873	114	3	13.7523	0.368939	-5.22015	Down	4.82256e-30	1.92545e-28
FBgn0039348	2362	2413	1651	107.588	75.0437	-0.519709	Down	5.58214e-30	2.22186e-28
FBgn0036663	7543	16140	17910	225.343	254.917	0.177904	Up	5.87578e-30	2.33157e-28
FBgn0032783	1421	1205	695	89.3055	52.5095	-0.766169	Down	7.2913e-30	2.88441e-28
FBgn0037483	1993	121	5	6.39386	0.269346	-4.56916	Down	9.55666e-30	3.76905e-28
FBgn0035143	1422	117	4	8.66505	0.302001	-4.84259	Down	1.01914e-29	4.00718e-28
FBgn0028901	5882	108	2	1.93368	0.036505	-5.72711	Down	1.33532e-29	5.23444e-28
FBgn0038465	2388	623	1069	27.4751	48.0608	0.806737	Up	1.35582e-29	5.29874e-28
FBgn0033952	1791	116	4	6.82099	0.239779	-4.8302	Down	1.95323e-29	7.61054e-28
FBgn0033862	2104	127	7	6.35686	0.35719	-4.15355	Down	2.14248e-29	8.32286e-28
FBgn0030558	1976	1317	1923	70.1914	104.482	0.573882	Up	3.1648e-29	1.22574e-27
FBgn0032464	2453	126	7	5.40951	0.306371	-4.14215	Down	4.02586e-29	1.55458e-27
FBgn0052445	1352	106	2	8.25685	0.158818	-5.70014	Down	5.05366e-29	1.94566e-27
FBgn0035707	2821	522	216	19.4873	8.2205	-1.24524	Down	5.78496e-29	2.2206e-27
FBgn0036014	1354	118	5	9.17801	0.396459	-4.53294	Down	6.58592e-29	2.52058e-27
FBgn0031946	1065	100	1	9.88861	0.100809	-6.61608	Down	1.05914e-28	4.02971e-27
FBgn0039425	1983	100	1	5.31083	0.0541408	-6.61608	Down	1.05914e-28	4.0416e-27
FBgn0085494	1051	131	9	13.1266	0.919363	-3.83572	Down	1.16961e-28	4.43696e-27
FBgn0011668	325	592	264	191.833	87.2103	-1.13728	Down	1.7651e-28	6.67643e-27
FBgn0035196	1083	127	8	12.3498	0.793065	-3.96091	Down	1.81864e-28	6.85886e-27
FBgn0031723	1209	108	3	9.40768	0.266405	-5.14215	Down	2.49188e-28	9.37063e-27
FBgn0051204	1634	123	7	7.92753	0.459932	-4.10738	Down	2.66454e-28	9.99087e-27
FBgn0083919	7446	8391	6886	118.679	99.2867	-0.257398	Down	3.95808e-28	1.47982e-26
FBgn0036403	1976	135	11	7.19502	0.597658	-3.5896	Down	4.77414e-28	1.77978e-26
FBgn0029753	1904	92	0	5.08869	0.01	-8.99115	Down	4.92284e-28	1.82994e-26
FBgn0053092	2372	152	17	6.7486	0.769452	-3.13269	Down	5.6216e-28	2.0837e-26
FBgn0032869	939	137	12	15.3653	1.37203	-3.48529	Down	8.8426e-28	3.26822e-26
FBgn0036784	2074	106	3	5.38248	0.155296	-5.11518	Down	9.26406e-28	3.41424e-26
FBgn0020439	2080	6869	5536	347.788	285.746	-0.283477	Down	1.05477e-27	3.87628e-26
FBgn0035434	364	664	317	192.111	93.4986	-1.03892	Down	1.2237e-27	4.48437e-26
FBgn0042710	1588	117	6	7.75926	0.405647	-4.25762	Down	1.29322e-27	4.72573e-26
FBgn0036763	2477	569	253	24.192	10.9658	-1.14151	Down	1.36898e-27	4.98847e-26
FBgn0034133	2375	127	9	5.63151	0.406842	-3.79098	Down	1.3824e-27	5.02324e-26
FBgn0038774	791	1159	678	154.309	92.0239	-0.745744	Down	1.52824e-27	5.53763e-26
FBgn0032219	1431	96	1	7.06507	0.0750253	-6.55718	Down	1.56758e-27	5.6643e-26
FBgn0039452	665	96	1	15.2032	0.161445	-6.55718	Down	1.56758e-27	5.64852e-26
FBgn0038708	1188	113	5	10.0172	0.451857	-4.47047	Down	1.63268e-27	5.86676e-26
FBgn0028847	1359	90	0	6.97442	0.01	-9.44593	Down	1.93176e-27	6.92224e-26
FBgn0029750	2655	123	8	4.87894	0.323499	-3.91474	Down	2.19588e-27	7.84693e-26
FBgn0040064	1391	903	1399	68.3669	107.979	0.659377	Up	2.31992e-27	8.26735e-26
FBgn0029507	1001	371	714	39.0324	76.5793	0.972284	Up	3.0215e-27	1.07379e-25
FBgn0038697	993	119	7	12.6207	0.756826	-4.05968	Down	3.29162e-27	1.16659e-25
FBgn0037862	2569	108	4	4.42736	0.167164	-4.72711	Down	3.5191e-27	1.2438e-25
FBgn0052106	4545	99	2	2.29396	0.0472436	-5.60158	Down	5.30064e-27	1.86837e-25
FBgn0035926	337	94	1	29.3753	0.318579	-6.52681	Down	6.02706e-27	2.11864e-25
FBgn0053125	3950	98	2	2.61285	0.0543601	-5.58693	Down	1.02964e-26	3.60959e-25
FBgn0034835	1303	102	3	8.24405	0.247186	-5.05968	Down	1.27656e-26	4.46312e-25
FBgn0051533	2704	102	3	3.97263	0.119114	-5.05968	Down	1.27656e-26	4.45109e-25
FBgn0040747	329	106	4	33.9309	1.3053	-4.70014	Down	1.28537e-26	4.46976e-25
FBgn0002565	2304	628	1046	28.7053	48.7412	0.763825	Up	1.58032e-26	5.48071e-25
FBgn0026563	3425	282	81	8.67109	2.53905	-1.77192	Down	1.62315e-26	5.6142e-25
FBgn0037463	1098	113	6	10.8383	0.586673	-4.20744	Down	1.63193e-26	5.62952e-25
FBgn0036007	3122	3731	4623	125.857	158.978	0.337046	Up	1.79759e-26	6.18446e-25
FBgn0026197	1002	3651	4534	383.733	485.804	0.340272	Up	1.9591e-26	6.72227e-25
FBgn0035823	1020	109	5	11.2541	0.52628	-4.41848	Down	2.11612e-26	7.24183e-25
FBgn0028473	2197	4011	4929	192.268	240.866	0.325112	Up	2.24258e-26	7.65436e-25
FBgn0027579	3597	1202	1749	35.1924	52.2031	0.568872	Up	2.45128e-26	8.34467e-25
FBgn0028412	1342	128	11	10.0448	0.88001	-3.51279	Down	3.29156e-26	1.11758e-24
FBgn0053519	12796	4105	3137	33.785	26.3201	-0.360218	Down	3.97902e-26	1.34745e-24
FBgn0034897	3095	1514	2114	51.517	73.3317	0.509389	Up	4.49906e-26	1.51958e-24
FBgn0036924	1384	91	1	6.92453	0.0775731	-6.48002	Down	4.54016e-26	1.52947e-24
FBgn0052655	1250	91	1	7.66684	0.085889	-6.48002	Down	4.54016e-26	1.52549e-24
FBgn0036082	1957	100	3	5.38139	0.16458	-5.03111	Down	4.73122e-26	1.58557e-24
FBgn0032144	1343	577	266	45.2465	21.2644	-1.08937	Down	4.8145e-26	1.60931e-24
FBgn0261113	3571	4307	5245	127.019	157.69	0.312038	Up	5.3622e-26	1.78777e-24
FBgn0038701	1564	111	6	7.47431	0.411872	-4.18167	Down	5.78254e-26	1.92295e-24
FBgn0027560	2920	3806	4695	137.269	172.624	0.330629	Up	5.82404e-26	1.93179e-24
FBgn0085241	325	94	293	30.46	96.7902	1.66795	Up	6.18932e-26	2.0477e-24
FBgn0064912	1184	141	16	12.5416	1.45083	-3.11177	Down	6.7725e-26	2.23492e-24
FBgn0033464	1862	415	762	23.4722	43.9362	0.904459	Up	7.52462e-26	2.47681e-24
FBgn0030376	5849	95	2	1.71052	0.036711	-5.54208	Down	7.53774e-26	2.47483e-24
FBgn0014863	2398	6058	4856	266.051	217.409	-0.291294	Down	7.60522e-26	2.49066e-24
FBgn0010482	6243	2241	1559	37.8036	26.8102	-0.495743	Down	8.64444e-26	2.82385e-24
FBgn0086907	870	106	5	12.8313	0.617018	-4.37821	Down	1.43972e-25	4.69123e-24
FBgn0032969	2256	98	3	4.5748	0.142768	-5.00197	Down	1.75156e-25	5.693e-24
FBgn0038172	1669	412	753	25.9972	48.438	0.897785	Up	2.8855e-25	9.35509e-24
FBgn0026141	665	101	4	15.995	0.645782	-4.63043	Down	3.25824e-25	1.05371e-23
FBgn0039518	2765	151	21	5.75131	0.815401	-2.81831	Down	3.7432e-25	1.20753e-23
FBgn0260461	1827	252	69	14.526	4.05469	-1.84098	Down	4.62074e-25	1.48691e-23
FBgn0032525	1960	117	9	6.28658	0.492985	-3.67266	Down	6.40362e-25	2.05551e-23
FBgn0039114	1895	519	233	28.8432	13.2006	-1.12763	Down	7.60612e-25	2.43546e-23
FBgn0039070	1959	136	16	7.31121	0.876865	-3.05968	Down	1.20803e-24	3.85854e-23
FBgn0031295	793	119	10	15.8037	1.35386	-3.54511	Down	1.2241e-24	3.90022e-23
FBgn0250904	1691	86	1	5.35599	0.0634898	-6.39849	Down	1.31124e-24	4.16763e-23
FBgn0039501	2479	198	43	8.4115	1.86226	-2.17531	Down	1.59906e-24	5.06997e-23
FBgn0066101	6312	2337	3033	38.9921	51.5885	0.403867	Up	1.70237e-24	5.38432e-23
FBgn0035348	1689	2998	3772	186.933	239.767	0.359108	Up	1.82931e-24	5.77169e-23
FBgn0032771	1114	102	5	9.64273	0.481872	-4.32272	Down	1.84551e-24	5.79453e-23
FBgn0033834	4681	102	5	2.29481	0.114678	-4.32272	Down	1.84551e-24	5.80863e-23
FBgn0013676	789	56471	58823	7537.61	8004.19	0.0866492	Up	2.06682e-24	6.4737e-23
FBgn0030191	1609	115	9	7.52708	0.600529	-3.64779	Down	2.17102e-24	6.78365e-23
FBgn0035978	2686	2611	3339	102.373	133.462	0.382593	Up	2.18388e-24	6.80739e-23
FBgn0030033	3426	94	3	2.88952	0.0940115	-4.94185	Down	2.39224e-24	7.40335e-23
FBgn0033818	2236	94	3	4.42732	0.144045	-4.94185	Down	2.39224e-24	7.43895e-23
FBgn0038979	588	94	3	16.8359	0.547761	-4.94185	Down	2.39224e-24	7.42111e-23
FBgn0034152	461	353	129	80.6415	30.0425	-1.42452	Down	2.39892e-24	7.40631e-23
FBgn0027657	1246	1105	1606	93.3962	138.38	0.567205	Up	3.3877e-24	1.04341e-22
FBgn0003884	1752	13454	11608	808.728	711.329	-0.185137	Down	3.58508e-24	1.10158e-22
FBgn0037146	4686	4116	4995	92.5035	114.441	0.307021	Up	3.9108e-24	1.19882e-22
FBgn0037147	2096	97	4	4.87377	0.204888	-4.57213	Down	4.2989e-24	1.31467e-22
FBgn0033056	2202	93	3	4.44786	0.146269	-4.92642	Down	4.59536e-24	1.39872e-22
FBgn0050412	1160	93	3	8.44326	0.277658	-4.92642	Down	4.59536e-24	1.40202e-22
FBgn0040060	904	1588	1047	184.998	124.344	-0.57317	Down	6.6425e-24	2.01707e-22
FBgn0037454	1366	122	12	9.40577	0.943144	-3.318	Down	6.80876e-24	2.06272e-22
FBgn0039010	2919	92	3	3.31924	0.11034	-4.91082	Down	8.8246e-24	2.66717e-22
FBgn0051231	2241	103	6	4.84039	0.287446	-4.07376	Down	8.95038e-24	2.69888e-22
FBgn0051788	349	103	6	31.0811	1.84575	-4.07376	Down	8.95038e-24	2.69261e-22
FBgn0040074	798	4073	4937	537.522	664.213	0.305322	Up	1.22012e-23	3.66206e-22
FBgn0052703	3721	99	5	2.80195	0.144264	-4.27965	Down	1.24457e-23	3.72678e-22
FBgn0050039	729	123	13	17.769	1.91453	-3.2143	Down	1.98328e-23	5.92511e-22
FBgn0036831	1325	872	1316	69.3084	106.632	0.621538	Up	2.03088e-23	6.05333e-22
FBgn0032624	1447	98	5	7.13251	0.370979	-4.265	Down	2.34922e-23	6.98609e-22
FBgn0001216	2611	1010	598	40.738	24.589	-0.728359	Down	2.67612e-23	7.93997e-22
FBgn0035218	2273	86	2	3.98459	0.0944665	-5.39849	Down	2.92328e-23	8.65344e-22
FBgn0003124	2980	94	4	3.32198	0.144109	-4.52681	Down	2.96402e-23	8.75401e-22
FBgn0004172	359	94	4	27.5752	1.19622	-4.52681	Down	2.96402e-23	8.73407e-22
FBgn0034566	2626	133	17	5.33386	0.695027	-2.94004	Down	2.99246e-23	8.79783e-22
FBgn0023540	1946	1204	749	65.1581	41.3225	-0.657019	Down	3.52662e-23	1.03448e-21
FBgn0039246	1933	81	1	4.41304	0.0555412	-6.31207	Down	3.77506e-23	1.10485e-21
FBgn0020508	859	93	4	11.4018	0.499936	-4.51138	Down	5.63686e-23	1.64601e-21
FBgn0037643	1920	4964	5886	272.28	329.129	0.273563	Up	6.28576e-23	1.83136e-21
FBgn0043575	555	153	26	29.0324	5.02953	-2.52917	Down	8.61518e-23	2.5044e-21
FBgn0035724	2379	92	4	4.07266	0.180515	-4.49578	Down	1.07154e-22	3.10101e-21
FBgn0050293	1648	92	4	5.87916	0.260585	-4.49578	Down	1.07154e-22	3.10796e-21
FBgn0033283	935	74	0	8.33499	0.01	-9.70304	Down	1.08607e-22	3.13603e-21
FBgn0034546	1638	84	2	5.4007	0.131088	-5.36454	Down	1.09644e-22	3.15893e-21
FBgn0051870	487	99	6	21.4087	1.32273	-4.01662	Down	1.10033e-22	3.16309e-21
FBgn0028903	1467	88	3	6.31739	0.219553	-4.84669	Down	1.19606e-22	3.43066e-21
FBgn0033864	3584	79	1	2.32137	0.0299557	-6.276	Down	1.4461e-22	4.13866e-21
FBgn0035800	2391	95	5	4.18436	0.224511	-4.22015	Down	1.57542e-22	4.49883e-21
FBgn0038921	1316	135	19	10.8035	1.55005	-2.80111	Down	1.67791e-22	4.78093e-21
FBgn0024733	1224	8719	9870	750.188	865.731	0.206666	Up	1.72539e-22	4.90541e-21
FBgn0083938	1394	300	104	22.6644	8.00973	-1.5006	Down	1.74334e-22	4.94559e-21
FBgn0034479	2398	158	375	6.93894	16.7892	1.27475	Up	1.91854e-22	5.43069e-21
FBgn0037502	1878	91	4	5.10306	0.228671	-4.48002	Down	2.0361e-22	5.75087e-21
FBgn0046873	887	91	4	10.8045	0.484154	-4.48002	Down	2.0361e-22	5.73834e-21
FBgn0038694	983	98	6	10.4992	0.655307	-4.00197	Down	2.0576e-22	5.78633e-21
FBgn0033330	1145	83	2	7.6341	0.18753	-5.34726	Down	2.12264e-22	5.95628e-21
FBgn0031462	1930	73	0	3.98337	0.01	-8.63785	Down	2.15142e-22	6.02398e-21
FBgn0036310	2272	73	0	3.38376	0.01	-8.40248	Down	2.15142e-22	6.01097e-21
FBgn0001281	583	87	3	15.7158	0.552459	-4.8302	Down	2.29294e-22	6.39256e-21
FBgn0028379	912	101	7	11.663	0.824044	-3.82308	Down	2.44778e-22	6.80957e-21
FBgn0014018	3504	919	1359	27.6208	41.6392	0.592188	Up	2.90568e-22	8.06607e-21
FBgn0031517	1646	90	4	5.75834	0.260902	-4.46407	Down	3.86718e-22	1.07122e-20
FBgn0037101	1892	82	2	4.56434	0.11349	-5.32977	Down	4.10818e-22	1.13554e-20
FBgn0000667	3877	3735	2886	101.456	79.9186	-0.344258	Down	4.24488e-22	1.17083e-20
FBgn0033610	1286	109	10	8.92628	0.834846	-3.41848	Down	5.00282e-22	1.37695e-20
FBgn0025111	1335	145	24	11.4386	1.93009	-2.56717	Down	5.11564e-22	1.40501e-20
FBgn0000046	1643	3092	2332	198.192	152.384	-0.379194	Down	6.12716e-22	1.67926e-20
FBgn0069913	1451	96	6	6.96769	0.443947	-3.97222	Down	7.18292e-22	1.96445e-20
FBgn0035770	2551	3766	4562	155.473	191.996	0.304412	Up	7.49584e-22	2.0457e-20
FBgn0029702	2383	85	3	3.75647	0.135159	-4.79665	Down	8.41774e-22	2.29246e-20
FBgn0034105	1317	71	0	5.67751	0.01	-9.14911	Down	8.44236e-22	2.29434e-20
FBgn0029092	2566	1840	2424	75.5173	101.42	0.425463	Up	9.32402e-22	2.52863e-20
FBgn0036895	3746	113	12	3.17684	0.343923	-3.20744	Down	1.35787e-21	3.67477e-20
FBgn0052686	3600	101	8	2.95464	0.23858	-3.63043	Down	1.68432e-21	4.54872e-20
FBgn0033860	2074	91	5	4.6208	0.258826	-4.15809	Down	1.97837e-21	5.32063e-20
FBgn0260428	953	91	5	10.0562	0.56328	-4.15809	Down	1.97837e-21	5.33172e-20
FBgn0039778	933	75	1	8.46573	0.115071	-6.20104	Down	2.11816e-21	5.68475e-20
FBgn0028534	917	69	0	7.92437	0.01	-9.63015	Down	3.31286e-21	8.8727e-20
FBgn0052437	2185	90	5	4.33787	0.245678	-4.14215	Down	3.7193e-21	9.94067e-20
FBgn0032519	825	74	1	9.44632	0.130135	-6.18167	Down	4.14216e-21	1.1048e-19
FBgn0034464	1250	74	1	6.23457	0.085889	-6.18167	Down	4.14216e-21	1.10253e-19
FBgn0050278	930	74	1	8.3798	0.115442	-6.18167	Down	4.14216e-21	1.10027e-19
FBgn0038294	2535	13587	11843	564.457	501.569	-0.170413	Down	5.16372e-21	1.36881e-19
FBgn0031620	3037	78	2	2.7048	0.0707021	-5.25762	Down	5.74816e-21	1.52062e-19
FBgn0036218	1950	82	3	4.42858	0.165171	-4.74481	Down	5.90416e-21	1.5587e-19
FBgn0031240	2417	221	64	9.62943	2.84283	-1.76012	Down	6.26934e-21	1.65173e-19
FBgn0032637	1314	128	19	10.2589	1.55241	-2.72429	Down	7.95432e-21	2.0914e-19
FBgn0020371	723	73	1	10.6333	0.148494	-6.16205	Down	8.09878e-21	2.12507e-19
FBgn0013348	1880	970	588	54.3374	33.5789	-0.69439	Down	9.14252e-21	2.39408e-19
FBgn0031617	3532	155	31	4.62164	0.942298	-2.29415	Down	9.81738e-21	2.56561e-19
FBgn0040963	646	104	10	16.9545	1.66194	-3.35073	Down	9.84608e-21	2.56792e-19
FBgn0015584	455	281	99	65.0399	23.3599	-1.47729	Down	1.04273e-20	2.71404e-19
FBgn0010225	3012	3085	3792	107.866	135.164	0.325467	Up	1.05734e-20	2.74653e-19
FBgn0033364	941	67	0	7.49843	0.01	-9.55044	Down	1.29999e-20	3.37007e-19
FBgn0035860	1040	84	4	8.50611	0.412928	-4.36454	Down	1.79783e-20	4.65134e-19
FBgn0034957	2283	76	2	3.50584	0.0940527	-5.22015	Down	2.14634e-20	5.54193e-19
FBgn0052459	1376	87	5	6.65864	0.390121	-4.09324	Down	2.46296e-20	6.34678e-19
FBgn0003360	1853	26823	24245	1524.46	1404.73	-0.118004	Down	2.57886e-20	6.63223e-19
FBgn0015222	1677	5937	6857	372.837	438.984	0.235622	Up	2.8253e-20	7.2516e-19
FBgn0034153	486	343	139	74.3264	30.7062	-1.27534	Down	2.96956e-20	7.60678e-19
FBgn0013679	939	9663	8258	1083.76	944.184	-0.1989	Down	3.1942e-20	8.16604e-19
FBgn0031784	1290	83	4	6.776	0.332903	-4.34726	Down	3.40324e-20	8.6833e-19
FBgn0033969	2059	79	3	4.04069	0.156427	-4.69104	Down	4.12608e-20	1.05069e-18
FBgn0036729	1132	86	5	8.00087	0.47421	-4.07656	Down	4.61972e-20	1.17408e-18
FBgn0032553	1422	65	0	4.81392	0.01	-8.91107	Down	5.10126e-20	1.29392e-18
FBgn0034907	1078	89	6	8.69473	0.597558	-3.86299	Down	5.60236e-20	1.41824e-18
FBgn0034909	2105	508	251	25.4154	12.8017	-0.989362	Down	5.62986e-20	1.42242e-18
FBgn0038702	1757	145	28	8.69123	1.71094	-2.34478	Down	5.72976e-20	1.44484e-18
FBgn0028892	1889	70	1	3.90257	0.0568349	-6.1015	Down	6.047e-20	1.52187e-18
FBgn0037486	1532	70	1	4.81199	0.0700791	-6.1015	Down	6.047e-20	1.51891e-18
FBgn0029946	794	64	0	8.48876	0.01	-9.72941	Down	1.01053e-19	2.52358e-18
FBgn0030814	1783	64	0	3.78019	0.01	-8.56231	Down	1.01053e-19	2.53337e-18
FBgn0039475	1085	64	0	6.21205	0.01	-9.27893	Down	1.01053e-19	2.52847e-18
FBgn0039817	1784	227	71	13.4003	4.27278	-1.64902	Down	1.0414e-19	2.59568e-18
FBgn0052591	1499	100	10	7.0256	0.716219	-3.29415	Down	1.05261e-19	2.61858e-18
FBgn0011669	193	474	229	258.646	127.387	-1.02176	Down	1.11227e-19	2.76166e-18
FBgn0032632	1069	69	1	6.79761	0.100431	-6.08075	Down	1.18146e-19	2.92786e-18
FBgn0013301	673	73	2	11.4233	0.319053	-5.16205	Down	1.54494e-19	3.82129e-18
FBgn0034173	1205	73	2	6.38	0.178193	-5.16205	Down	1.54494e-19	3.814e-18
FBgn0261575	2095	267	509	13.4218	26.0844	0.958605	Up	1.88465e-19	4.64377e-18
FBgn0033819	2361	87	6	3.88068	0.272837	-3.8302	Down	1.93389e-19	4.74702e-18
FBgn0051327	2719	87	6	3.36973	0.236913	-3.8302	Down	1.93389e-19	4.75605e-18
FBgn0034842	1107	63	0	5.99346	0.01	-9.22725	Down	2.00178e-19	4.90436e-18
FBgn0051784	2462	63	0	2.69487	0.01	-8.07407	Down	2.00178e-19	4.89509e-18
FBgn0052462	1243	96	9	8.13364	0.777354	-3.38726	Down	2.07106e-19	5.05495e-18
FBgn0030359	2344	80	4	3.59433	0.18321	-4.29415	Down	2.30118e-19	5.60604e-18
FBgn0036931	2712	169	41	6.56269	1.62309	-2.01555	Down	2.52856e-19	6.14839e-18
FBgn0003358	907	185	393	21.4807	46.5192	1.11478	Up	2.9729e-19	7.21528e-18
FBgn0033794	2778	72	2	2.72951	0.0772939	-5.14215	Down	2.98098e-19	7.22134e-18
FBgn0262102	945	101	11	11.2558	1.24971	-3.171	Down	2.99736e-19	7.24745e-18
FBgn0043841	1831	4064	4822	233.749	282.739	0.27451	Up	3.4724e-19	8.3804e-18
FBgn0037995	1427	86	6	6.34687	0.451414	-3.81352	Down	3.5893e-19	8.6464e-18
FBgn0034515	482	898	546	196.207	121.617	-0.690036	Down	3.81892e-19	9.18244e-18
FBgn0001257	2355	901	1298	40.292	59.174	0.55447	Up	3.9832e-19	9.55968e-18
FBgn0003149	3661	5141	4189	147.888	122.845	-0.267664	Down	4.08124e-19	9.77684e-18
FBgn0037879	910	79	4	9.14262	0.471917	-4.276	Down	4.34668e-19	1.03935e-17
FBgn0052396	1649	67	1	4.27897	0.0651068	-6.03831	Down	4.50742e-19	1.07579e-17
FBgn0036723	1960	179	47	9.61794	2.57448	-1.90145	Down	5.5652e-19	1.32581e-17
FBgn0038978	558	82	5	15.4762	0.962018	-4.00784	Down	5.6831e-19	1.35141e-17
FBgn0000182	4037	85	6	2.21741	0.159566	-3.79665	Down	6.65698e-19	1.58009e-17
FBgn0038398	1583	1594	1108	106.046	75.146	-0.496915	Down	7.0611e-19	1.67294e-17
FBgn0028902	2169	88	7	4.27276	0.346486	-3.6243	Down	7.15684e-19	1.69252e-17
FBgn0030536	1255	61	0	5.11883	0.01	-8.99967	Down	7.85514e-19	1.85427e-17
FBgn0030280	539	66	1	12.8956	0.199186	-6.01662	Down	8.80136e-19	2.07385e-17
FBgn0035217	1647	66	1	4.22022	0.0651859	-6.01662	Down	8.80136e-19	2.06632e-17
FBgn0263647	778	66	1	8.93407	0.137996	-6.01662	Down	8.80136e-19	2.07008e-17
FBgn0050350	1373	70	2	5.36924	0.156389	-5.1015	Down	1.10864e-18	2.58869e-17
FBgn0051952	1177	70	2	6.26335	0.182432	-5.1015	Down	1.10864e-18	2.59807e-17
FBgn0262097	1980	70	2	3.72321	0.108446	-5.1015	Down	1.10864e-18	2.59338e-17
FBgn0002772	1728	3541	2780	215.808	172.722	-0.321293	Down	1.16542e-18	2.71637e-17
FBgn0032935	2435	641	979	27.7232	43.1649	0.638763	Up	1.23075e-18	2.86349e-17
FBgn0033074	1258	84	6	7.03208	0.512057	-3.77958	Down	1.23375e-18	2.86532e-17
FBgn0035008	912	84	6	9.69995	0.706324	-3.77958	Down	1.23375e-18	2.86019e-17
FBgn0031944	1820	87	7	5.03423	0.412928	-3.60781	Down	1.31558e-18	3.04443e-17
FBgn0014455	1598	855	1236	56.3475	83.0403	0.559461	Up	1.46683e-18	3.38838e-17
FBgn0015575	2018	1554	2046	81.0989	108.851	0.424599	Up	1.51658e-18	3.49705e-17
FBgn0038258	2654	60	0	2.38087	0.01	-7.89534	Down	1.55605e-18	3.58168e-17
FBgn0037607	2386	3916	4646	172.845	209.053	0.274387	Up	1.57867e-18	3.62729e-17
FBgn0260634	7120	1286	860	19.0216	12.9678	-0.552703	Down	1.64332e-18	3.76914e-17
FBgn0031410	868	65	1	7.8864	0.123688	-5.99459	Down	1.71822e-18	3.93397e-17
FBgn0085359	620	489	789	83.062	136.626	0.71797	Up	1.78581e-18	4.0815e-17
FBgn0031905	2223	73	3	3.45835	0.144887	-4.57708	Down	1.99098e-18	4.54239e-17
FBgn0034483	1016	73	3	7.56683	0.317011	-4.57708	Down	1.99098e-18	4.53439e-17
FBgn0031190	2473	1063	1479	45.2683	64.2083	0.504259	Up	2.09282e-18	4.75795e-17
FBgn0031343	1896	69	2	3.83262	0.11325	-5.08075	Down	2.13682e-18	4.84096e-17
FBgn0031626	1995	69	2	3.64243	0.10763	-5.08075	Down	2.13682e-18	4.84946e-17
FBgn0031526	973	83	6	8.9836	0.662042	-3.7623	Down	2.28484e-18	5.16725e-17
FBgn0030780	2996	97	11	3.40969	0.394183	-3.1127	Down	3.0609e-18	6.91026e-17
FBgn0263749	5822	4754	5538	85.9948	102.124	0.248002	Up	3.10264e-18	6.99229e-17
FBgn0001332	2608	464	755	18.7368	31.0804	0.730131	Up	3.15224e-18	7.09172e-17
FBgn0034826	1273	64	1	5.29464	0.0843371	-5.97222	Down	3.35364e-18	7.50566e-17
FBgn0035176	913	64	1	7.38234	0.117592	-5.97222	Down	3.35364e-18	7.53172e-17
FBgn0051099	1401	64	1	4.81091	0.0766318	-5.97222	Down	3.35364e-18	7.51866e-17
FBgn0260959	3369	527	275	16.4738	8.76353	-0.910592	Down	3.40438e-18	7.60606e-17
FBgn0034497	1392	3978	3175	300.961	244.879	-0.297508	Down	3.6139e-18	8.06024e-17
FBgn0038377	1283	79	5	6.48463	0.418399	-3.95407	Down	3.70748e-18	8.25473e-17
FBgn0050324	648	79	5	12.8392	0.828404	-3.95407	Down	3.70748e-18	8.24054e-17
FBgn0033279	817	72	3	9.28101	0.394227	-4.55718	Down	3.79244e-18	8.41492e-17
FBgn0040827	621	1607	2099	272.527	362.884	0.413111	Up	4.02976e-18	8.92619e-17
FBgn0014031	1410	583	902	43.5446	68.6807	0.657411	Up	4.06678e-18	8.9928e-17
FBgn0051010	1270	68	2	5.63885	0.169073	-5.05968	Down	4.117e-18	9.07283e-17
FBgn0261531	430	68	2	16.6543	0.499354	-5.05968	Down	4.117e-18	9.08831e-17
FBgn0036437	964	88	8	9.6137	0.890964	-3.43165	Down	4.34972e-18	9.56938e-17
FBgn0031501	598	99	12	17.4349	2.15441	-3.01662	Down	4.48548e-18	9.8513e-17
FBgn0035957	1286	75	4	6.14194	0.333938	-4.20104	Down	5.50102e-18	1.20408e-16
FBgn0036159	1356	75	4	5.82487	0.3167	-4.20104	Down	5.50102e-18	1.20205e-16
FBgn0052240	645	75	4	12.2458	0.665806	-4.20104	Down	5.50102e-18	1.20612e-16
FBgn0033442	1073	140	30	13.7408	3.00171	-2.19461	Down	6.04538e-18	1.31877e-16
FBgn0034713	1210	58	0	5.0481	0.01	-8.9796	Down	6.10606e-18	1.32976e-16
FBgn0032364	2214	63	1	2.99673	0.048492	-5.9495	Down	6.5442e-18	1.4204e-16
FBgn0033371	2777	63	1	2.38918	0.0386609	-5.9495	Down	6.5442e-18	1.41802e-16
FBgn0035005	1340	63	1	4.95132	0.0801203	-5.9495	Down	6.5442e-18	1.41565e-16
FBgn0036085	856	63	1	7.75089	0.125422	-5.9495	Down	6.5442e-18	1.42279e-16
FBgn0036328	1177	71	3	6.35282	0.273648	-4.53701	Down	7.22016e-18	1.55927e-16
FBgn0031591	795	81	6	10.7301	0.810273	-3.72711	Down	7.8182e-18	1.6856e-16
FBgn0035568	1142	67	2	6.17865	0.188023	-5.03831	Down	7.92908e-18	1.70667e-16
FBgn0040092	1472	379	174	27.1154	12.6908	-1.09533	Down	8.77734e-18	1.88611e-16
FBgn0043825	1446	187	55	13.6194	4.08359	-1.73776	Down	1.20085e-17	2.57614e-16
FBgn0031722	1482	57	0	4.05053	0.01	-8.66197	Down	1.20957e-17	2.59055e-16
FBgn0013300	688	62	1	9.49048	0.156048	-5.92642	Down	1.27672e-17	2.72987e-16
FBgn0014141	8220	1621	1146	20.7681	14.9679	-0.472498	Down	1.28228e-17	2.73721e-16
FBgn0035124	1513	70	3	4.87241	0.212877	-4.51654	Down	1.37386e-17	2.92788e-16
FBgn0002937	2101	1488	1036	74.5868	52.9396	-0.494572	Down	1.38118e-17	2.93865e-16
FBgn0003861	4149	32059	33611	813.751	869.732	0.095983	Up	1.54629e-17	3.28453e-16
FBgn0036728	746	2590	1973	365.633	283.946	-0.364782	Down	1.93818e-17	4.11021e-16
FBgn0039897	3052	1963	1437	67.7362	50.5498	-0.422221	Down	2.30846e-17	4.88744e-16
FBgn0028857	1293	76	5	6.19013	0.415163	-3.89822	Down	2.40332e-17	5.07996e-16
FBgn0037828	612	76	5	13.0782	0.877134	-3.89822	Down	2.40332e-17	5.07167e-16
FBgn0037283	603	61	1	10.6536	0.178045	-5.90296	Down	2.4902e-17	5.24645e-16
FBgn0040099	1060	151	330	15.0022	33.4238	1.1557	Up	2.68594e-17	5.64965e-16
FBgn0038334	1545	65	2	4.43067	0.138979	-4.99459	Down	2.93752e-17	6.16879e-16
FBgn0031920	1993	124	24	6.55238	1.29286	-2.34145	Down	2.96988e-17	6.22664e-16
FBgn0052687	2347	781	1131	35.0447	51.7365	0.561983	Up	3.05408e-17	6.39281e-16
FBgn0043025	1814	108	17	6.27006	1.00614	-2.63965	Down	3.10028e-17	6.47903e-16
FBgn0032835	1095	835	514	80.3077	50.396	-0.672229	Down	3.57834e-17	7.46603e-16
FBgn0036316	2968	2762	3362	98.0042	121.613	0.311385	Up	3.59168e-17	7.4818e-16
FBgn0032370	680	72	4	11.1509	0.631536	-4.14215	Down	3.66692e-17	7.61401e-16
FBgn0035852	1508	72	4	5.02824	0.284778	-4.14215	Down	3.66692e-17	7.62625e-16
FBgn0053322	1599	68	3	4.47863	0.201428	-4.47472	Down	4.9661e-17	1.02786e-15
FBgn0250827	860	68	3	8.32713	0.374516	-4.47472	Down	4.9661e-17	1.02951e-15
FBgn0035638	1613	81	7	5.28854	0.46592	-3.50472	Down	4.9873e-17	1.0306e-15
FBgn0032857	2603	766	462	30.9913	19.0553	-0.701673	Down	5.27362e-17	1.08803e-15
FBgn0038952	2693	125	25	4.88831	0.996669	-2.29415	Down	5.38092e-17	1.1084e-15
FBgn0051693	2104	64	2	3.20346	0.102054	-4.97222	Down	5.65046e-17	1.16207e-15
FBgn0053293	661	102	15	16.2511	2.43634	-2.73776	Down	5.90998e-17	1.21352e-15
FBgn0028526	1194	1401	1845	123.572	165.897	0.424943	Up	6.727e-17	1.37909e-15
FBgn0030247	1379	71	4	5.42224	0.311418	-4.12197	Down	6.89188e-17	1.40843e-15
FBgn0052141	913	71	4	8.18979	0.470367	-4.12197	Down	6.89188e-17	1.41065e-15
FBgn0259736	5314	2272	1708	45.0269	34.5075	-0.383876	Down	6.98052e-17	1.42429e-15
FBgn0032664	1499	74	5	5.19894	0.358109	-3.85975	Down	8.32394e-17	1.69572e-15
FBgn0051206	870	74	5	8.95772	0.617018	-3.85975	Down	8.32394e-17	1.69306e-15
FBgn0036875	2589	418	206	17.0031	8.54245	-0.99308	Down	8.40614e-17	1.70709e-15
FBgn0034580	1448	1681	1207	122.26	89.4924	-0.450115	Down	8.63844e-17	1.75152e-15
FBgn0017545	1349	10272	11286	801.914	898.205	0.163596	Up	8.75206e-17	1.77178e-15
FBgn0035161	625	77	6	12.9747	1.03067	-3.65405	Down	9.06522e-17	1.83231e-15
FBgn0260758	1332	80	7	6.32515	0.56421	-3.48679	Down	9.11258e-17	1.83901e-15
FBgn0037167	998	64	192	6.75359	20.6547	1.61274	Up	9.19866e-17	1.85349e-15
FBgn0013984	8459	242	453	3.01288	5.74945	0.932283	Up	9.3728e-17	1.88564e-15
FBgn0035933	800	54	0	7.10868	0.01	-9.47344	Down	9.40236e-17	1.88865e-15
FBgn0032588	581	63	2	11.4196	0.369574	-4.9495	Down	1.08642e-16	2.17891e-15
FBgn0260480	1175	63	2	5.64661	0.182742	-4.9495	Down	1.08642e-16	2.17553e-15
FBgn0037610	1252	312	135	26.2443	11.5765	-1.18081	Down	1.28245e-16	2.5641e-15
FBgn0038607	2041	93	12	4.79871	0.631227	-2.92642	Down	1.36197e-16	2.71889e-15
FBgn0032424	1413	73	5	5.44084	0.379905	-3.84012	Down	1.54729e-16	3.0841e-15
FBgn0032987	662	6595	7435	1049.16	1205.79	0.200739	Up	1.81593e-16	3.61399e-15
FBgn0013678	1137	44510	46116	4122.7	4354.5	0.0789169	Up	1.82352e-16	3.62351e-15
FBgn0029951	2478	58	1	2.46497	0.0433257	-5.8302	Down	1.84501e-16	3.64382e-15
FBgn0031279	4359	58	1	1.40128	0.0246298	-5.8302	Down	1.84501e-16	3.66058e-15
FBgn0031443	1647	58	1	3.70868	0.0651859	-5.8302	Down	1.84501e-16	3.64939e-15
FBgn0037826	1664	58	1	3.67079	0.0645199	-5.8302	Down	1.84501e-16	3.65498e-15
FBgn0050431	1831	141	34	8.1099	1.9936	-2.02431	Down	1.91621e-16	3.77868e-15
FBgn0034501	3610	3760	4425	109.69	131.599	0.262724	Up	1.95833e-16	3.85585e-15
FBgn0002873	8643	118	23	1.43781	0.2857	-2.3313	Down	2.08142e-16	4.09198e-15
FBgn0033020	670	118	23	18.5478	3.68553	-2.3313	Down	2.08142e-16	4.08577e-15
FBgn0037276	3093	92	12	3.13251	0.416532	-2.91082	Down	2.39618e-16	4.69651e-15
FBgn0011743	1316	69	4	5.52177	0.326326	-4.08075	Down	2.42936e-16	4.75434e-15
FBgn0041342	2564	2067	2579	84.9	107.989	0.347052	Up	2.9841e-16	5.83117e-15
FBgn0037726	14439	140	34	1.02112	0.252807	-2.01404	Down	3.06928e-16	5.98857e-15
FBgn0010352	4379	13199	11672	317.432	286.166	-0.149598	Down	3.14474e-16	6.12656e-15
FBgn0031689	1616	2251	2781	146.696	184.76	0.332817	Up	3.3506e-16	6.5178e-15
FBgn0034127	2107	65	3	3.24888	0.152864	-4.40963	Down	3.39804e-16	6.60016e-15
FBgn0039760	1649	57	1	3.64032	0.0651068	-5.80511	Down	3.59494e-16	6.97214e-15
FBgn0051141	961	57	1	6.2465	0.111718	-5.80511	Down	3.59494e-16	6.9617e-15
FBgn0038123	985	52	0	5.55971	0.01	-9.11887	Down	3.68956e-16	7.13425e-15
FBgn0002855	958	243	93	26.7132	10.4223	-1.35787	Down	3.92782e-16	7.58362e-15
FBgn0013809	12323	61	2	0.521313	0.0174245	-4.90296	Down	4.0108e-16	7.7323e-15
FBgn0028669	2715	61	2	2.36616	0.0790874	-4.90296	Down	4.0108e-16	7.72079e-15
FBgn0039152	6731	147	38	2.29997	0.60611	-1.92397	Down	4.50028e-16	8.65017e-15
FBgn0032122	1134	206	71	19.1311	6.72191	-1.50897	Down	5.00316e-16	9.6025e-15
FBgn0005585	1464	3549	2840	255.299	208.269	-0.293743	Down	5.07462e-16	9.72523e-15
FBgn0032867	942	71	5	7.93766	0.569858	-3.80004	Down	5.33316e-16	1.02056e-14
FBgn0034263	1043	64	3	6.4622	0.308805	-4.38726	Down	6.4431e-16	1.22751e-14
FBgn0038280	1268	64	3	5.31552	0.254009	-4.38726	Down	6.4431e-16	1.22932e-14
FBgn0052450	821	64	3	8.2096	0.392306	-4.38726	Down	6.4431e-16	1.23114e-14
FBgn0034356	3456	21	108	0.639927	3.35504	2.39035	Up	6.73286e-16	1.28083e-14
FBgn0011837	5009	394	643	8.28381	13.7818	0.734402	Up	6.76896e-16	1.2858e-14
FBgn0051407	764	56	1	7.71933	0.140525	-5.77958	Down	7.00266e-16	1.32825e-14
FBgn0250819	2550	1437	1015	59.3474	42.734	-0.473801	Down	7.27572e-16	1.37802e-14
FBgn0261502	673	51	0	7.98068	0.01	-9.64037	Down	7.30876e-16	1.38225e-14
FBgn0262508	8673	8191	7050	99.4609	87.2704	-0.188637	Down	7.7381e-16	1.46131e-14
FBgn0031857	9169	1818	1336	20.8813	15.6434	-0.416653	Down	7.74844e-16	1.46113e-14
FBgn0034329	358	412	665	121.199	199.428	0.718489	Up	7.88814e-16	1.48531e-14
FBgn0259151	3905	82	9	2.21145	0.247439	-3.15985	Down	7.9834e-16	1.50106e-14
FBgn0021760	5930	1654	1198	29.3742	21.6895	-0.437552	Down	8.82732e-16	1.65733e-14
FBgn0000409	754	4644	3825	648.643	544.637	-0.252129	Down	1.05238e-15	1.97298e-14
FBgn0035455	1201	63	3	5.52437	0.268179	-4.36454	Down	1.22091e-15	2.28232e-14
FBgn0037059	1732	63	3	3.8307	0.18596	-4.36454	Down	1.22091e-15	2.28562e-14
FBgn0047334	540	438	227	85.4211	45.1315	-0.92046	Down	1.24752e-15	2.32871e-14
FBgn0029703	1911	55	1	3.03101	0.0561806	-5.75358	Down	1.36367e-15	2.5382e-14
FBgn0034776	989	55	1	5.85668	0.108555	-5.75358	Down	1.36367e-15	2.53455e-14
FBgn0052832	675	55	1	8.58112	0.159054	-5.75358	Down	1.36367e-15	2.54185e-14
FBgn0030593	2105	938	610	46.9284	31.1118	-0.593	Down	1.37565e-15	2.55314e-14
FBgn0028868	1318	59	2	4.71435	0.162915	-4.85486	Down	1.47785e-15	2.73497e-14
FBgn0032878	2170	59	2	2.86337	0.0989504	-4.85486	Down	1.47785e-15	2.72329e-14
FBgn0036329	2284	59	2	2.72045	0.0940115	-4.85486	Down	1.47785e-15	2.72717e-14
FBgn0037460	830	59	2	7.48616	0.258702	-4.85486	Down	1.47785e-15	2.73889e-14
FBgn0050416	1844	59	2	3.36958	0.116444	-4.85486	Down	1.47785e-15	2.73107e-14
FBgn0022160	2665	2849	2233	112.585	89.9578	-0.323693	Down	1.65069e-15	3.03745e-14
FBgn0000100	1328	6859	7678	543.936	620.722	0.190511	Up	1.79328e-15	3.29516e-14
FBgn0039491	2897	75	7	2.72645	0.259416	-3.39368	Down	1.82887e-15	3.35579e-14
FBgn0038655	1032	69	5	7.04133	0.520161	-3.75882	Down	1.83188e-15	3.35654e-14
FBgn0031826	1287	72	6	5.89168	0.500518	-3.55718	Down	1.90133e-15	3.47887e-14
FBgn0035384	926	62	3	7.05124	0.347822	-4.34145	Down	2.31196e-15	4.22423e-14
FBgn0003132	1892	54	1	3.00578	0.0567448	-5.72711	Down	2.65478e-15	4.84376e-14
FBgn0029963	1712	54	1	3.32181	0.062711	-5.72711	Down	2.65478e-15	4.83693e-14
FBgn0038000	1448	58	2	4.21837	0.148289	-4.8302	Down	2.83466e-15	5.15741e-14
FBgn0038539	621	58	2	9.83607	0.345769	-4.8302	Down	2.83466e-15	5.15016e-14
FBgn0033999	1334	49	0	3.86835	0.01	-8.59557	Down	2.86802e-15	5.20347e-14
FBgn0033047	1666	65	4	4.10888	0.25777	-3.99459	Down	2.99146e-15	5.41224e-14
FBgn0037987	902	65	4	7.58913	0.476103	-3.99459	Down	2.99146e-15	5.41982e-14
FBgn0011596	2391	68	5	2.99512	0.224511	-3.73776	Down	3.39052e-15	6.12567e-14
FBgn0038213	1064	71	6	7.02751	0.60542	-3.53701	Down	3.4845e-15	6.28668e-14
FBgn0036816	2600	1043	1408	42.247	58.1402	0.460687	Up	3.82542e-15	6.89215e-14
FBgn0034718	3071	1046	702	35.8705	24.5417	-0.547561	Down	4.1369e-15	7.44297e-14
FBgn0035817	760	1612	1172	223.376	165.562	-0.4321	Down	4.23244e-15	7.60428e-14
FBgn0036222	2148	61	3	2.99075	0.149946	-4.318	Down	4.37502e-15	7.84955e-14
FBgn0033705	1537	116	25	7.94821	1.74628	-2.18635	Down	4.80748e-15	8.61351e-14
FBgn0029940	978	53	1	5.70719	0.109776	-5.70014	Down	5.1667e-15	9.24432e-14
FBgn0039707	1053	53	1	5.30069	0.101957	-5.70014	Down	5.1667e-15	9.23155e-14
FBgn0038407	2121	717	441	35.6011	22.3226	-0.673415	Down	5.30476e-15	9.46516e-14
FBgn0037579	576	57	2	10.4217	0.372782	-4.80511	Down	5.43428e-15	9.6829e-14
FBgn0263773	1897	1611	2048	89.4362	115.907	0.374038	Up	5.55394e-15	9.8825e-14
FBgn0032768	1223	64	4	5.5111	0.35114	-3.97222	Down	5.59256e-15	9.93755e-14
FBgn0035952	986	64	4	6.83578	0.435542	-3.97222	Down	5.59256e-15	9.92392e-14
FBgn0032913	1466	48	0	3.4482	0.01	-8.4297	Down	5.68134e-15	1.00676e-13
FBgn0015221	1443	5360	6085	391.186	452.732	0.210803	Up	5.78568e-15	1.02385e-13
FBgn0000406	1557	2607	3143	176.335	216.722	0.297531	Up	6.06316e-15	1.07149e-13
FBgn0262100	1001	67	5	7.04897	0.53627	-3.71638	Down	6.26946e-15	1.10644e-13
FBgn0036214	1700	70	6	4.33645	0.378922	-3.51654	Down	6.3794e-15	1.1243e-13
FBgn0026372	1016	9478	10382	982.444	1097.07	0.159209	Up	7.70934e-15	1.35684e-13
FBgn0030936	1372	60	3	4.60556	0.234755	-4.29415	Down	8.27318e-15	1.4541e-13
FBgn0031934	1970	83	11	4.43708	0.599479	-2.88783	Down	9.10996e-15	1.599e-13
FBgn0015008	1856	52	1	2.9506	0.0578455	-5.67266	Down	1.00522e-14	1.75723e-13
FBgn0040368	1638	52	1	3.34329	0.0655441	-5.67266	Down	1.00522e-14	1.76199e-13
FBgn0051055	2061	52	1	2.65711	0.0520918	-5.67266	Down	1.00522e-14	1.7596e-13
FBgn0033913	3943	1034	1391	27.6171	37.8746	0.455665	Up	1.03855e-14	1.81305e-13
FBgn0039373	680	56	2	8.6729	0.315768	-4.77958	Down	1.04123e-14	1.81283e-13
FBgn0051546	999	56	2	5.90347	0.214937	-4.77958	Down	1.04123e-14	1.81527e-13
FBgn0036704	1561	63	4	4.25033	0.275109	-3.9495	Down	1.04464e-14	1.81633e-13
FBgn0034997	3516	493	753	14.7667	22.9929	0.638841	Up	1.09077e-14	1.89398e-13
FBgn0034800	1758	97	17	5.81083	1.03819	-2.48467	Down	1.10137e-14	1.90983e-13
FBgn0034292	842	47	0	5.87856	0.01	-9.19932	Down	1.12543e-14	1.94894e-13
FBgn0038565	1549	66	5	4.48722	0.34655	-3.69469	Down	1.15818e-14	2.00297e-13
FBgn0038397	5199	134	35	2.71438	0.722762	-1.90903	Down	1.22353e-14	2.11317e-13
FBgn0051907	1470	92	15	6.59106	1.09552	-2.58889	Down	1.35518e-14	2.33742e-13
FBgn0016031	3655	1302	919	37.5153	26.9945	-0.474814	Down	1.4438e-14	2.48695e-13
FBgn0261955	2506	7490	6449	314.765	276.286	-0.188111	Down	1.53099e-14	2.63363e-13
FBgn0032609	1624	87	13	5.64181	0.859418	-2.71472	Down	1.54598e-14	2.65588e-13
FBgn0033063	882	87	13	10.3881	1.58242	-2.71472	Down	1.54598e-14	2.65236e-13
FBgn0038127	939	74	8	8.29948	0.914685	-3.18167	Down	1.73163e-14	2.96694e-13
FBgn0031449	2735	1545	1965	59.4917	77.1352	0.374701	Up	1.7694e-14	3.02764e-13
FBgn0031367	874	51	1	6.14531	0.122839	-5.64465	Down	1.95507e-14	3.33652e-13
FBgn0036708	901	51	1	5.96115	0.119158	-5.64465	Down	1.95507e-14	3.34092e-13
FBgn0051601	2344	51	1	2.29138	0.0458026	-5.64465	Down	1.95507e-14	3.32773e-13
FBgn0051787	840	51	1	6.39405	0.127811	-5.64465	Down	1.95507e-14	3.33212e-13
FBgn0038210	860	55	2	6.73518	0.249677	-4.75358	Down	1.99391e-14	3.38938e-13
FBgn0039694	1459	65	5	4.69184	0.367927	-3.67266	Down	2.13744e-14	3.6286e-13
FBgn0039325	1345	272	119	21.2976	9.49887	-1.16487	Down	2.14324e-14	3.63368e-13
FBgn0034745	3740	117	27	3.29457	0.775067	-2.0877	Down	2.18688e-14	3.70281e-13
FBgn0034659	1149	46	0	4.21622	0.01	-8.7198	Down	2.2294e-14	3.76495e-13
FBgn0052086	1548	46	0	3.12948	0.01	-8.28978	Down	2.2294e-14	3.76987e-13
FBgn0052627	4542	995	669	23.0707	15.8134	-0.544911	Down	2.47386e-14	4.17234e-13
FBgn0260972	1561	1392	1791	93.9121	123.18	0.391385	Up	2.48158e-14	4.17991e-13
FBgn0019890	4276	1667	2097	41.0566	52.6512	0.358852	Up	2.83698e-14	4.77232e-13
FBgn0037994	2232	58	3	2.73665	0.144303	-4.24524	Down	2.95186e-14	4.95912e-13
FBgn0054026	427	81	205	19.9775	51.5434	1.36741	Up	2.95728e-14	4.96179e-13
FBgn0036213	960	6988	7766	766.596	868.507	0.180071	Up	3.576e-14	5.99212e-13
FBgn0020910	1688	13540	14539	844.756	924.718	0.130479	Up	3.57946e-14	5.99015e-13
FBgn0046793	1463	61	4	4.39107	0.293537	-3.90296	Down	3.63524e-14	6.07564e-13
FBgn0031163	1156	50	1	4.55509	0.092873	-5.61608	Down	3.80116e-14	6.31217e-13
FBgn0035567	1188	50	1	4.4324	0.0903714	-5.61608	Down	3.80116e-14	6.32028e-13
FBgn0038445	1644	50	1	3.20297	0.0653049	-5.61608	Down	3.80116e-14	6.33657e-13
FBgn0050275	4028	50	1	1.30727	0.0266537	-5.61608	Down	3.80116e-14	6.34475e-13
FBgn0053704	723	50	1	7.28311	0.148494	-5.61608	Down	3.80116e-14	6.32842e-13
FBgn0030278	557	54	2	10.2099	0.385498	-4.72711	Down	3.81602e-14	6.32062e-13
FBgn0031171	5303	54	2	1.0724	0.0404907	-4.72711	Down	3.81602e-14	6.31254e-13
FBgn0036497	1007	54	2	5.64741	0.21323	-4.72711	Down	3.81602e-14	6.32872e-13
FBgn0052672	1211	4722	5385	410.645	477.407	0.217327	Up	3.89508e-14	6.43509e-13
FBgn0037461	1017	64	5	6.62741	0.527833	-3.65029	Down	3.94068e-14	6.50212e-13
FBgn0000416	3451	6948	7721	212.031	240.202	0.179969	Up	4.37198e-14	7.20458e-13
FBgn0086675	8633	3555	4143	43.3673	51.5229	0.248605	Up	4.38876e-14	7.22303e-13
FBgn0038277	976	45	0	4.85565	0.01	-8.92352	Down	4.41628e-14	7.24987e-13
FBgn0051949	693	45	0	6.69367	0.01	-9.38665	Down	4.41628e-14	7.25908e-13
FBgn0033518	856	60	170	7.3818	21.3217	1.53028	Up	5.1661e-14	8.47005e-13
FBgn0030933	1475	127	33	9.06769	2.40198	-1.91651	Down	5.17462e-14	8.47328e-13
FBgn0051244	1142	57	3	5.25646	0.282035	-4.22015	Down	5.56936e-14	9.08515e-13
FBgn0051415	720	57	3	8.33734	0.447338	-4.22015	Down	5.56936e-14	9.10812e-13
FBgn0051735	1293	57	3	4.6426	0.249098	-4.22015	Down	5.56936e-14	9.09662e-13
FBgn0261836	43121	10639	9383	25.9835	23.3615	-0.153462	Down	5.59472e-14	9.11502e-13
FBgn0034601	821	69	7	8.85097	0.915382	-3.27339	Down	6.45446e-14	1.05025e-12
FBgn0052572	2271	60	4	2.7824	0.189099	-3.87911	Down	6.772e-14	1.10054e-12
FBgn0024289	1388	1950	2402	147.955	185.794	0.328541	Up	6.804e-14	1.10435e-12
FBgn0052238	2030	53	2	2.74957	0.105775	-4.70014	Down	7.29886e-14	1.18318e-12
FBgn0034658	552	49	1	9.3485	0.194495	-5.58693	Down	7.38782e-14	1.19461e-12
FBgn0039395	1358	49	1	3.79998	0.0790583	-5.58693	Down	7.38782e-14	1.19611e-12
FBgn0039472	1052	90	216	9.00973	22.0437	1.29081	Up	8.4461e-14	1.36403e-12
FBgn0011239	1489	44	0	3.11202	0.01	-8.28171	Down	8.74836e-14	1.40757e-12
FBgn0029747	2125	44	0	2.18061	0.01	-7.76859	Down	8.74836e-14	1.40582e-12
FBgn0030429	2035	44	0	2.27705	0.01	-7.83102	Down	8.74836e-14	1.40932e-12
FBgn0035316	1631	44	0	2.84108	0.01	-8.1503	Down	8.74836e-14	1.41108e-12
FBgn0040508	3564	120	30	3.54592	0.903714	-1.97222	Down	8.92056e-14	1.43172e-12
FBgn0003721	3054	5600	4743	193.11	166.737	-0.211848	Down	9.15868e-14	1.46811e-12
FBgn0001942	1939	10802	11702	586.694	647.932	0.143236	Up	9.74966e-14	1.56091e-12
FBgn0017556	1127	56	3	5.23298	0.285788	-4.19461	Down	1.04994e-13	1.67887e-12
FBgn0083943	611	56	3	9.65232	0.527142	-4.19461	Down	1.04994e-13	1.6768e-12
FBgn0004028	1340	4700	3929	369.384	314.793	-0.23072	Down	1.25189e-13	1.99686e-12
FBgn0032726	1296	282	478	22.9155	39.5977	0.789094	Up	1.27566e-13	2.03226e-12
FBgn0051802	823	65	6	8.31761	0.782706	-3.40963	Down	1.29093e-13	2.05406e-12
FBgn0036654	1393	48	1	3.6289	0.0770719	-5.55718	Down	1.43534e-13	2.27544e-12
FBgn0040510	3567	48	1	1.41717	0.0300985	-5.55718	Down	1.43534e-13	2.28103e-12
FBgn0051391	1704	48	1	2.96658	0.0630054	-5.55718	Down	1.43534e-13	2.27823e-12
FBgn0029722	1878	111	26	6.22461	1.48636	-2.0662	Down	1.47516e-13	2.3357e-12
FBgn0031561	362	1049	1390	305.177	412.243	0.433849	Up	1.476e-13	2.33417e-12
FBgn0037857	1408	43	0	3.21626	0.01	-8.32924	Down	1.73299e-13	2.73723e-12
FBgn0033663	1843	2088	1606	119.314	93.5551	-0.350871	Down	1.8927e-13	2.98585e-12
FBgn0038281	785	55	3	7.37867	0.410298	-4.16862	Down	1.97773e-13	3.11618e-12
FBgn0038175	660	67	7	10.6909	1.13868	-3.23096	Down	2.097e-13	3.3001e-12
FBgn0039209	5651	1114	1461	20.7608	27.757	0.418986	Up	2.2167e-13	3.48423e-12
FBgn0032894	1632	61	5	3.93636	0.328925	-3.58103	Down	2.45372e-13	3.8521e-12
FBgn0037086	986	77	11	8.2243	1.19774	-2.77958	Down	2.60348e-13	4.08226e-12
FBgn0035273	1242	51	2	4.32448	0.172884	-4.64465	Down	2.66512e-13	4.17385e-12
FBgn0037035	1365	84	14	6.48084	1.10114	-2.55718	Down	2.82606e-13	4.42055e-12
FBgn0052425	2827	1866	1417	69.5138	53.8135	-0.36933	Down	2.95646e-13	4.61893e-12
FBgn0036549	1329	197	76	15.6108	6.13954	-1.34635	Down	3.36646e-13	5.25314e-12
FBgn0028893	1690	42	0	2.61726	0.01	-8.03192	Down	3.43292e-13	5.34395e-12
FBgn0036830	3077	42	0	1.4375	0.01	-7.16741	Down	3.43292e-13	5.33753e-12
FBgn0039873	1994	42	0	2.21824	0.01	-7.79327	Down	3.43292e-13	5.35039e-12
FBgn0030160	605	1338	1710	232.909	303.451	0.381697	Up	3.4331e-13	5.3314e-12
FBgn0028490	2722	2511	2997	97.1502	118.208	0.283036	Up	3.69698e-13	5.73431e-12
FBgn0032372	1131	54	3	5.02824	0.284778	-4.14215	Down	3.72214e-13	5.75952e-12
FBgn0034850	730	54	3	7.79033	0.44121	-4.14215	Down	3.72214e-13	5.76642e-12
FBgn0036438	616	54	3	9.23205	0.522863	-4.14215	Down	3.72214e-13	5.75264e-12
FBgn0051913	863	54	3	6.58974	0.373214	-4.14215	Down	3.72214e-13	5.74578e-12
FBgn0259729	1177	66	7	5.90544	0.638512	-3.20926	Down	3.77244e-13	5.81648e-12
FBgn0037580	2611	1105	773	44.5698	31.7848	-0.487727	Down	3.79628e-13	5.84627e-12
FBgn0066084	313	5562	6237	1871.42	2139.33	0.193028	Up	3.83904e-13	5.90509e-12
FBgn0001565	2116	984	1309	48.9739	66.4158	0.439514	Up	3.95192e-13	6.0715e-12
FBgn0051007	723	57	4	8.30274	0.593976	-3.80511	Down	4.3523e-13	6.67869e-12
FBgn0261592	1130	8855	9662	825.268	917.986	0.153609	Up	4.44832e-13	6.81795e-12
FBgn0051682	1108	60	5	5.70291	0.484482	-3.55718	Down	4.50404e-13	6.89518e-12
FBgn0029896	3610	1679	1259	48.9811	37.4426	-0.387545	Down	4.5091e-13	6.89477e-12
FBgn0261561	1765	274	127	16.349	7.72514	-1.08157	Down	5.00496e-13	7.64394e-12
FBgn0042133	1058	50	2	4.97702	0.202951	-4.61608	Down	5.08766e-13	7.76108e-12
FBgn0010100	2889	12102	10790	441.158	400.979	-0.137772	Down	5.29932e-13	8.07444e-12
FBgn0036837	3142	3422	3971	114.699	135.688	0.242442	Up	5.39374e-13	8.20864e-12
FBgn0036751	1694	46	1	2.85976	0.0633773	-5.49578	Down	5.4116e-13	8.22614e-12
FBgn0037388	958	46	1	5.05682	0.112068	-5.49578	Down	5.4116e-13	8.20685e-12
FBgn0053287	3434	46	1	1.41073	0.0312642	-5.49578	Down	5.4116e-13	8.21649e-12
FBgn0259878	3555	493	733	14.6047	22.1366	0.600005	Up	5.61572e-13	8.50643e-12
FBgn0041607	1856	459	260	26.0447	15.0398	-0.792204	Down	5.7076e-13	8.6355e-12
FBgn0003279	1462	10575	11432	761.76	839.503	0.140199	Up	5.77618e-13	8.72905e-12
FBgn0035042	994	140	43	14.8329	4.6444	-1.67524	Down	5.80658e-13	8.76475e-12
FBgn0020416	1443	387	603	28.2442	44.864	0.667603	Up	6.45516e-13	9.7324e-12
FBgn0011280	1104	5307	4501	506.25	437.711	-0.209872	Down	6.49386e-13	9.77934e-12
FBgn0032039	1174	41	0	3.67791	0.01	-8.52274	Down	6.80038e-13	1.02172e-11
FBgn0051128	869	41	0	4.96877	0.01	-8.95675	Down	6.80038e-13	1.0229e-11
FBgn0014026	1091	13455	14385	1298.8	1415.57	0.124202	Up	6.9477e-13	1.04264e-11
FBgn0035380	1631	53	3	3.42221	0.197476	-4.11518	Down	6.99898e-13	1.04912e-11
FBgn0038296	4431	302	147	7.17778	3.56175	-1.01095	Down	7.03824e-13	1.05378e-11
FBgn0259971	227	182	68	84.4366	32.1611	-1.39255	Down	7.11564e-13	1.06414e-11
FBgn0030520	3426	1833	2252	56.3456	70.5713	0.324779	Up	7.20638e-13	1.07646e-11
FBgn0023090	4704	62	6	1.38806	0.13694	-3.34145	Down	7.73442e-13	1.15401e-11
FBgn0040763	750	75	11	10.5314	1.57463	-2.74161	Down	7.86686e-13	1.17242e-11
FBgn0261439	2715	6157	5282	238.827	208.87	-0.193364	Down	8.33436e-13	1.24066e-11
FBgn0038341	6969	402	219	6.07492	3.37381	-0.848486	Down	8.49622e-13	1.2633e-11
FBgn0037635	1513	250	112	17.4015	7.94742	-1.13065	Down	8.53248e-13	1.26723e-11
FBgn0032497	3932	2864	2302	76.7087	62.8549	-0.287365	Down	9.7015e-13	1.4392e-11
FBgn0051245	965	49	2	5.34754	0.22251	-4.58693	Down	9.70542e-13	1.43814e-11
FBgn0003034	223	181	68	85.4789	32.7379	-1.3846	Down	1.03096e-12	1.52591e-11
FBgn0035782	659	45	1	7.19138	0.162915	-5.46407	Down	1.05013e-12	1.55251e-11
FBgn0038486	2028	45	1	2.33684	0.0529394	-5.46407	Down	1.05013e-12	1.55074e-11
FBgn0039620	2274	2322	2781	107.537	131.298	0.288015	Up	1.10762e-12	1.63377e-11
FBgn0020304	3986	1829	2243	48.3238	60.4142	0.322154	Up	1.19075e-12	1.75439e-11
FBgn0039529	1505	584	358	40.8659	25.5384	-0.67823	Down	1.24161e-12	1.82725e-11
FBgn0040097	779	131	39	17.71	5.37495	-1.72024	Down	1.25234e-12	1.84093e-11
FBgn0036031	2854	118	32	4.35425	1.20377	-1.85486	Down	1.29187e-12	1.89689e-11
FBgn0033322	1103	40	0	3.81917	0.01	-8.57712	Down	1.34711e-12	1.97576e-11
FBgn0036568	2036	40	0	2.06903	0.01	-7.69281	Down	1.34711e-12	1.97352e-11
FBgn0040813	452	7557	8296	1760.74	1970.51	0.162381	Up	1.41848e-12	2.07572e-11
FBgn0040653	427	1685	2083	415.582	523.732	0.333693	Up	1.4478e-12	2.11624e-11
FBgn0033323	2039	55	4	2.84073	0.210615	-3.75358	Down	1.49667e-12	2.1852e-11
FBgn0085454	1653	55	4	3.50409	0.259797	-3.75358	Down	1.49667e-12	2.18274e-11
FBgn0083960	6234	58	5	0.97982	0.0861094	-3.50827	Down	1.5122e-12	2.20291e-11
FBgn0034420	3513	3628	2990	108.761	91.3777	-0.25125	Down	1.60233e-12	2.33158e-11
FBgn0032652	851	1481	1856	183.278	234.151	0.353404	Up	1.75006e-12	2.54369e-11
FBgn0037973	1131	233	404	21.6959	38.3501	0.821804	Up	1.75727e-12	2.5513e-11
FBgn0031913	1174	323	164	28.9747	14.9976	-0.950059	Down	1.76652e-12	2.56184e-11
FBgn0031108	1099	66	8	6.32457	0.781519	-3.01662	Down	1.78043e-12	2.57913e-11
FBgn0000043	1622	399	219	25.9064	14.4957	-0.837679	Down	1.80763e-12	2.61561e-11
FBgn0039796	1750	48	2	2.88861	0.122699	-4.55718	Down	1.8501e-12	2.67407e-11
FBgn0053490	1745	48	2	2.89688	0.12305	-4.55718	Down	1.8501e-12	2.67109e-11
FBgn0037387	2092	1219	1563	61.3659	80.213	0.386399	Up	1.97414e-12	2.84699e-11
FBgn0029948	721	78	13	11.3932	1.93578	-2.55718	Down	2.02504e-12	2.91714e-11
FBgn0032563	707	44	1	6.55418	0.151855	-5.43165	Down	2.03692e-12	2.93099e-11
FBgn0040996	524	44	1	8.84314	0.204888	-5.43165	Down	2.03692e-12	2.92773e-11
FBgn0038930	660	1040	1361	165.949	221.392	0.415863	Up	2.05834e-12	2.95524e-11
FBgn0031335	942	63	7	7.04327	0.797801	-3.14215	Down	2.17838e-12	3.12412e-11
FBgn0031805	2312	164	59	7.47035	2.73975	-1.44713	Down	2.36042e-12	3.38144e-11
FBgn0262036	775	51	3	6.93032	0.415592	-4.05968	Down	2.46778e-12	3.53133e-11
FBgn0020618	1388	8318	9073	631.124	701.793	0.153122	Up	2.64618e-12	3.78243e-11
FBgn0027582	4321	687	442	16.7439	10.9821	-0.608485	Down	2.66302e-12	3.8023e-11
FBgn0030462	976	39	0	4.20823	0.01	-8.71707	Down	2.66852e-12	3.80176e-11
FBgn0039761	607	39	0	6.76645	0.01	-9.40226	Down	2.66852e-12	3.80595e-11
FBgn0038709	1413	57	5	4.24832	0.379905	-3.48318	Down	2.7657e-12	3.93587e-11
FBgn0032650	1413	54	4	4.02473	0.303924	-3.72711	Down	2.7708e-12	3.9388e-11
FBgn0035693	2805	54	4	2.02743	0.1531	-3.72711	Down	2.7708e-12	3.93448e-11
FBgn0001186	3924	4517	5109	121.229	139.783	0.205455	Up	2.95528e-12	4.19183e-11
FBgn0034412	5193	2111	1648	42.811	34.0711	-0.329431	Down	3.15704e-12	4.47311e-11
FBgn0052626	4638	2778	3261	63.0792	75.4862	0.259047	Up	3.26194e-12	4.61668e-11
FBgn0051805	2026	47	2	2.44311	0.105983	-4.52681	Down	3.52412e-12	4.9823e-11
FBgn0034129	1529	43	1	2.96173	0.0702166	-5.39849	Down	3.94916e-12	5.57711e-11
FBgn0037664	1959	79	14	4.24695	0.767257	-2.46865	Down	4.00058e-12	5.64357e-11
FBgn0028997	1392	59	6	4.46373	0.462764	-3.2699	Down	4.57966e-12	6.45343e-11
FBgn0037115	2110	50	3	2.49559	0.152646	-4.03111	Down	4.62706e-12	6.50605e-11
FBgn0053140	2271	50	3	2.31866	0.141825	-4.03111	Down	4.62706e-12	6.51313e-11
FBgn0010415	3699	2972	3464	84.6154	100.54	0.248784	Up	4.93872e-12	6.93673e-11
FBgn0037746	2281	56	5	2.58552	0.235338	-3.45765	Down	5.05174e-12	7.08778e-11
FBgn0032483	1042	53	4	5.35665	0.412135	-3.70014	Down	5.12362e-12	7.18084e-11
FBgn0029817	1014	38	0	3.94667	0.01	-8.62449	Down	5.28616e-12	7.39262e-11
FBgn0036490	743	38	0	5.38617	0.01	-9.07312	Down	5.28616e-12	7.38464e-11
FBgn0050429	1060	38	0	3.7754	0.01	-8.56048	Down	5.28616e-12	7.40062e-11
FBgn0051373	723	38	0	5.53516	0.01	-9.11248	Down	5.28616e-12	7.37667e-11
FBgn0028533	1081	85	17	8.28091	1.68838	-2.29415	Down	5.45074e-12	7.59814e-11
FBgn0031908	1123	1088	774	102.031	73.996	-0.463494	Down	6.09728e-12	8.49025e-11
FBgn0261268	4332	1476	1103	35.8825	27.336	-0.392481	Down	6.5138e-12	9.06049e-11
FBgn0030624	1240	46	2	3.9068	0.173163	-4.49578	Down	6.7076e-12	9.2901e-11
FBgn0033149	2310	46	2	2.09716	0.0929534	-4.49578	Down	6.7076e-12	9.31003e-11
FBgn0037254	3410	46	2	1.42065	0.0629684	-4.49578	Down	6.7076e-12	9.32003e-11
FBgn0037398	2374	46	2	2.04062	0.0904475	-4.49578	Down	6.7076e-12	9.30006e-11
FBgn0031332	1009	42	1	4.38372	0.106404	-5.36454	Down	7.65302e-12	1.05769e-10
FBgn0032268	723	42	1	6.11781	0.148494	-5.36454	Down	7.65302e-12	1.05656e-10
FBgn0034097	653	42	1	6.77362	0.164412	-5.36454	Down	7.65302e-12	1.05882e-10
FBgn0037512	1523	42	1	2.90425	0.0704932	-5.36454	Down	7.65302e-12	1.05543e-10
FBgn0003076	1843	2979	3466	170.228	201.907	0.246223	Up	7.8524e-12	1.08177e-10
FBgn0034477	2018	58	6	3.02686	0.319211	-3.24524	Down	8.26192e-12	1.13698e-10
FBgn0041194	1932	917	1211	49.9859	67.2952	0.428984	Up	8.77318e-12	1.20606e-10
FBgn0038423	965	55	5	6.00234	0.556276	-3.43165	Down	9.21502e-12	1.26545e-10
FBgn0001248	2026	2794	3265	145.235	173.018	0.25253	Up	1.02798e-11	1.41017e-10
FBgn0034837	1176	37	0	3.31344	0.01	-8.37219	Down	1.04715e-11	1.43495e-10
FBgn0038209	945	37	0	4.12339	0.01	-8.68769	Down	1.04715e-11	1.4304e-10
FBgn0051213	4509	37	0	0.864185	0.01	-6.43327	Down	1.04715e-11	1.43343e-10
FBgn0051482	656	37	0	5.93995	0.01	-9.21431	Down	1.04715e-11	1.43192e-10
FBgn0012034	3454	6461	7119	196.998	221.281	0.167696	Up	1.29571e-11	1.76807e-10
FBgn0031451	1440	41	1	2.99852	0.0745564	-5.32977	Down	1.48234e-11	2.01847e-10
FBgn0050177	1529	41	1	2.82398	0.0702166	-5.32977	Down	1.48234e-11	2.01635e-10
FBgn0051679	1114	41	1	3.876	0.0963745	-5.32977	Down	1.48234e-11	2.0206e-10
FBgn0051874	1623	57	6	3.69863	0.396899	-3.22015	Down	1.48829e-11	2.02233e-10
FBgn0036778	3383	103	27	3.20642	0.856858	-1.90383	Down	1.56035e-11	2.11802e-10
FBgn0051459	1019	48	3	4.9608	0.316078	-3.97222	Down	1.62163e-11	2.19889e-10
FBgn0003357	837	133	262	16.7344	33.6065	1.00592	Up	1.68812e-11	2.28665e-10
FBgn0020399	1287	51	4	4.17327	0.333679	-3.64465	Down	1.74558e-11	2.35954e-10
FBgn0029728	5992	51	4	0.896362	0.0716697	-3.64465	Down	1.74558e-11	2.35707e-10
FBgn0250834	915	51	4	5.86995	0.469339	-3.64465	Down	1.74558e-11	2.36201e-10
FBgn0032467	4647	961	1256	21.7789	29.0178	0.414007	Up	1.74701e-11	2.35655e-10
FBgn0035049	3880	464	275	12.5942	7.60936	-0.726914	Down	1.75369e-11	2.3631e-10
FBgn0039757	990	8023	8732	853.467	946.947	0.149949	Up	1.76665e-11	2.37808e-10
FBgn0033542	2009	201	86	10.5366	4.59585	-1.19701	Down	1.96177e-11	2.63798e-10
FBgn0033280	605	36	0	6.2666	0.01	-9.29154	Down	2.07434e-11	2.78357e-10
FBgn0037462	903	36	0	4.19855	0.01	-8.71375	Down	2.07434e-11	2.78647e-10
FBgn0031589	2929	1126	1440	40.4859	52.7826	0.382641	Up	2.19642e-11	2.94434e-10
FBgn0085486	1339	64	9	5.03367	0.721621	-2.8023	Down	2.3152e-11	3.10035e-10
FBgn0038008	2406	44	2	1.92594	0.0892445	-4.43165	Down	2.42396e-11	3.24264e-10
FBgn0035298	2006	308	488	16.1698	26.1178	0.69173	Up	2.49574e-11	3.33522e-10
FBgn0052103	3836	1314	1648	36.0746	46.1239	0.35453	Up	2.63094e-11	3.51226e-10
FBgn0263748	729	1292	955	186.647	140.645	-0.408254	Down	2.64128e-11	3.52243e-10
FBgn0037007	1905	1486	1838	82.1502	103.585	0.334482	Up	2.6514e-11	3.53229e-10
FBgn0033706	1296	56	6	4.55059	0.497043	-3.19461	Down	2.6769e-11	3.56259e-10
FBgn0038100	1970	934	1222	49.9305	66.5966	0.415529	Up	2.80092e-11	3.72381e-10
FBgn0028950	1238	40	1	3.40271	0.0867215	-5.29415	Down	2.8697e-11	3.80353e-10
FBgn0037500	744	40	1	5.66203	0.144303	-5.29415	Down	2.8697e-11	3.80743e-10
FBgn0039251	1639	40	1	2.57019	0.0655041	-5.29415	Down	2.8697e-11	3.79575e-10
FBgn0039812	2445	40	1	1.72292	0.0439105	-5.29415	Down	2.8697e-11	3.79187e-10
FBgn0052440	633	40	1	6.6549	0.169607	-5.29415	Down	2.8697e-11	3.79964e-10
FBgn0259184	648	40	1	6.50085	0.165681	-5.29415	Down	2.8697e-11	3.81134e-10
FBgn0038957	1345	238	399	18.6354	31.8492	0.773206	Up	2.93422e-11	3.87317e-10
FBgn0035857	1733	47	3	2.85617	0.185853	-3.94185	Down	3.03086e-11	3.99666e-10
FBgn0041195	3271	47	3	1.51322	0.0984664	-3.94185	Down	3.03086e-11	3.99259e-10
FBgn0050222	1648	47	3	3.00349	0.195439	-3.94185	Down	3.03086e-11	3.98853e-10
FBgn0038984	2298	2953	3422	135.331	159.874	0.240437	Up	3.04096e-11	3.99775e-10
FBgn0051221	4347	8143	8845	197.279	218.452	0.147081	Up	3.10906e-11	4.08313e-10
FBgn0011606	4528	118	36	2.74448	0.853578	-1.68494	Down	3.19506e-11	4.19182e-10
FBgn0042179	1976	75	14	3.99723	0.760656	-2.39368	Down	3.22926e-11	4.23239e-10
FBgn0004429	615	11	66	1.88366	11.5217	2.61274	Up	3.54316e-11	4.6391e-10
FBgn0085479	1472	58	7	4.14959	0.510549	-3.02285	Down	3.92982e-11	5.14016e-10
FBgn0026136	831	35	0	4.4356	0.01	-8.79298	Down	4.1091e-11	5.33688e-10
FBgn0028850	814	35	0	4.52823	0.01	-8.8228	Down	4.1091e-11	5.34224e-10
FBgn0031523	1565	35	0	2.35526	0.01	-7.87974	Down	4.1091e-11	5.34762e-10
FBgn0036345	699	35	0	5.27322	0.01	-9.04254	Down	4.1091e-11	5.36922e-10
FBgn0036443	929	35	0	3.96769	0.01	-8.63215	Down	4.1091e-11	5.36381e-10
FBgn0038122	795	35	0	4.63645	0.01	-8.85688	Down	4.1091e-11	5.353e-10
FBgn0038887	2733	35	0	1.34869	0.01	-7.07542	Down	4.1091e-11	5.3584e-10
FBgn0038681	1692	678	926	42.2002	58.7568	0.477506	Up	4.47392e-11	5.80488e-10
FBgn0003356	862	279	449	34.0865	55.9225	0.714229	Up	4.59336e-11	5.95388e-10
FBgn0028935	2693	43	2	1.68158	0.0797335	-4.39849	Down	4.60188e-11	5.94704e-10
FBgn0040232	7008	43	2	0.646189	0.0306396	-4.39849	Down	4.60188e-11	5.95895e-10
FBgn0051644	430	43	2	10.5314	0.499354	-4.39849	Down	4.60188e-11	5.95299e-10
FBgn0261686	630	43	2	7.18808	0.340829	-4.39849	Down	4.60188e-11	5.94111e-10
FBgn0032626	1546	55	6	3.74661	0.416667	-3.16862	Down	4.80722e-11	6.20002e-10
FBgn0038194	1639	1700	2067	109.233	135.397	0.309783	Up	4.89982e-11	6.31315e-10
FBgn0029766	1782	512	731	30.2585	44.041	0.541507	Up	5.24652e-11	6.75313e-10
FBgn0031277	483	731	986	159.388	219.168	0.459495	Up	5.32082e-11	6.84196e-10
FBgn0262095	784	52	5	6.98509	0.684701	-3.35073	Down	5.54602e-11	7.12446e-10
FBgn0031103	759	39	1	5.41138	0.141451	-5.25762	Down	5.55252e-11	7.12573e-10
FBgn0051910	899	39	1	4.56867	0.119423	-5.25762	Down	5.55252e-11	7.11867e-10
FBgn0250846	823	46	3	5.88631	0.391353	-3.91082	Down	5.65822e-11	7.247e-10
FBgn0005536	5686	3566	2974	66.048	56.1541	-0.234123	Down	5.884e-11	7.52873e-10
FBgn0015230	1713	49	4	3.01248	0.250697	-3.58693	Down	5.91638e-11	7.56268e-10
FBgn0259680	6051	906	635	15.7683	11.2666	-0.484975	Down	6.08038e-11	7.76464e-10
FBgn0038983	1692	541	764	33.673	48.4775	0.525723	Up	6.46284e-11	8.2449e-10
FBgn0033190	2379	96	25	4.24973	1.12822	-1.91333	Down	6.65252e-11	8.47852e-10
FBgn0039752	2071	109	32	5.54283	1.65889	-1.74041	Down	6.8526e-11	8.72492e-10
FBgn0261283	3951	3511	4004	93.5856	108.801	0.217339	Up	6.89114e-11	8.76537e-10
FBgn0000274	1350	34	0	2.65235	0.01	-8.05113	Down	8.13984e-11	1.02829e-09
FBgn0017448	2580	34	0	1.38786	0.01	-7.11671	Down	8.13984e-11	1.0293e-09
FBgn0031407	664	34	0	5.39257	0.01	-9.07483	Down	8.13984e-11	1.02729e-09
FBgn0031786	584	34	0	6.13128	0.01	-9.26004	Down	8.13984e-11	1.02629e-09
FBgn0032968	1090	34	0	3.28502	0.01	-8.35976	Down	8.13984e-11	1.03232e-09
FBgn0034882	938	34	0	3.81734	0.01	-8.57642	Down	8.13984e-11	1.03435e-09
FBgn0050364	934	34	0	3.83369	0.01	-8.58259	Down	8.13984e-11	1.03334e-09
FBgn0051139	1312	34	0	2.72917	0.01	-8.09232	Down	8.13984e-11	1.03131e-09
FBgn0262787	1030	34	0	3.47638	0.01	-8.44144	Down	8.13984e-11	1.0303e-09
FBgn0050487	728	54	6	7.81173	0.884845	-3.14215	Down	8.61884e-11	1.08562e-09
FBgn0036346	1389	42	2	3.18443	0.154588	-4.36454	Down	8.7286e-11	1.09412e-09
FBgn0036482	3284	42	2	1.34689	0.0653844	-4.36454	Down	8.7286e-11	1.09624e-09
FBgn0037827	1102	42	2	4.01377	0.194848	-4.36454	Down	8.7286e-11	1.09731e-09
FBgn0039235	972	42	2	4.55059	0.220908	-4.36454	Down	8.7286e-11	1.09838e-09
FBgn0053489	1751	42	2	2.52609	0.122628	-4.36454	Down	8.7286e-11	1.09518e-09
FBgn0035850	2382	786	1045	34.7509	47.1001	0.438681	Up	9.63972e-11	1.20716e-09
FBgn0024315	2746	1149	842	44.0661	32.9199	-0.420708	Down	1.02573e-10	1.28326e-09
FBgn0031801	1514	533	335	37.0754	23.7556	-0.642195	Down	1.02605e-10	1.28242e-09
FBgn0000250	2269	1292	1612	59.9671	76.2742	0.347025	Up	1.03701e-10	1.29486e-09
FBgn0003748	3354	2595	3025	81.4816	96.8299	0.24898	Up	1.04972e-10	1.30946e-09
FBgn0031333	1091	45	3	4.34383	0.295219	-3.87911	Down	1.05505e-10	1.31359e-09
FBgn0038355	1171	45	3	4.04707	0.27505	-3.87911	Down	1.05505e-10	1.31485e-09
FBgn0052392	2507	230	109	9.66181	4.66788	-1.04953	Down	1.06485e-10	1.3245e-09
FBgn0034251	2143	38	1	1.86744	0.0500985	-5.22015	Down	1.07374e-10	1.33172e-09
FBgn0037320	1047	38	1	3.82227	0.102542	-5.22015	Down	1.07374e-10	1.33045e-09
FBgn0037938	1154	38	1	3.46787	0.093034	-5.22015	Down	1.07374e-10	1.333e-09
FBgn0250825	427	38	1	9.37218	0.251431	-5.22015	Down	1.07374e-10	1.33428e-09
FBgn0032492	1021	48	4	4.95109	0.420612	-3.55718	Down	1.08698e-10	1.34556e-09
FBgn0052651	3719	48	4	1.35925	0.115473	-3.55718	Down	1.08698e-10	1.34428e-09
FBgn0000723	4958	2787	3229	59.1991	69.9212	0.240153	Up	1.13976e-10	1.40821e-09
FBgn0033912	726	5765	6358	836.272	940.224	0.169031	Up	1.14445e-10	1.41266e-09
FBgn0033188	2050	2483	2904	127.558	152.086	0.253736	Up	1.15835e-10	1.42845e-09
FBgn0032291	979	61	9	6.56194	0.986977	-2.73303	Down	1.22162e-10	1.50504e-09
FBgn0051287	777	53	6	7.18356	0.829044	-3.11518	Down	1.54267e-10	1.89876e-09
FBgn0027505	4327	472	289	11.4879	7.17065	-0.679938	Down	1.58771e-10	1.95234e-09
FBgn0053136	675	33	0	5.14867	0.01	-9.00806	Down	1.61245e-10	1.98087e-09
FBgn0038865	1855	203	347	11.5249	20.0832	0.801235	Up	1.61295e-10	1.97961e-09
FBgn0028543	1439	990	1272	72.4535	94.9016	0.389377	Up	1.62703e-10	1.995e-09
FBgn0028479	2875	1135	1434	41.576	53.5499	0.365132	Up	1.63629e-10	2.00446e-09
FBgn0030283	650	41	2	6.64287	0.330342	-4.32977	Down	1.654e-10	2.02424e-09
FBgn0031757	1196	41	2	3.61025	0.179534	-4.32977	Down	1.654e-10	2.02232e-09
FBgn0037860	983	41	2	4.39254	0.218436	-4.32977	Down	1.654e-10	2.02042e-09
FBgn0023477	1113	1766	2127	167.102	205.173	0.296114	Up	1.66397e-10	2.03067e-09
FBgn0023441	5512	1015	732	19.3929	14.2577	-0.443785	Down	1.74982e-10	2.13343e-09
FBgn0050118	2379	4080	3454	180.614	155.875	-0.212522	Down	1.76504e-10	2.14995e-09
FBgn0035397	5010	2531	2950	53.2034	63.2167	0.248786	Up	1.83821e-10	2.23698e-09
FBgn0035034	899	44	3	5.1544	0.358269	-3.84669	Down	1.96486e-10	2.38661e-09
FBgn0264081	834	44	3	5.55612	0.386191	-3.84669	Down	1.96486e-10	2.38885e-09
FBgn0050384	2307	47	4	2.14553	0.186149	-3.52681	Down	1.99415e-10	2.41992e-09
FBgn0050393	1216	47	4	4.07051	0.353162	-3.52681	Down	1.99415e-10	2.41765e-09
FBgn0029661	1522	37	1	2.56019	0.0705395	-5.18167	Down	2.07514e-10	2.50644e-09
FBgn0036496	1782	37	1	2.18665	0.0602476	-5.18167	Down	2.07514e-10	2.50879e-09
FBgn0037455	1358	37	1	2.86937	0.0790583	-5.18167	Down	2.07514e-10	2.51113e-09
FBgn0038892	1139	37	1	3.42108	0.0942592	-5.18167	Down	2.07514e-10	2.51348e-09
FBgn0000047	1572	1099	804	73.6258	54.9099	-0.423145	Down	2.08768e-10	2.51924e-09
FBgn0017561	3979	316	172	8.36369	4.6409	-0.849737	Down	2.18158e-10	2.63009e-09
FBgn0032358	1184	268	428	23.8379	38.8096	0.703157	Up	2.2976e-10	2.76739e-09
FBgn0002607	793	7835	8487	1040.52	1149.02	0.1431	Up	2.3917e-10	2.87805e-09
FBgn0038488	2810	485	301	18.1769	11.5003	-0.660442	Down	2.61906e-10	3.14871e-09
FBgn0263235	886	98	204	11.6487	24.7197	1.08549	Up	2.63564e-10	3.1657e-09
FBgn0038467	2309	363	544	16.5565	25.2943	0.611416	Up	2.69156e-10	3.22987e-09
FBgn0033978	1757	280	442	16.7831	27.0083	0.686399	Up	2.83178e-10	3.39499e-09
FBgn0050355	751	89	23	12.4806	3.28803	-1.92439	Down	2.84018e-10	3.4019e-09
FBgn0030846	1372	57	8	4.37528	0.626013	-2.80511	Down	2.90464e-10	3.47589e-09
FBgn0039311	1359	151	59	11.7015	4.66101	-1.32798	Down	2.95334e-10	3.53091e-09
FBgn0029705	1489	40	2	2.82911	0.144206	-4.29415	Down	3.13106e-10	3.73993e-09
FBgn0038567	1470	40	2	2.86568	0.14607	-4.29415	Down	3.13106e-10	3.73648e-09
FBgn0035806	721	625	413	91.2914	61.4982	-0.569935	Down	3.16696e-10	3.77583e-09
FBgn0029949	1477	32	0	2.28168	0.01	-7.83395	Down	3.19414e-10	3.80473e-09
FBgn0037170	1794	32	0	1.87851	0.01	-7.55344	Down	3.19414e-10	3.80123e-09
FBgn0264307	8400	2202	1768	27.6072	22.597	-0.288917	Down	3.2192e-10	3.82753e-09
FBgn0030319	772	49	5	6.68442	0.695344	-3.265	Down	3.29222e-10	3.90717e-09
FBgn0040391	1643	49	5	3.14082	0.326723	-3.265	Down	3.29222e-10	3.91076e-09
FBgn0040153	3709	309	477	8.77378	13.8073	0.654161	Up	3.3812e-10	4.00909e-09
FBgn0031629	1652	690	466	43.987	30.2847	-0.538487	Down	3.401e-10	4.02888e-09
FBgn0032285	1164	7141	6285	646.087	579.695	-0.156434	Down	3.50588e-10	4.14932e-09
FBgn0051882	834	46	4	5.80867	0.514922	-3.49578	Down	3.65296e-10	4.31944e-09
FBgn0003187	3313	94	26	2.98807	0.842557	-1.82637	Down	3.8758e-10	4.57875e-09
FBgn0000251	2511	36	1	1.50987	0.0427563	-5.14215	Down	4.008e-10	4.73061e-09
FBgn0031644	1323	36	1	2.86568	0.0811498	-5.14215	Down	4.008e-10	4.72199e-09
FBgn0034560	1105	36	1	3.43104	0.0971594	-5.14215	Down	4.008e-10	4.71341e-09
FBgn0038656	602	36	1	6.29783	0.178341	-5.14215	Down	4.008e-10	4.7177e-09
FBgn0260396	457	36	1	8.29605	0.234926	-5.14215	Down	4.008e-10	4.7263e-09
FBgn0015024	2808	3067	3510	115.027	134.201	0.222422	Up	4.24704e-10	4.98998e-09
FBgn0050395	2870	122	42	4.47675	1.57114	-1.51064	Down	4.45632e-10	5.23112e-09
FBgn0040256	1659	371	551	23.5512	35.6576	0.598412	Up	4.5193e-10	5.30024e-09
FBgn0032648	3310	51	6	1.62266	0.194612	-3.05968	Down	4.91622e-10	5.76053e-09
FBgn0002863	243	159	65	68.909	28.718	-1.26274	Down	4.99276e-10	5.84492e-09
FBgn0039713	1026	9639	10323	989.395	1080.2	0.126686	Up	5.5848e-10	6.5321e-09
FBgn0035014	839	39	2	4.89539	0.255927	-4.25762	Down	5.9209e-10	6.91895e-09
FBgn0035727	827	39	2	4.96643	0.25964	-4.25762	Down	5.9209e-10	6.9127e-09
FBgn0051286	1834	39	2	2.2395	0.117079	-4.25762	Down	5.9209e-10	6.90647e-09
FBgn0036075	975	48	5	5.18468	0.55057	-3.23526	Down	5.9413e-10	6.92402e-09
FBgn0034603	3014	3401	2852	118.836	101.591	-0.226206	Down	6.1837e-10	7.20003e-09
FBgn0030386	908	31	0	3.59551	0.01	-8.49005	Down	6.32736e-10	7.36068e-09
FBgn0032769	1124	31	0	2.90456	0.01	-8.18218	Down	6.32736e-10	7.34746e-09
FBgn0034122	757	31	0	4.31272	0.01	-8.75245	Down	6.32736e-10	7.35406e-09
FBgn0038790	268	58	9	22.7918	3.60541	-2.66028	Down	6.33496e-10	7.34969e-09
FBgn0000405	2670	67	13	2.6427	0.522732	-2.33787	Down	6.47062e-10	7.49364e-09
FBgn0051473	981	67	13	7.19268	1.42273	-2.33787	Down	6.47062e-10	7.50035e-09
FBgn0028880	1411	42	3	3.13478	0.228266	-3.77958	Down	6.78784e-10	7.82598e-09
FBgn0032971	1071	42	3	4.12995	0.300732	-3.77958	Down	6.78784e-10	7.83296e-09
FBgn0034099	943	42	3	4.69054	0.341552	-3.77958	Down	6.78784e-10	7.85398e-09
FBgn0037962	939	42	3	4.71052	0.343007	-3.77958	Down	6.78784e-10	7.84696e-09
FBgn0250826	441	42	3	10.0299	0.730348	-3.77958	Down	6.78784e-10	7.83996e-09
FBgn0264563	372	42	3	11.8903	0.865816	-3.77958	Down	6.78784e-10	7.81901e-09
FBgn0035917	1725	5278	4572	322.229	284.554	-0.179387	Down	7.22492e-10	8.31509e-09
FBgn0039598	1236	119	41	10.1394	3.56133	-1.50949	Down	7.46598e-10	8.58488e-09
FBgn0262598	2528	60	10	2.49953	0.424688	-2.55718	Down	7.59112e-10	8.72102e-09
FBgn0031861	985	35	1	3.74211	0.108996	-5.1015	Down	7.7361e-10	8.8797e-09
FBgn0032003	928	35	1	3.97196	0.115691	-5.1015	Down	7.7361e-10	8.85612e-09
FBgn0034278	541	35	1	6.81327	0.19845	-5.1015	Down	7.7361e-10	8.84829e-09
FBgn0036941	1237	35	1	2.97977	0.0867916	-5.1015	Down	7.7361e-10	8.87183e-09
FBgn0050192	386	35	1	9.54917	0.278138	-5.1015	Down	7.7361e-10	8.86397e-09
FBgn0261816	631	35	1	5.84149	0.170145	-5.1015	Down	7.7361e-10	8.84048e-09
FBgn0039727	11469	482	303	4.42595	2.83638	-0.641936	Down	8.07788e-10	9.2229e-09
FBgn0010408	917	6809	7403	781.986	866.734	0.148446	Up	8.7435e-10	9.97407e-09
FBgn0034706	1665	487	685	30.8035	44.1696	0.519961	Up	9.14348e-10	1.04212e-08
FBgn0000153	2135	583	384	28.7578	19.3099	-0.574611	Down	9.3619e-10	1.06607e-08
FBgn0011284	1075	7742	8362	758.455	835.12	0.138921	Up	1.01027e-09	1.14942e-08
FBgn0033826	1011	47	5	4.89589	0.530965	-3.20488	Down	1.0703e-09	1.21665e-08
FBgn0036338	1497	47	5	3.30644	0.358588	-3.20488	Down	1.0703e-09	1.21558e-08
FBgn0024293	1367	1465	1781	112.864	139.876	0.309566	Up	1.07364e-09	1.2183e-08
FBgn0016080	2852	141	55	5.2066	2.07043	-1.33041	Down	1.08611e-09	1.23137e-08
FBgn0034904	577	38	2	6.93574	0.372136	-4.22015	Down	1.11842e-09	1.26689e-08
FBgn0039788	1445	38	2	2.7695	0.148597	-4.22015	Down	1.11842e-09	1.26468e-08
FBgn0050268	3761	38	2	1.06406	0.0570918	-4.22015	Down	1.11842e-09	1.26357e-08
FBgn0051294	886	38	2	4.51684	0.24235	-4.22015	Down	1.11842e-09	1.26579e-08
FBgn0030594	2336	86	23	3.87713	1.05707	-1.87492	Down	1.12035e-09	1.26465e-08
FBgn0034398	949	2217	2593	246.028	293.348	0.253792	Up	1.12165e-09	1.26501e-08
FBgn0038575	1607	44	4	2.88351	0.267234	-3.43165	Down	1.22001e-09	1.37475e-08
FBgn0032554	898	30	0	3.51828	0.01	-8.45872	Down	1.25341e-09	1.40869e-08
FBgn0035584	789	30	0	4.00432	0.01	-8.64542	Down	1.25341e-09	1.40747e-08
FBgn0038690	1278	30	0	2.47215	0.01	-7.94962	Down	1.25341e-09	1.41115e-08
FBgn0039129	666	30	0	4.74386	0.01	-8.88992	Down	1.25341e-09	1.40992e-08
FBgn0034937	1450	72	16	5.22937	1.18468	-2.14215	Down	1.25411e-09	1.40704e-08
FBgn0050093	525	41	3	8.2245	0.613493	-3.74481	Down	1.259e-09	1.4113e-08
FBgn0053109	1026	71	160	7.28779	16.7425	1.19996	Up	1.34717e-09	1.50883e-08
FBgn0040011	3157	914	659	30.4899	22.4108	-0.444137	Down	1.35984e-09	1.5217e-08
FBgn0031292	6063	93	27	1.6154	0.478105	-1.75649	Down	1.3624e-09	1.52325e-08
FBgn0032156	3137	4472	3840	150.132	131.421	-0.192035	Down	1.38152e-09	1.54329e-08
FBgn0037288	1083	1372	1051	133.417	104.189	-0.356739	Down	1.39608e-09	1.55821e-08
FBgn0263346	6200	3599	4055	61.1329	70.2177	0.199885	Up	1.39994e-09	1.56117e-08
FBgn0010412	899	3739	4202	438.007	501.815	0.196203	Up	1.40784e-09	1.56864e-08
FBgn0028838	1301	34	1	2.75224	0.0825221	-5.05968	Down	1.49216e-09	1.65687e-08
FBgn0030940	6046	34	1	0.592237	0.0177574	-5.05968	Down	1.49216e-09	1.6583e-08
FBgn0032111	527	34	1	6.79443	0.203721	-5.05968	Down	1.49216e-09	1.65972e-08
FBgn0047338	456	34	1	7.85234	0.235441	-5.05968	Down	1.49216e-09	1.66115e-08
FBgn0051803	929	54	8	6.12157	0.924531	-2.72711	Down	1.535e-09	1.70298e-08
FBgn0038909	1612	89	25	5.81447	1.66503	-1.8041	Down	1.56744e-09	1.73748e-08
FBgn0032897	675	2690	3093	419.695	491.953	0.22918	Up	1.60945e-09	1.78252e-08
FBgn0027525	1659	2057	2417	130.579	156.415	0.260455	Up	1.65899e-09	1.83582e-08
FBgn0034471	556	499	695	94.5172	134.201	0.505752	Up	1.80484e-09	1.99551e-08
FBgn0028646	2930	1441	1113	51.7942	40.7826	-0.344838	Down	1.83475e-09	2.02684e-08
FBgn0031836	2098	1859	1480	93.3166	75.7362	-0.301151	Down	1.86627e-09	2.05991e-08
FBgn0033468	1121	233	118	21.8895	11.3012	-0.953764	Down	1.90507e-09	2.10094e-08
FBgn0038858	1601	551	755	36.2448	50.6294	0.482203	Up	1.95602e-09	2.15529e-08
FBgn0038744	3504	503	699	15.1178	21.4171	0.502513	Up	2.0163e-09	2.21982e-08
FBgn0030218	1716	220	109	13.5018	6.81956	-0.985396	Down	2.02768e-09	2.23045e-08
FBgn0001142	2413	2628	3024	114.697	134.546	0.230272	Up	2.06496e-09	2.26953e-08
FBgn0032047	1454	92	27	6.66359	1.99364	-1.7409	Down	2.10526e-09	2.31185e-08
FBgn0031372	1090	37	2	3.57487	0.196993	-4.18167	Down	2.1102e-09	2.31531e-08
FBgn0032654	1247	37	2	3.12479	0.172191	-4.18167	Down	2.1102e-09	2.30359e-08
FBgn0034205	1904	37	2	2.04654	0.112774	-4.18167	Down	2.1102e-09	2.30944e-08
FBgn0034998	1729	37	2	2.25368	0.124189	-4.18167	Down	2.1102e-09	2.30748e-08
FBgn0053286	3294	37	2	1.18294	0.0651859	-4.18167	Down	2.1102e-09	2.31139e-08
FBgn0259701	742	37	2	5.25149	0.289383	-4.18167	Down	2.1102e-09	2.31335e-08
FBgn0262581	503	37	2	7.74674	0.426883	-4.18167	Down	2.1102e-09	2.30554e-08
FBgn0002622	904	6652	7223	774.941	857.821	0.146589	Up	2.20454e-09	2.40455e-08
FBgn0001187	1576	471	661	31.4738	45.029	0.516702	Up	2.21738e-09	2.41651e-08
FBgn0037626	1562	43	4	2.89916	0.274933	-3.39849	Down	2.22402e-09	2.42171e-08
FBgn0037191	809	40	3	5.20711	0.398126	-3.70919	Down	2.33174e-09	2.53687e-08
FBgn0038775	1591	40	3	2.64774	0.202441	-3.70919	Down	2.33174e-09	2.53474e-08
FBgn0036154	1058	88	25	8.75955	2.53689	-1.7878	Down	2.43996e-09	2.65015e-08
FBgn0030852	1963	29	0	1.55583	0.01	-7.28154	Down	2.4829e-09	2.68552e-08
FBgn0031504	770	29	0	3.96636	0.01	-8.63167	Down	2.4829e-09	2.6788e-08
FBgn0034007	1566	29	0	1.95025	0.01	-7.60752	Down	2.4829e-09	2.68327e-08
FBgn0035139	761	29	0	4.01327	0.01	-8.64863	Down	2.4829e-09	2.69227e-08
FBgn0036072	1096	29	0	2.78659	0.01	-8.12235	Down	2.4829e-09	2.68777e-08
FBgn0040696	1608	29	0	1.89931	0.01	-7.56934	Down	2.4829e-09	2.68103e-08
FBgn0259791	2002	29	0	1.52552	0.01	-7.25316	Down	2.4829e-09	2.69002e-08
FBgn0263750	1628	29	0	1.87598	0.01	-7.5515	Down	2.4829e-09	2.69453e-08
FBgn0020509	479	180	82	39.5751	18.3792	-1.10652	Down	2.5183e-09	2.71473e-08
FBgn0030574	3452	2339	1910	71.3583	59.4032	-0.26454	Down	2.53852e-09	2.73425e-08
FBgn0011281	846	53	8	6.59767	1.01524	-2.70014	Down	2.66242e-09	2.86293e-08
FBgn0053319	593	53	8	9.41253	1.44838	-2.70014	Down	2.66242e-09	2.86531e-08
FBgn0027515	2646	1055	783	41.9902	31.7701	-0.40238	Down	2.8154e-09	3.02492e-08
FBgn0022355	2006	7104	7684	372.956	411.248	0.141005	Up	2.83942e-09	3.04819e-08
FBgn0031531	590	33	1	5.89043	0.181968	-5.01662	Down	2.87602e-09	3.08492e-08
FBgn0034461	752	33	1	4.62148	0.142768	-5.01662	Down	2.87602e-09	3.07982e-08
FBgn0051858	718	33	1	4.84032	0.149528	-5.01662	Down	2.87602e-09	3.08237e-08
FBgn0053189	677	82	22	12.7559	3.48884	-1.87034	Down	2.9158e-09	3.11983e-08
FBgn0016715	883	172	295	20.5141	35.8681	0.806085	Up	3.11502e-09	3.33024e-08
FBgn0050438	2704	248	130	9.65895	5.1616	-0.90405	Down	3.12886e-09	3.34227e-08
FBgn0027608	2290	4198	3601	193.06	168.824	-0.193526	Down	3.35726e-09	3.58329e-08
FBgn0085443	7333	849	1090	12.193	15.9585	0.388271	Up	3.59002e-09	3.82857e-08
FBgn0262684	9134	2315	2684	26.6916	31.5478	0.241151	Up	3.6074e-09	3.84393e-08
FBgn0034289	2010	73	160	3.82483	8.54616	1.15988	Up	3.63546e-09	3.87064e-08
FBgn0261599	554	5575	6100	1059.79	1182.14	0.157616	Up	3.6444e-09	3.87697e-08
FBgn0029952	769	50	7	6.84745	0.97728	-2.80872	Down	3.66988e-09	3.90087e-08
FBgn0010409	683	5870	6404	905.112	1006.65	0.153392	Up	3.93082e-09	4.1748e-08
FBgn0030313	934	36	2	4.0592	0.229895	-4.14215	Down	3.97658e-09	4.21648e-08
FBgn0031134	1409	36	2	2.69077	0.152393	-4.14215	Down	3.97658e-09	4.21303e-08
FBgn0036217	849	36	2	4.4656	0.252912	-4.14215	Down	3.97658e-09	4.21994e-08
FBgn0051697	660	36	2	5.74439	0.325337	-4.14215	Down	3.97658e-09	4.20958e-08
FBgn0028516	1802	42	4	2.45459	0.238316	-3.36454	Down	4.04716e-09	4.28079e-08
FBgn0035263	1258	42	4	3.51604	0.341371	-3.36454	Down	4.04716e-09	4.27729e-08
FBgn0053309	1738	42	4	2.54498	0.247091	-3.36454	Down	4.04716e-09	4.2738e-08
FBgn0030521	1493	2279	2644	160.757	190.129	0.2421	Up	4.12276e-09	4.35008e-08
FBgn0039591	2273	59	11	2.73362	0.519566	-2.39543	Down	4.22394e-09	4.45321e-08
FBgn0036703	1138	39	3	3.60917	0.283026	-3.67266	Down	4.31188e-09	4.53853e-08
FBgn0036731	2133	39	3	1.92557	0.151	-3.67266	Down	4.31188e-09	4.54222e-08
FBgn0002673	2379	83	23	3.67425	1.03796	-1.8237	Down	4.3297e-09	4.55358e-08
FBgn0015288	1109	7691	8277	730.359	801.288	0.133716	Up	4.79182e-09	5.0355e-08
FBgn0029700	921	28	0	3.20172	0.01	-8.3227	Down	4.91846e-09	5.16019e-08
FBgn0031522	1629	28	0	1.81018	0.01	-7.49999	Down	4.91846e-09	5.16438e-08
FBgn0034715	2181	28	0	1.35203	0.01	-7.07899	Down	4.91846e-09	5.15601e-08
FBgn0038944	741	28	0	3.97947	0.01	-8.63643	Down	4.91846e-09	5.15184e-08
FBgn0000404	2916	65	14	2.34753	0.515452	-2.18723	Down	5.1806e-09	5.42203e-08
FBgn0028853	919	5	43	0.57298	5.02343	3.13212	Up	5.19544e-09	5.43316e-08
FBgn0036441	694	32	1	4.85596	0.154699	-4.97222	Down	5.539e-09	5.78776e-08
FBgn0000256	4539	1352	1044	31.3691	24.6938	-0.345194	Down	5.58454e-09	5.83064e-08
FBgn0033258	1518	122	46	8.46395	3.25337	-1.3794	Down	5.65874e-09	5.90334e-08
FBgn0086442	4088	1217	927	31.352	24.3454	-0.364909	Down	5.68612e-09	5.92713e-08
FBgn0028487	3362	898	654	28.1296	20.8847	-0.429646	Down	5.69388e-09	5.93044e-08
FBgn0086254	1353	1334	1622	103.835	128.706	0.309794	Up	5.76372e-09	5.99835e-08
FBgn0064225	1552	14372	15087	975.238	1043.66	0.0978241	Up	5.94452e-09	6.18154e-08
FBgn0033027	849	124	229	15.3815	28.9584	0.912786	Up	6.57026e-09	6.82674e-08
FBgn0013810	12136	110	39	0.954558	0.345014	-1.46818	Down	6.7895e-09	7.04887e-08
FBgn0037678	883	110	39	13.1195	4.74189	-1.46818	Down	6.7895e-09	7.04322e-08
FBgn0034296	905	156	271	18.1535	32.149	0.824526	Up	7.0352e-09	7.29226e-08
FBgn0043791	1862	41	4	2.31894	0.230636	-3.32977	Down	7.35128e-09	7.61378e-08
FBgn0037432	745	35	2	4.94762	0.288218	-4.1015	Down	7.48418e-09	7.73904e-08
FBgn0050485	3102	35	2	1.18826	0.0692206	-4.1015	Down	7.48418e-09	7.73286e-08
FBgn0261522	888	35	2	4.15088	0.241804	-4.1015	Down	7.48418e-09	7.74523e-08
FBgn0015831	969	38	3	4.12995	0.332388	-3.63519	Down	7.96074e-09	8.19906e-08
FBgn0029084	1286	38	3	3.11191	0.250454	-3.63519	Down	7.96074e-09	8.20559e-08
FBgn0037325	1889	38	3	2.11854	0.170505	-3.63519	Down	7.96074e-09	8.21213e-08
FBgn0039421	1184	38	3	3.38	0.27203	-3.63519	Down	7.96074e-09	8.21869e-08
FBgn0262487	1000	38	3	4.00192	0.322084	-3.63519	Down	7.96074e-09	8.19253e-08
FBgn0040098	792	76	20	10.1059	2.71114	-1.89822	Down	7.96206e-09	8.18738e-08
FBgn0261259	8968	2088	1697	24.52	20.3158	-0.271356	Down	8.00924e-09	8.22935e-08
FBgn0016684	2660	62	13	2.45468	0.524698	-2.22598	Down	8.17382e-09	8.39179e-08
FBgn0031142	2140	62	13	3.05115	0.652194	-2.22598	Down	8.17382e-09	8.38513e-08
FBgn0261563	11333	245	383	2.2767	3.62828	0.672342	Up	8.17768e-09	8.38245e-08
FBgn0031323	740	46	6	6.54653	0.870496	-2.91082	Down	8.61644e-09	8.8252e-08
FBgn0083946	2860	46	6	1.69386	0.225233	-2.91082	Down	8.61644e-09	8.81822e-08
FBgn0028899	7140	135	55	1.99123	0.827012	-1.26768	Down	9.17678e-09	9.38426e-08
FBgn0040606	408	1802	2124	465.136	558.91	0.264964	Up	9.23594e-09	9.43729e-08
FBgn0001098	2192	6916	6135	332.276	300.484	-0.145096	Down	9.54406e-09	9.74443e-08
FBgn0019928	828	27	0	3.43414	0.01	-8.42381	Down	9.74314e-09	9.93985e-08
FBgn0035198	1536	27	0	1.85122	0.01	-7.53233	Down	9.74314e-09	9.92419e-08
FBgn0035935	5745	27	0	0.494947	0.01	-5.6292	Down	9.74314e-09	9.93201e-08
FBgn0003274	639	7298	7858	1202.78	1320.26	0.13444	Up	9.79072e-09	9.96481e-08
FBgn0037239	1571	980	1228	65.6954	83.9208	0.353236	Up	9.80512e-09	9.97162e-08
FBgn0003134	2235	1292	1571	60.8793	75.4651	0.309856	Up	9.91104e-09	1.00714e-07
FBgn0013812	13461	109	39	0.852774	0.311053	-1.455	Down	9.9994e-09	1.01532e-07
FBgn0037292	902	412	258	48.1034	30.7086	-0.647494	Down	1.04884e-08	1.06414e-07
FBgn0035097	1326	31	1	2.46209	0.0809662	-4.92642	Down	1.06591e-08	1.07976e-07
FBgn0039124	1639	31	1	1.9919	0.0655041	-4.92642	Down	1.06591e-08	1.07892e-07
FBgn0051525	1171	31	1	2.78798	0.0916833	-4.92642	Down	1.06591e-08	1.08061e-07
FBgn0052549	2865	2037	2374	74.8775	88.9618	0.248653	Up	1.09593e-08	1.10844e-07
FBgn0031401	2330	784	562	35.436	25.8957	-0.452505	Down	1.13178e-08	1.1438e-07
FBgn0029761	8417	3062	3460	38.3118	44.1333	0.204077	Up	1.15172e-08	1.16305e-07
FBgn0034075	4003	1342	1041	35.3063	27.9198	-0.338636	Down	1.17512e-08	1.18575e-07
FBgn0031632	3537	2159	1765	64.284	53.5744	-0.262916	Down	1.25962e-08	1.27002e-07
FBgn0031693	1666	388	240	24.5268	15.4662	-0.665243	Down	1.28716e-08	1.29678e-07
FBgn0031235	1660	40	4	2.53768	0.258702	-3.29415	Down	1.33274e-08	1.34166e-07
FBgn0034480	1310	52	125	4.18039	10.2444	1.29312	Up	1.36737e-08	1.37545e-07
FBgn0037037	3237	34	2	1.10617	0.0663338	-4.05968	Down	1.40668e-08	1.41389e-07
FBgn0039881	1145	98	33	9.01375	3.09425	-1.54254	Down	1.4196e-08	1.42578e-07
FBgn0031168	1173	37	3	3.32192	0.274581	-3.59671	Down	1.46726e-08	1.46908e-07
FBgn0035924	1179	37	3	3.30501	0.273184	-3.59671	Down	1.46726e-08	1.47021e-07
FBgn0052161	774	37	3	5.03438	0.416129	-3.59671	Down	1.46726e-08	1.47249e-07
FBgn0262795	237	37	3	16.4414	1.359	-3.59671	Down	1.46726e-08	1.47135e-07
FBgn0000108	6355	10508	11133	174.136	188.081	0.111133	Up	1.4703e-08	1.47098e-07
FBgn0031733	2397	45	6	1.9771	0.268739	-2.87911	Down	1.51807e-08	1.5176e-07
FBgn0001301	6157	582	777	9.95494	13.5487	0.444674	Up	1.59503e-08	1.5933e-07
FBgn0011725	3548	1184	906	35.1442	27.4152	-0.358307	Down	1.61687e-08	1.61387e-07
FBgn0036029	1080	89	28	8.67863	2.78344	-1.6406	Down	1.62367e-08	1.61941e-07
FBgn0085388	2816	584	779	21.8406	29.6997	0.443434	Up	1.66419e-08	1.65855e-07
FBgn0033699	756	4454	4909	620.459	697.138	0.168107	Up	1.75708e-08	1.74977e-07
FBgn0027585	4909	2371	2724	50.8655	59.5746	0.22801	Up	1.76191e-08	1.75324e-07
FBgn0051217	2394	438	610	19.2679	27.356	0.505657	Up	1.76712e-08	1.75706e-07
FBgn0039043	1407	381	543	28.5178	41.4336	0.53894	Up	1.78151e-08	1.77001e-07
FBgn0041605	3767	28531	29327	797.639	835.833	0.0674782	Up	1.85461e-08	1.84123e-07
FBgn0030721	1910	42	5	2.3158	0.28105	-3.04261	Down	1.97261e-08	1.95687e-07
FBgn0036221	1087	30	1	2.90654	0.0987683	-4.87911	Down	2.04942e-08	2.02841e-07
FBgn0037385	1118	30	1	2.82595	0.0960297	-4.87911	Down	2.04942e-08	2.02996e-07
FBgn0052719	3876	30	1	0.815122	0.027699	-4.87911	Down	2.04942e-08	2.03152e-07
FBgn0032397	2255	506	336	23.6314	15.9971	-0.562897	Down	2.1928e-08	2.16866e-07
FBgn0039667	2255	407	257	19.0078	12.2358	-0.635481	Down	2.22042e-08	2.1943e-07
FBgn0033821	607	453	626	78.5949	110.722	0.494431	Up	2.25772e-08	2.22946e-07
FBgn0039083	1438	66	16	4.83359	1.19456	-2.01662	Down	2.27346e-08	2.24329e-07
FBgn0261808	2194	526	710	25.2484	34.7431	0.460535	Up	2.41856e-08	2.38464e-07
FBgn0027601	3037	2096	2427	72.6828	85.797	0.239314	Up	2.5388e-08	2.50129e-07
FBgn0033141	1015	33	2	3.42399	0.211549	-4.01662	Down	2.64016e-08	2.59325e-07
FBgn0033498	1180	33	2	2.94521	0.181968	-4.01662	Down	2.64016e-08	2.59917e-07
FBgn0039052	1301	33	2	2.67129	0.165044	-4.01662	Down	2.64016e-08	2.59522e-07
FBgn0051406	934	33	2	3.72093	0.229895	-4.01662	Down	2.64016e-08	2.59719e-07
FBgn0028697	1017	8085	8643	837.229	912.412	0.124063	Up	2.70212e-08	2.6521e-07
FBgn0263231	3349	1919	1559	60.3455	49.9779	-0.271955	Down	3.0001e-08	2.94233e-07
FBgn0015586	1201	111	42	9.73341	3.75451	-1.37432	Down	3.02524e-08	2.96474e-07
FBgn0031869	6550	585	402	9.40588	6.58919	-0.513462	Down	3.08414e-08	3.02017e-07
FBgn0000568	8236	2044	2369	26.1366	30.8813	0.240662	Up	3.14236e-08	3.07485e-07
FBgn0011722	6938	817	596	12.4015	9.22273	-0.427245	Down	3.2467e-08	3.17455e-07
FBgn0032129	5897	2863	2412	51.1299	43.913	-0.219519	Down	3.5102e-08	3.4296e-07
FBgn0030136	521	5180	5649	1047.07	1164.08	0.152822	Up	3.60534e-08	3.5199e-07
FBgn0028540	2202	442	610	21.1393	29.7413	0.492542	Up	3.80378e-08	3.71084e-07
FBgn0033168	575	25	0	4.57886	0.01	-8.83884	Down	3.82328e-08	3.71585e-07
FBgn0038089	1056	25	0	2.49322	0.01	-7.96187	Down	3.82328e-08	3.72144e-07
FBgn0085321	844	25	0	3.11948	0.01	-8.28516	Down	3.82328e-08	3.71864e-07
FBgn0085327	548	25	0	4.80446	0.01	-8.90823	Down	3.82328e-08	3.72705e-07
FBgn0085461	723	25	0	3.64155	0.01	-8.50841	Down	3.82328e-08	3.72424e-07
FBgn0033807	1201	547	372	47.9655	33.2543	-0.528459	Down	3.89564e-08	3.78333e-07
FBgn0025616	1802	29	1	1.69484	0.0595789	-4.8302	Down	3.9368e-08	3.81471e-07
FBgn0029751	1157	29	1	2.63967	0.0927927	-4.8302	Down	3.9368e-08	3.80616e-07
FBgn0033955	2809	29	1	1.08725	0.0382204	-4.8302	Down	3.9368e-08	3.80901e-07
FBgn0034898	1140	29	1	2.67903	0.0941765	-4.8302	Down	3.9368e-08	3.81757e-07
FBgn0040812	452	29	1	6.75685	0.237525	-4.8302	Down	3.9368e-08	3.82044e-07
FBgn0263036	837	29	1	3.64886	0.128269	-4.8302	Down	3.9368e-08	3.81186e-07
FBgn0002938	4827	27653	28414	603.323	631.979	0.0669449	Up	3.93944e-08	3.80587e-07
FBgn0083956	6369	1365	1071	22.5708	18.0537	-0.322163	Down	4.06774e-08	3.92689e-07
FBgn0029176	1717	5717	6201	350.657	387.738	0.145022	Up	4.13854e-08	3.99226e-07
FBgn0038652	2717	560	383	21.7062	15.1341	-0.520303	Down	4.19396e-08	4.0427e-07
FBgn0029738	3527	881	652	26.306	19.8468	-0.406491	Down	4.22674e-08	4.07127e-07
FBgn0005614	3863	21001	21722	572.533	603.702	0.0764779	Up	4.29646e-08	4.13534e-07
FBgn0003071	3508	4656	4062	139.778	124.316	-0.169122	Down	4.62338e-08	4.44669e-07
FBgn0039228	927	32	2	3.63543	0.231631	-3.97222	Down	4.94784e-08	4.75169e-07
FBgn0052568	1539	32	2	2.18976	0.139521	-3.97222	Down	4.94784e-08	4.75522e-07
FBgn0037516	838	35	3	4.39854	0.384348	-3.51654	Down	4.95752e-08	4.75393e-07
FBgn0039343	2005	35	3	1.83839	0.16064	-3.51654	Down	4.95752e-08	4.75745e-07
FBgn0086710	700	3149	3530	473.761	541.407	0.192553	Up	5.05012e-08	4.83914e-07
FBgn0000721	4593	1269	1529	29.0971	35.7403	0.296675	Up	5.735e-08	5.49134e-07
FBgn0029730	1594	40	5	2.64275	0.336767	-2.97222	Down	6.23314e-08	5.9639e-07
FBgn0015795	1511	2309	2642	160.933	187.722	0.222141	Up	6.2637e-08	5.98871e-07
FBgn0051326	1761	942	1170	56.3348	71.3303	0.340489	Up	6.41316e-08	6.12708e-07
FBgn0038269	3298	343	211	10.9529	6.86877	-0.673187	Down	6.5383e-08	6.24203e-07
FBgn0029785	604	5423	5888	945.557	1046.59	0.146465	Up	6.79624e-08	6.48349e-07
FBgn0030688	902	49	116	5.72103	13.807	1.27105	Up	6.8497e-08	6.52968e-07
FBgn0051272	2095	47	8	2.36265	0.409971	-2.52681	Down	6.89724e-08	6.57015e-07
[truncated: 719 more rows]
