# Supplementary material for: A simple high throughput assay to evaluate water consumption in the fruit fly
Source: Sci Rep. 2017 Dec 1;7:16786. doi: 10.1038/s41598-017-16849-6 (PMC5711950; doi:10.1038/s41598-017-16849-6)
Supplement: Supplementary file 3 — Supplementary Table 2 [file 41598_2017_16849_MOESM3_ESM.xlsx]

## Sheet: Table S2a
Supplementary Table 2a. The differential up-regulated genes in Dehydration conditions GO terms: transmembrane transporter activity (GO:0022857) or signal transducer activity (GO:0004871) are listed.
Fb no.	Gene	CG number	Protein features	molecular function	biological process
FBgn0000037	mAChR-A	CG4356	G protein-coupled receptor, rhodopsin-like; GPCR, rhodopsin-like, 7TM; Muscarinic acetylcholine receptor family	G-protein coupled amine receptor activity; G-protein coupled acetylcholine receptor activity.	G-protein coupled acetylcholine receptor signaling pathway; phospholipase C-activating G-protein coupled receptor signaling pathway
FBgn0000382	csw	CG3954	Protein-tyrosine phosphatase, active site; Protein-tyrosine phosphatase, receptor/non-receptor type; Protein-tyrosine phosphatase-like; Protein-tyrosine/Dual specificity phosphatase; SH2 domain	non-membrane spanning protein tyrosine phosphatase activity; protein binding; receptor signaling protein tyrosine phosphatase activity; protein tyrosine phosphatase activity	single-organism developmental process; biological regulation; open tracheal system development; anterior/posterior axis specification; sensory organ development; phosphorus metabolic process; localization; dephosphorylation;tripartite regional subdivision; macromolecule modification; cell cycle; cellular component organization or biogenesis; establishment or maintenance of polarity of follicular …
FBgn0000464	Lar	CG10443	Fibronectin, type III; Immunoglobulin I-set; Immunoglobulin subtype 2; Immunoglobulin-like domain; Immunoglobulin-like fold; Protein-tyrosine phosphatase, active site; Protein-tyrosine phosphatase, receptor/non-receptor type; Protein-tyrosine phosphatase-like; Protein-tyrosine/Dual specificity phosphatase.	transmembrane receptor protein tyrosine phosphatase activity; protein tyrosine phosphatase activity; SAM domain binding	cellular component organization or biogenesis; single-organism developmental process; cellular component movement;biological regulation; growth; macromolecule modification; developmental growth; multi-organism reproductive process; compound eye photoreceptor development; neuron differentiation; regulation of developmental process.
FBgn0000535	eag	CG10952	Cyclic nucleotide-binding domain; Cyclic nucleotide-binding-like; Ion transport domain;PAC motif; PAS domain; PAS-associated, C-terminal; Potassium channel, voltage-dependent, EAG; Potassium channel, voltage-dependent, EAG/ELK/ERG; RmlC-like jelly roll fold	voltage-gated potassium channel activity; voltage-gated cation channel activity; phosphorelay sensor kinase activity	system process; learning or memory; biological regulation; localization; response to stimulus; adult behavior; cognition;response to organic substance; cellular component organization or biogenesis; monovalent inorganic cation transport; growth; multi-organism reproductive process; locomotory behavior.
FBgn0000568	Eip75B	CG8127	Nuclear hormone receptor, ligand-binding; Nuclear hormone receptor, ligand-binding, core; Steroid hormone receptor; Thyroid hormone receptor; Zinc finger, NHR/GATA-type; Zinc finger, nuclear hormone receptor-type.	sequence-specific DNA binding transcription factor activity; steroid hormone receptor activity; thyroid hormone receptor activity; heme binding; sequence-specific DNA binding;DNA binding; zinc ion binding; ligand-activated sequence-specific DNA binding RNA polymerase II transcription factor activity.	oogenesis; ecdysis, chitin-based cuticle; steroid hormone mediated signaling pathway; regulation of transcription, DNA-templated; molting cycle, chitin-based cuticle;regulation of ecdysteroid metabolic process; antimicrobial humoral response; regulation of gene expression;response to ecdysone.
FBgn0001078	ftz-f1	CG4059	Nuclear hormone receptor, ligand-binding; Nuclear hormone receptor, ligand-binding, core; Steroid hormone receptor; Zinc finger, NHR/GATA-type; Zinc finger, nuclear hormone receptor-type.	sequence-specific DNA binding transcription factor activity; steroid hormone receptor activity; transcription factor binding; transcription cofactor activity; DNA binding; protein heterodimerization activity; zinc ion binding; RNA polymerase II core promoter proximal region sequence-specific DNA binding transcription factor activity involved in positive regulation of transcription; ligand-activat…	single-organism developmental process; biological regulation; response to hormone; regulation of RNA metabolic process; response to organic substance; cellular component organization or biogenesis; gland morphogenesis;post-embryonic organ morphogenesis; response to ketone; prepupal development.
FBgn0001122	Gαo	CG2204	G protein alpha subunit, helical insertion; G-protein alpha subunit, group I; Guanine nucleotide binding protein (G-protein), alpha subunit; P-loop containing nucleoside triphosphate hydrolase	G-protein coupled receptor binding; protein binding; signal transducer activity; G-protein beta/gamma-subunit complex binding; GTPase activity; GTP binding.	biological regulation; single-organism developmental process; cellular component organization or biogenesis;cardiovascular system development; G-protein coupled receptor signaling pathway; response to nutrient levels;ventral cord development; organonitrogen compound metabolic process; system process; response to starvation;cell division; regulation of developmental process; heterocycle catabolic …
FBgn0001991	Ca-α1D	CG4894	Ion transport domain; Voltage-dependent calcium channel, L-type, alpha-1 subunit;Voltage-dependent calcium channel, alpha-1 subunit; Voltage-dependent calcium channel, alpha-1 subunit, IQ domain; Voltage-dependent channel, four helix bundle domain.	voltage-gated calcium channel activity	calcium ion transmembrane transport; muscle contraction;calcium ion transport; embryo development; epithelial fluid transport
FBgn0003218	rdgB	CG11111	DDHD; HAD-like domain; LNS2, Lipin/Ned1/Smp2; Phosphatidylinositol transfer protein;START-like domain	phosphatidylinositol transporter activity; calcium-transporting ATPase activity; phosphatidylcholine transporter activity; metal ion binding; phosphatidylinositol binding; calcium ion binding.	isual perception; phosphatidylinositol metabolic process;rhodopsin mediated signaling pathway; phototransduction; transport; deactivation of rhodopsin mediated signaling; sensory perception of smell; photoreceptor cell maintenance
FBgn0003380	Sh	CG12348	BTB/POZ fold; BTB/POZ-like; Ion transport domain; Potassium channel; Potassium channel tetramerisation-type BTB domain; Potassium channel, voltage dependent, Kv; Potassium channel, voltage dependent, Kv1; Potassium channel, voltage dependent, Kv1.1; Voltage-dependent channel, four helix bundle domain; Voltage-gated potassium channel.	voltage-gated potassium channel activity; voltage-gated cation channel activity; delayed rectifier potassium channel activity	biological regulation; response to stimulus; cellular component organization or biogenesis; multi-organism reproductive process; locomotory behavior; localization; system process; mating; adult behavior; detection of abiotic stimulus;response to organic substance; learning or memory; monovalent inorganic cation transport; response to nutrient levels.
FBgn0003429	slo	CG10693	Calcium-activated potassium channel Slo; Ion transport domain; NAD(P)-binding domain;Potassium channel; Potassium channel, calcium-activated, BK, alpha subunit; Two pore domain potassium channel domain.	voltage-gated potassium channel activity; large conductance calcium-activated potassium channel activity; protein binding; calcium-activated potassium channel activity	response to drug; circadian behavior; potassium ion transport; male courtship behavior, veined wing generated song production; circadian rhythm; potassium ion transmembrane transport.
FBgn0004244	Rdl	CG10537	Gamma-aminobutyric acid A receptor/Glycine receptor alpha; Gamma-aminobutyric-acid A receptor, beta subunit; Neurotransmitter-gated ion-channel; Neurotransmitter-gated ion-channel ligand-binding;Neurotransmitter-gated ion-channel transmembrane domain; Neurotransmitter-gated ion-channel, conserved site.	extracellular ligand-gated ion channel activity; GABA-A receptor activity	response to drug; ion transport; response to mechanical stimulus; negative regulation of synaptic transmission; sleep; response to cyclodiene; regulation of circadian sleep/wake cycle; regulation of olfactory learning.
FBgn0004370	Ptp10D	CG1817	Fibronectin, type III; Immunoglobulin-like fold; Protein-tyrosine phosphatase, active site;Protein-tyrosine phosphatase, receptor/non-receptor type; Protein-tyrosine phosphatase-like; Protein-tyrosine/Dual specificity phosphatase	transmembrane receptor protein tyrosine phosphatase activity; receptor signaling protein tyrosine phosphatase activity; protein tyrosine phosphatase activity; phosphoprotein phosphatase activity.	motor neuron axon guidance; central nervous system development; protein dephosphorylation; long-term memory; axon guidance; open tracheal system development.
FBgn0004611	Plc21C	CG4574	C2 domain; EF-hand domain pair; PLC-beta, C-terminal; PLC-like phosphodiesterase, TIM beta/alpha-barrel domain; Phosphoinositide phospholipase C family; Phospholipase C, Plc21C; Phospholipase C, phosphatidylinositol-specific , X domain; Phospholipase C, phosphatidylinositol-specific, Y domain;Phospholipase C, phosphoinositol-specific, EF-hand-like; Pleckstrin homology-like domain	signal transducer activity; calcium ion binding; phosphatidylinositol phospholipase C activity.	intracellular signal transduction; flight behavior;diacylglycerol biosynthetic process; lipid catabolic process; phosphatidylinositol biosynthetic process.
FBgn0010909	msn	CG16973	Citron-like; Protein kinase domain; Protein kinase, ATP binding site; Protein kinase-like domain; Serine/threonine- /dual specificity protein kinase, catalytic domain; Serine/threonine-protein kinase, active site.	JUN kinase kinase kinase kinase activity; ATP binding; MAP kinase kinase kinase kinase activity; small GTPase regulator activity; receptor signaling protein serine/threonine kinase activity; protein serine/threonine kinase activity.	single-organism developmental process; biological regulation; cellular component organization or biogenesis; post-embryonic organ morphogenesis; phosphorus metabolic process; regulation of developmental process;response to stress; regulation of cell morphogenesis; macromolecule modification; localization; establishment of planar polarity; multi-organism reproductive process.
FBgn0011582	DopR1	CG9652	Dopamine receptor family; G protein-coupled receptor, rhodopsin-like; GPCR, rhodopsin-like, 7TM.	G-protein coupled receptor activity; dopamine neurotransmitter receptor activity; dopamine neurotransmitter receptor activity, coupled via Gs.	esponse to stimulus; biological regulation; learning or memory; system process; response to organic substance; response to temperature stimulus; cognition; cellular process; G-protein coupled receptor signaling pathway; response to disaccharide.
FBgn0015558	tty	CG1693	Tweety	chloride channel activity	chloride transport
FBgn0016917	Stat92E	CG4257	EF-hand domain pair; SH2 domain; STAT transcription factor, DNA-binding; STAT transcription factor, DNA-binding, subdomain; STAT transcription factor, all-alpha; STAT transcription factor, coiled coil; STAT transcription factor, protein interaction; Transcription factor STAT; p53-like transcription factor, DNA-binding.	sequence-specific DNA binding transcription factor activity; DNA binding;protein binding; signal transducer activity; calcium ion binding; RNA polymerase II core promoter proximal region sequence-specific DNA binding transcription factor activity involved in positive regulation of transcription	single-organism developmental process; biological regulation; multi-organism reproductive process; regulation of developmental process; localization; post-embryonic organ morphogenesis; open tracheal system development;stem cell division; immune system process; hematopoietic or lymphoid organ development.
FBgn0025683		CG3164	AAA+ ATPase domain; ABC transporter, conserved site; ABC transporter-like; ABC-2 type transporter; P-loop containing nucleoside triphosphate hydrolase	ATPase activity, coupled to transmembrane movement of substances;ATP binding; transporter activity.	unknown
FBgn0025800	Smox	CG2262	Dwarfin; MAD homology 1, Dwarfin-type; MAD homology, MH1; SMAD domain, Dwarfin-type; SMAD domain-like; SMAD/FHA domain.	sequence-specific DNA binding transcription factor activity; protein binding; transforming growth factor beta receptor, cytoplasmic mediator activity	neuron development; imaginal disc-derived wing morphogenesis; regulation of mitotic cell cycle; regulation of transcription, DNA-templated; dendrite morphogenesis; regulation of cell proliferation involved in imaginal disc-derived wing morphogenesis;mushroom body development; axon guidance; transforming growth factor beta receptor signaling pathway
FBgn0028704	Nckx30C	CG18660	Sodium/calcium exchanger membrane region; Sodium/potassium/calcium exchanger	calcium, potassium:sodium antiporter activity	sodium ion transport; transmembrane transport;compound eye development; calcium ion transport; neuron projection morphogenesis
FBgn0028717	Lnk	CG17367	Phenylalanine zipper; Pleckstrin homology domain; Pleckstrin homology-like domain; SH2 domain.	signal transducer activity.	female mating behavior; positive regulation of insulin-like growth factor receptor signaling pathway; positive regulation of insulin receptor signaling pathway; regulation of growth; TORC1 signaling; signal transduction.
FBgn0028863		CG4587	Cache domain; VWA N-terminal; von Willebrand factor, type A	voltage-gated calcium channel activity	unknown
FBgn0028875	nAChRα5	CG32975	Neurotransmitter-gated ion-channel; Neurotransmitter-gated ion-channel ligand-binding;Neurotransmitter-gated ion-channel transmembrane domain; Neurotransmitter-gated ion-channel, conserved site; Nicotinic acetylcholine receptor; Nicotinic acetylcholine-gated receptor, transmembrane domain	acetylcholine binding; acetylcholine-activated cation-selective channel activity.	cation transport.
FBgn0029761	SK	CG10706	Calmodulin-binding domain; Potassium channel, calcium-activated, SK; Two pore domain potassium channel domain	mall conductance calcium-activated potassium channel activity;photoreceptor activity; calmodulin binding; calcium-activated potassium channel activity.	potassium ion transport; regulation of membrane potential in photoreceptor cell.
FBgn0031064		CG12531	Amino acid/polyamine transporter I; Cationic amino acid transporter, C-terminal	amino acid transmembrane transporter activity; cationic amino acid transmembrane transporter activity.	amino acid transmembrane transport
FBgn0031294	IA-2	CG31795	Phox/Bem1p; Protein-tyrosine phosphatase, receptor/non-receptor type; Protein-tyrosine phosphatase-like; Protein-tyrosine/Dual specificity phosphatase; UBA-like; Ubiquitin-associated/translation elongation factor EF1B, N-terminal, eukaryote; Zinc finger, ZZ-type	zinc ion binding; transmembrane receptor protein tyrosine phosphatase activity; protein tyrosine phosphatase activity.	protein dephosphorylation; digestive tract development;regulation of secretion.
FBgn0031937		CG13795	Sodium:neurotransmitter symporter	neurotransmitter:sodium symporter activity; neurotransmitter transporter activity.	neurotransmitter transport.
FBgn0033159	Dscam1	CG17800	Down syndrome cell adhesion molecule, C-terminal; Fibronectin, type III; Immunoglobulin I-set; Immunoglobulin subtype; Immunoglobulin subtype 2; Immunoglobulin-like domain; Immunoglobulin-like fold.	identical protein binding; antigen binding; protein homodimerization activity; axon guidance receptor activity.	single-organism developmental process; cellular component organization or biogenesis; biological regulation; neuron differentiation; regulation of neurogenesis; cellular component movement; regulation of developmental process;sensory perception of touch; response to organic substance; localization; ventral cord development.
FBgn0033313	Cirl	CG8639	D-galactoside/L-rhamnose binding SUEL lectin domain; Domain of unknown function DUF3497; GPCR, family 2-like; GPS motif.	latrotoxin receptor activity; carbohydrate binding	neuropeptide signaling pathway; vesicle-mediated transport; G-protein coupled receptor signaling pathway; neurotransmitter secretion
FBgn0035001	slik	CG4527	Polo kinase kinase; Protein kinase domain; Protein kinase, ATP binding site; Protein kinase-like domain; Serine/threonine- /dual specificity protein kinase, catalytic domain; Serine/threonine-protein kinase, active site.	polo kinase kinase activity; ATP binding; receptor signaling protein serine/threonine kinase activity; protein serine/threonine kinase activity	protein phosphorylation; cell proliferation; mitotic cytokinesis; cortical actin cytoskeleton stabilization; regulation of localization; cell morphogenesis; mitotic spindle organization; positive regulation of peptidyl-threonine phosphorylation; establishment of mitotic spindle orientation; metaphase/anaphase transition of mitotic cell cycle
FBgn0035132	mthl10	CG17061	GPCR, family 2, secretin-like; GPCR, family 2-like; GPCR, rhodopsin-like, 7TM;Methuselah ectodomain, domain 2; Methuselah, N-terminal domain.	G-protein coupled receptor activity	determination of adult lifespan; G-protein coupled receptor signaling pathway; response to stress.
FBgn0036043		CG8177	Anion exchange protein; Band 3 cytoplasmic domain; Bicarbonate transporter, C-terminal;Bicarbonate transporter, eukaryotic; Phosphotransferase/anion transporter	inorganic anion exchanger activity; anion:anion antiporter activity.	anion transport.
FBgn0037238		CG1090	Sodium/calcium exchanger membrane region; Sodium/potassium/calcium exchanger.	calcium, potassium:sodium antiporter activity	sodium ion transport; transmembrane transport; calcium ion transport.
FBgn0085434	NaCP60E	CG34405	IQ motif, EF-hand binding site; Ion transport domain; Sodium channel protein 60E; Sodium ion transport-associated; Voltage gated sodium channel, alpha subunit; Voltage-dependent channel, four helix bundle domain.	voltage-gated sodium channel activity; voltage-gated cation channel activity.	olfactory behavior; sodium ion transport; transmembrane transport.
FBgn0085447	sif	CG34418	Dbl homology (DH) domain; Guanine-nucleotide dissociation stimulator, CDC24, conserved site; PDZ domain; Pleckstrin homology domain; Pleckstrin homology-like domain; Raf-like Ras-binding; WH1/EVH1.	receptor signaling protein activity; guanyl-nucleotide exchange factor activity; Rac guanyl-nucleotide exchange factor activity; Rho guanyl-nucleotide exchange factor activity.	egulation of axonogenesis; regulation of synapse structure and activity; positive regulation of filopodium assembly; actin cytoskeleton organization; synaptic transmission; regulation of Rac GTPase activity.
FBgn0086346	ALiX	CG12876	ALIX V-shaped domain; BRO1 domain.	ubiquitin-specific protease activity; signal transducer activity	positive regulation of JNK cascade; ubiquitin-dependent protein catabolic process via the multivesicular body sorting pathway; apoptotic process; actin filament polymerization.
FBgn0087013	Karyβ3	CG1059	Armadillo-like helical; Armadillo-type fold; HEAT; HEAT, type 2	protein transmembrane transporter activity	protein import into nucleus
FBgn0259246	brp	CG42344	CAZ complex, RIM-binding protein	calcium channel activity	anesthesia-resistant memory; adult locomotory behavior;short-term memory; cytoskeletal matrix organization at active zone; regulation of synaptic plasticity; synaptic transmission; maintenance of presynaptic active zone structure; neuromuscular synaptic transmission;neurotransmitter secretion.
FBgn0259927		CG42450	DEP domain; G-protein gamma-like domain; Regulator of G protein signalling domain;Regulator of G protein signalling superfamily; Regulator of G-protein signalling, domain 1; Winged helix-turn-helix DNA-binding domain.	signal transducer activity	intracellular signal transduction; termination of G-protein coupled receptor signaling pathway; regulation of G-protein coupled receptor protein signaling pathway
FBgn0260971		CG42594	Two pore domain potassium channel; Two pore domain potassium channel domain	potassium channel activity	potassium ion transport; potassium ion transmembrane transport.
FBgn0261041	stj	CG12295	Cache domain; VWA N-terminal; von Willebrand factor, type A.	voltage-gated calcium channel activity	neuromuscular junction development; sensory perception of pain; synaptic vesicle fusion to presynaptic membrane; synaptic vesicle endocytosis; negative regulation of synaptic growth at neuromuscular junction; neuromuscular synaptic transmission
FBgn0261444		CG3638	Tweety	chloride channel activity	phagocytosis; chloride transport; inter-male aggressive behavior; mushroom body development.
FBgn0261703	gce	CG42739	Myc-type, basic helix-loop-helix (bHLH) domain; Nuclear translocator; PAC motif; PAS domain.	sequence-specific DNA binding transcription factor activity; protein heterodimerization activity; transcription factor binding; signal transducer activity.	negative regulation of programmed cell death; positive regulation of transcription from RNA polymerase II promoter; regulation of transcription, DNA-templated; signal transduction.
FBgn0262593	Shab	CG43128	BTB/POZ fold; BTB/POZ-like; Ion transport domain; Potassium channel; Potassium channel tetramerisation-type BTB domain; Potassium channel, voltage dependent, Kv; Potassium channel, voltage dependent, Kv9; Voltage-dependent channel, four helix bundle domain; Voltage-gated potassium channel.	delayed rectifier potassium channel activity; voltage-gated potassium channel activity.	action potential; transmembrane transport; protein homooligomerization; regulation of synaptic activity; regulation of heart contraction; potassium ion transport;synaptic transmission; neuron projection morphogenesis; larval locomotory behavior
FBgn0262869	Gfrl	CG43224	GDNF/GAS1	glial cell-derived neurotrophic factor receptor activity; cell adhesion molecule binding.	unknwon
FBgn0263111	cac	CG43368	EF-hand domain; Ion transport domain; Voltage-dependent calcium channel, L-type, alpha-1 subunit; Voltage-dependent calcium channel, alpha-1 subunit; Voltage-dependent calcium channel, alpha-1 subunit, IQ domain; Voltage-dependent channel, four helix bundle domain.	low voltage-gated calcium channel activity; calcium ion binding; voltage-gated calcium channel activity; high voltage-gated calcium channel activity.	biological regulation; localization; divalent metal ion transport; multi-organism reproductive process; response to light stimulus; synaptic transmission; mating; detection of abiotic stimulus; locomotory behavior; ion transport;exocytosis; sensory perception of light stimulus.
FBgn0263220	Hk	CG43388	Aldo/keto reductase; NADP-dependent oxidoreductase domain; Potassium channel, voltage-dependent, beta subunit, KCNAB; Potassium channel, voltage-dependent, beta subunit, KCNAB-related	potassium channel regulator activity; voltage-gated potassium channel activity.	circadian sleep/wake cycle, sleep; flight behavior;potassium ion transport; protein oligomerization.
FBgn0263257	Cngl	CG43395	Cyclic nucleotide-binding domain; Cyclic nucleotide-binding, conserved site; Cyclic nucleotide-binding-like; RmlC-like jelly roll fold; Two pore domain potassium channel domain.	intracellular cyclic nucleotide activated cation channel activity.	cyclic-nucleotide-mediated signaling; cation transport
FBgn0264255	para	CG9907	Domain of unknown function DUF3451; EF-hand domain; Ion transport domain; Sodium channel protein para; Sodium ion transport-associated; Voltage gated sodium channel, alpha subunit; Voltage-dependent channel, four helix bundle domain	voltage-gated sodium channel activity; calcium ion binding	response to stimulus; cellular process; response to mechanical stimulus; localization; response to insecticide; response to chemical; response to abiotic stimulus; response to organic substance; synaptic transmission; monovalent inorganic cation transport; response to drug; mechanosensory behavior; multi-organism reproductive process;response to decreased oxygen levels.
FBgn0264386	Ca-α1T	CG15899	Ion transport domain; Voltage-dependent calcium channel, T-type, alpha-1 subunit;Voltage-dependent channel, four helix bundle domain	calcium channel activity; low voltage-gated calcium channel activity	calcium ion transmembrane transport
FBgn0264574	Glut1	CG43946	General substrate transporter; Major facilitator superfamily domain; Major facilitator superfamily domain, general substrate transporter; Sugar transporter, conserved site; Sugar/inositol transporter.	glucose transmembrane transporter activity.	transmembrane transport
FBgn0264707	RhoGEF3	CG43976	Dbl homology (DH) domain; Pleckstrin homology-like domain; SH3 domain.	signal transducer activity; Rho guanyl-nucleotide exchange factor activity	melanotic encapsulation of foreign target; regulation of Rho protein signal transduction.

## Sheet: Table S2b
Supplementary Table 2b. All candidate genes tested in this study
Fb no.	Gene	CG number		stock no.
FBgn0086346	ALiX	CG12876	BDSC	50904
FBgn0259246	brp	CG42344	BDSC	25891
FBgn0001991	Ca-α1D	CG4894	BDSC	25830
FBgn0264386	Ca-α1T	CG15899	BDSC	39029
FBgn0033313	Cirl	CG8639	BDSC	34821
FBgn0011582	DopR1	CG9652	VDRC	201154
FBgn0033159	Dscam1	CG17800	BDSC	38945
FBgn0000535	eag	CG10952	BDSC	31679
FBgn0000464	Lar	CG10443	BDSC	34965
FBgn0010909	msn	CG16973	BDSC	28791
FBgn0264255	para	CG9907	BDSC	33923
FBgn0004611	Plc21C	CG4574	BDSC	32438
FBgn0004370	Ptp10D	CG1817	BDSC	39001
FBgn0003218	rdgB	CG11111	BDSC	28796
FBgn0262593	Shab	CG43128	BDSC	55682
FBgn0085447	sif	CG34418	BDSC	25789
FBgn0029761	SK	CG10706	BDSC	27238
FBgn0035001	slik	CG4527	BDSC	35179
FBgn0003429	slo	CG10693	BDSC	55405
FBgn0016917	Stat92E	CG4257	BDSC	35600
